# Supplementary material for: Linking multiple biodiversity informatics platforms with Darwin Core Archives
Source: Biodivers Data J. 2014 Jan 8;(2):e1039. doi: 10.3897/BDJ.2.e1039 (PMC3964728; doi:10.3897/BDJ.2.e1039)
Supplement: Supplementary file 1 — Authors: eMonocot Cypripedioideae Data type: darwin core archive Darwin Core Archive created from the eMonocot Cypripedioidea Scratchpad on 06/01/2014. File: oo_5522.zip [file biodiversity_data_journal-2-e1039-s001.zip]

Archive with 10 entries (10 files):
- dwca/meta.xml
- dwca/classification.txt
- dwca/reference.txt
- dwca/image.txt
- dwca/specimen.txt
- dwca/comment.txt
- dwca/eol_agents.txt
- dwca/distribution.txt
- dwca/vernacular_names.txt
- dwca/description.txt
