# Supplementary material for: Linking multiple biodiversity informatics platforms with Darwin Core Archives
Source: Biodivers Data J. 2014 Jan 8;(2):e1039. doi: 10.3897/BDJ.2.e1039 (PMC3964728; doi:10.3897/BDJ.2.e1039)
Supplement: Supplementary file 1 — Authors: eMonocot Cypripedioideae Data type: darwin core archive Darwin Core Archive created from the eMonocot Cypripedioidea Scratchpad on 06/01/2014. File: oo_5522.zip [file biodiversity_data_journal-2-e1039-s001.zip › dwca/meta.xml]

<?xml version="1.0"?>
<archive xmlns="http://rs.tdwg.org/dwc/text/">
  <core encoding="UTF-8" linesTerminatedBy="\r\n" fieldsTerminatedBy="," fieldsEnclosedBy="&quot;" ignoreHeaderLines="0" rowType="http://rs.tdwg.org/dwc/terms/Taxon">
    <files>
      <location>classification.txt</location>
    </files>
    <id index="0" />
    <field index="1" term="http://rs.tdwg.org/dwc/terms/scientificName" />
    <field index="2" term="http://rs.tdwg.org/dwc/terms/taxonomicStatus" />
    <field index="3" term="http://rs.tdwg.org/dwc/terms/taxonRank" />
    <field index="4" term="http://rs.tdwg.org/dwc/terms/scientificNameAuthorship" />
    <field index="5" term="http://rs.tdwg.org/dwc/terms/namePublishedIn" />
    <field index="6" term="http://rs.tdwg.org/dwc/terms/namePublishedInID" />
    <field index="7" term="http://rs.tdwg.org/dwc/terms/parentNameUsageID" />
    <field index="8" term="http://rs.tdwg.org/dwc/terms/nomenclaturalStatus" />
    <field index="9" term="http://rs.tdwg.org/dwc/terms/acceptedNameUsageID" /> 
  </core>
  <extension encoding="UTF-8" linesTerminatedBy="\r\n" fieldsTerminatedBy="," fieldsEnclosedBy="&quot;" ignoreHeaderLines="0" rowType="http://rs.gbif.org/terms/1.0/TypesAndSpecimen">
    <files>
      <location>specimen.txt</location>
    </files>
    <coreid index="0" />
    <field index="1" term="http://rs.tdwg.org/dwc/terms/typeStatus" />
    <field index="2" term="http://rs.tdwg.org/dwc/terms/institutionCode" />
    <field index="3" term="http://rs.tdwg.org/dwc/terms/collectionCode" />
    <field index="4" term="http://rs.tdwg.org/dwc/terms/catalogNumber" />
    <field index="5" term="http://rs.tdwg.org/dwc/terms/decimalLatitude" />
    <field index="6" term="http://rs.tdwg.org/dwc/terms/decimalLongitude" />
  </extension>
  <extension encoding="UTF-8" linesTerminatedBy="\r\n" fieldsTerminatedBy="," fieldsEnclosedBy="&quot;" ignoreHeaderLines="0" rowType="http://rs.gbif.org/terms/1.0/Reference">
    <files>
      <location>reference.txt</location>
    </files>
    <coreid index="0" />
    <field index="3" term="http://purl.org/ontology/bibo/doi" />
    <field index="4" term="http://purl.org/ontology/bibo/isbn" />
    <field index="5" term="http://purl.org/ontology/bibo/issn" />
    <field index="6" term="http://purl.org/dc/terms/bibliographicCitation" />
    <field index="7" term="http://purl.org/dc/terms/title" />
    <field index="8" term="http://purl.org/dc/terms/creator" />
    <field index="9" term="http://purl.org/dc/terms/identifier" />
    <field index="10" term="http://purl.org/dc/terms/subject" />
    <field index="11" term="http://purl.org/dc/terms/language" />
    <field index="12" term="http://purl.org/dc/terms/type" />
    <field index="13" term="http://purl.org/dc/terms/date" />
    <field index="14" term="http://purl.org/dc/terms/created" />
    <field index="15" term="http://purl.org/dc/terms/modified" />
    <field index="17" term="http://purl.org/dc/terms/relation" />
    <field index="18" term="http://purl.org/dc/terms/source" />
  </extension>
  <extension encoding="UTF-8" linesTerminatedBy="\r\n" fieldsTerminatedBy="," fieldsEnclosedBy="&quot;" ignoreHeaderLines="0" rowType="http://eol.org/schema/reference/Reference">
    <files>
      <location>reference.txt</location>
    </files>
    <coreid index="0" />
    <field index="1" term="http://purl.org/dc/terms/identifier" />
    <field index="3" term="http://purl.org/ontology/bibo/doi" />
    <field index="6" term="http://eol.org/schema/reference/full_reference" />
    <field index="7" term="http://eol.org/schema/reference/primaryTitle" />
    <field index="11" term="http://purl.org/dc/terms/language" />
  </extension>
  <extension encoding="UTF-8" linesTerminatedBy="\r\n" fieldsTerminatedBy="," fieldsEnclosedBy="&quot;" ignoreHeaderLines="0" rowType="http://rs.gbif.org/terms/1.0/Distribution">
    <files>
      <location>distribution.txt</location>
    </files>
    <coreid index="0" />
    <field index="1" term="http://rs.tdwg.org/dwc/terms/locationID" />
  </extension>
  <extension encoding="UTF-8" linesTerminatedBy="\r\n" fieldsTerminatedBy="," fieldsEnclosedBy="&quot;" ignoreHeaderLines="0" rowType="http://rs.gbif.org/terms/1.0/Image">
    <files>
      <location>image.txt</location>
    </files>
    <coreid index="1" />
   <field index="2" term="http://purl.org/dc/terms/identifier"/>
   <field index="3" term="http://purl.org/dc/terms/format"/>
   <field index="4" term="http://purl.org/dc/terms/license"/>
   <field index="5" term="http://purl.org/dc/terms/title"/>
   <field index="8" term="http://purl.org/dc/terms/source"/>
   <field index="9" term="http://purl.org/dc/terms/rights" />
  </extension>
  <extension encoding="UTF-8" linesTerminatedBy="\r\n" fieldsTerminatedBy="," fieldsEnclosedBy="&quot;" ignoreHeaderLines="0" rowType="http://eol.org/schema/media/Document">
    <files>
      <location>image.txt</location>
    </files>
    <coreid index="1" />
    <field index="1" term="http://rs.tdwg.org/dwc/terms/taxonID" />
    <field index="2" term="http://rs.tdwg.org/ac/terms/accessURI" />
    <field index="0" term="http://purl.org/dc/terms/identifier" />
    <field index="5" term="http://purl.org/dc/terms/title" />
    <field index="3" term="http://purl.org/dc/terms/format" />
    <field index="4" term="http://ns.adobe.com/xap/1.0/rights/UsageTerms" />
    <field index="6" term="http://eol.org/schema/agent/agentID" />
    <field index="7" term="http://purl.org/dc/terms/type" />
    <field index="8" term="http://rs.tdwg.org/ac/terms/furtherInformationURL" />
  </extension>
  <extension encoding="UTF-8" linesTerminatedBy="\r\n" fieldsTerminatedBy="," fieldsEnclosedBy="&quot;" ignoreHeaderLines="0" rowType="http://rs.gbif.org/terms/1.0/Description">
    <files>
      <location>description.txt</location>
    </files>
    <coreid index="0" />
    <field index="1" term="http://purl.org/dc/terms/type" />
    <field index="2" term="http://purl.org/dc/terms/description" />
    <field index="3" term="http://purl.org/dc/terms/rights" />
    <field index="4" term="http://purl.org/dc/terms/references" />
    <field index="5" term="http://purl.org/dc/terms/source" />
    <field index="7" term="http://purl.org/dc/terms/language" />
    <field index="12" term="http://purl.org/dc/terms/license" />
    <field index="13" term="http://purl.org/dc/terms/identifier" />
  </extension>
  <extension encoding="UTF-8" linesTerminatedBy="\r\n" fieldsTerminatedBy="," fieldsEnclosedBy="&quot;" ignoreHeaderLines="0" rowType="http://eol.org/schema/media/Document">
    <files>
      <location>description.txt</location>
    </files>
    <coreid index="0" />
    <field index="0" term="http://rs.tdwg.org/dwc/terms/taxonID" />
    <field index="2" term="http://purl.org/dc/terms/description" />
    <field index="4" term="http://rs.tdwg.org/ac/terms/furtherInformationURL" />
    <field index="6" term="http://ns.adobe.com/xap/1.0/rights/Owner" />
    <field index="7" term="http://purl.org/dc/terms/language" />
    <field index="8" term="http://iptc.org/std/Iptc4xmpExt/1.0/xmlns/CVterm" />
    <field index="9" term="http://purl.org/dc/terms/format" />
    <field index="10" term="http://purl.org/dc/terms/type" />
    <field index="11" term="http://eol.org/schema/agent/agentID" />
    <field index="12" term="http://ns.adobe.com/xap/1.0/rights/UsageTerms" />
    <field index="13" term="http://purl.org/dc/terms/identifier" />
  </extension>
  <extension encoding="UTF-8" linesTerminatedBy="\r\n" fieldsTerminatedBy="," fieldsEnclosedBy="&quot;" ignoreHeaderLines="0" rowType="http://rs.gbif.org/terms/1.0/VernacularName">
    <files>
      <location>vernacular_names.txt</location>
    </files>
    <coreid index="0" />
    <field index="1" term="http://rs.tdwg.org/dwc/terms/vernacularName" />
    <field index="2" term="http://purl.org/dc/terms/language" />
    <field index="3" term="http://rs.tdwg.org/dwc/terms/locality" />
    <field index="4" term="http://rs.tdwg.org/dwc/terms/taxonRemarks" />
  </extension>
  <extension encoding="UTF-8" linesTerminatedBy="\r\n" fieldsTerminatedBy="," fieldsEnclosedBy="&quot;" ignoreHeaderLines="0" rowType="http://eol.org/schema/agent/Agent">
    <files>
      <location>eol_agents.txt</location>
    </files>
    <coreid index="0" />
    <field index="0" term="http://purl.org/dc/terms/identifier" />
    <field index="1" term="http://xmlns.com/foaf/spec/#term_familyName" />
    <field index="2" term="http://xmlns.com/foaf/spec/#term_firstName" />
    <field index="3" term="http://xmlns.com/foaf/spec/#term_name" />
    <field index="4" term="http://eol.org/schema/agent/organization" />
    <field index="5" term="http://xmlns.com/foaf/spec/#term_accountName" />
  </extension>
  <extension encoding="UTF-8" linesTerminatedBy="\r\n" fieldsTerminatedBy="," fieldsEnclosedBy="&quot;" ignoreHeaderLines="0" rowType="http://www.w3.org/ns/oa#Annotationt">
    <files>
      <location>comment.txt</location>
    </files>
    <coreid index="0" />
    <field index="0" term="http://purl.org/dc/terms/identifier" />
    <field index="1" term="http://www.w3.org/ns/oa#hasTarget" />
    <field index="3" term="http://purl.org/dc/terms/title" />
    <field index="4" term="http://www.w3.org/ns/oa#hasBody" />
    <field index="5" term="http://purl.org/dc/terms/created" />
    <field index="6" term="http://purl.org/dc/terms/modified" />
  </extension>
</archive>
