# Supplementary material for: Linking multiple biodiversity informatics platforms with Darwin Core Archives
Source: Biodivers Data J. 2014 Jan 8;(2):e1039. doi: 10.3897/BDJ.2.e1039 (PMC3964728; doi:10.3897/BDJ.2.e1039)
Supplement: Supplementary file 1 — Authors: eMonocot Cypripedioideae Data type: darwin core archive Darwin Core Archive created from the eMonocot Cypripedioidea Scratchpad on 06/01/2014. File: oo_5522.zip [file biodiversity_data_journal-2-e1039-s001.zip › dwca/classification.txt]

"0fa62b07-45f3-4006-8f40-dab766050bb0","Cypripedium sect. Bifolia","accepted","Section","","","http://cypripedioideae.e-monocot.org/node/1731","urn:kew.org:wcs:taxon:53869","",""
"1da632fc-08b8-4883-a0e2-4461fb8909c5","Cypripedium sect. Arietinum","accepted","Section","","","http://cypripedioideae.e-monocot.org/node/1729","urn:kew.org:wcs:taxon:53869","",""
"26261119-524c-4c6b-838f-cd1a17852426","Cypripedium sect. Enantiopedilum","accepted","Section","","","http://cypripedioideae.e-monocot.org/node/1735","urn:kew.org:wcs:taxon:53869","",""
"297f8c2e-7e6b-4a04-b70e-de8961b1e037","Section Cochlopetalum","accepted","Section","","","http://cypripedioideae.e-monocot.org/node/1732","86d1b156-2821-4775-aaed-529ea39abec1","",""
"29d25978-c3aa-4e50-aab9-a6a45808c95f","Cypripedium sect. Cypripedium","","Subsection","","","http://cypripedioideae.e-monocot.org/node/1795","","",""
"3f198cf6-e923-4ea4-86a3-d8a397787ccc","Section Pardalopetalum","accepted","Section","","","http://cypripedioideae.e-monocot.org/node/1740","86d1b156-2821-4775-aaed-529ea39abec1","",""
"6ee9a67a-86ad-488f-aa4f-220f11db2a50","Cypripedium sect. Flabellinervia","accepted","Section","","","http://cypripedioideae.e-monocot.org/node/1736","urn:kew.org:wcs:taxon:53869","",""
"752ddd29-4fcb-4cbb-95b2-33ecefa4d988","Acaulia","accepted","Section","","","http://cypripedioideae.e-monocot.org/node/1728","urn:kew.org:wcs:taxon:53869","",""
"86d1b156-2821-4775-aaed-529ea39abec1","Paphiopedilum Paphiopedilum","accepted","Subgenus","","","http://cypripedioideae.e-monocot.org/node/1792","urn:kew.org:wcs:taxon:146971","",""
"9966adca-f40e-45b5-a338-4de8eb086122","Cypripedium sect. Retinervia","accepted","Section","","","http://cypripedioideae.e-monocot.org/node/1741","urn:kew.org:wcs:taxon:53869","",""
"9f4c61cf-4588-483e-9b16-844485fc3ec4","Section Coryopedilum","accepted","Section","","","http://cypripedioideae.e-monocot.org/node/1733","86d1b156-2821-4775-aaed-529ea39abec1","",""
"9f7b2afd-4391-4774-9a5d-150481eddb7d","Section Barbata","accepted","Section","","","http://cypripedioideae.e-monocot.org/node/1730","86d1b156-2821-4775-aaed-529ea39abec1","",""
"a5f4a6f3-498d-4493-a970-d275854eca80","Section Paphiopedilum","accepted","Section","","","http://cypripedioideae.e-monocot.org/node/1739","86d1b156-2821-4775-aaed-529ea39abec1","",""
"a76f0275-8ba5-4053-b0f0-6d9b0855b08f","Cypripedium sect. Cypripedium","","Subsection","","","http://cypripedioideae.e-monocot.org/node/1794","","",""
"b9648777-d4c5-423c-8c55-cb4efe3269ab","Cypripedium sect. Cypripedium","accepted","Section","","","http://cypripedioideae.e-monocot.org/node/1734","urn:kew.org:wcs:taxon:53869","",""
"c39de050-ca18-4bd8-afe6-a199e49961c0","Cypripedium sect. Irapeana","accepted","Section","","","http://cypripedioideae.e-monocot.org/node/1737","urn:kew.org:wcs:taxon:53869","",""
"d2d05713-bfb3-415b-92db-419e08342ee7","Paphiopedilum Parvisepalum","accepted","Subgenus","","","http://cypripedioideae.e-monocot.org/node/1793","urn:kew.org:wcs:taxon:146971","",""
"d6621418-f5a2-4afb-b50d-8597ca2725ba","Cypripedium sect. Trigonopedia","accepted","Section","","","http://cypripedioideae.e-monocot.org/node/1743","urn:kew.org:wcs:taxon:53869","",""
"deee03f2-1b82-4023-afe8-7691ec4bd3b5","Cypripedium sect. Subtropica","accepted","Section","","","http://cypripedioideae.e-monocot.org/node/1742","urn:kew.org:wcs:taxon:53869","",""
"e72423c0-dcd8-43c4-a192-600ef8c0b36a","Cypripedium sect. Obtusipetala","accepted","Section","","","http://cypripedioideae.e-monocot.org/node/1738","urn:kew.org:wcs:taxon:53869","",""
"ff19e663-fd4e-4ae9-947c-1cad34423f49","Paphiopedilum Brachypetalum","accepted","Subgenus","","","http://cypripedioideae.e-monocot.org/node/1791","urn:kew.org:wcs:taxon:146971","",""
"urn:kew.org:wcs:family:412","Cypripedioideae","accepted","Subfamily","Garay","Garay (1960) Bot. Mus. Harvard Univ. 19(3): 86","http://cypripedioideae.e-monocot.org/node/842","","",""
"urn:kew.org:wcs:taxon:101515","Hypodema","synonym","Genus","Rchb.","Rchb., Deut. Bot. Herb.-Buch : 56 (1841)","http://cypripedioideae.e-monocot.org/node/1213","","","urn:kew.org:wcs:taxon:53869"
"urn:kew.org:wcs:taxon:124312","Menephora","synonym","Genus","Raf.","Raf., Fl. Tellur.  4: 46 (1838)","http://cypripedioideae.e-monocot.org/node/1214","","","urn:kew.org:wcs:taxon:146971"
"urn:kew.org:wcs:taxon:124313","Menephora bicolor","synonym","Species","Raf.","Raf., Fl. Tellur.  4: 46 (1838)","http://cypripedioideae.e-monocot.org/node/1215","","","urn:kew.org:wcs:taxon:147232"
"urn:kew.org:wcs:taxon:126638","Mexipedium","accepted","Genus","V.A.Albert & M.W.Chase","V.A.Albert & M.W.Chase, Lindleyana  7: 173 (1992)","http://cypripedioideae.e-monocot.org/node/1216","urn:kew.org:wcs:family:412","",""
"urn:kew.org:wcs:taxon:126639","Mexipedium xerophyticum","accepted","Species","(Soto Arenas, Salazar & Hágsater) V.A.Albert & M.W.Chase","(Soto Arenas, Salazar & Hágsater) V.A.Albert & M.W.Chase, Lindleyana  7: 174 (1992)","http://cypripedioideae.e-monocot.org/node/1217","urn:kew.org:wcs:taxon:126638","",""
"urn:kew.org:wcs:taxon:146971","Paphiopedilum","accepted","Genus","Pfitzer","Pfitzer, Morph. Stud. Orchideenbl. : 11 (1886)","http://cypripedioideae.e-monocot.org/node/1218","urn:kew.org:wcs:family:412","",""
"urn:kew.org:wcs:taxon:146972","Paphiopedilum acmodontum","accepted","Species","M.W.Wood","M.W.Wood, Orchid Rev.  84: 350 (1976)","http://cypripedioideae.e-monocot.org/node/1219","9f7b2afd-4391-4774-9a5d-150481eddb7d","",""
"urn:kew.org:wcs:taxon:146973","Paphiopedilum adductum","accepted","Species","Asher","Asher, Orchid Digest  47: 224 (1983)","http://cypripedioideae.e-monocot.org/node/1220","9f4c61cf-4588-483e-9b16-844485fc3ec4","",""
"urn:kew.org:wcs:taxon:146974","Paphiopedilum adductum var. anitum","synonym","Variety","(Golamco) Koop.","(Golamco) Koop., Orchid Digest  64: 157 (2000)","http://cypripedioideae.e-monocot.org/node/1221","","","urn:kew.org:wcs:taxon:146973"
"urn:kew.org:wcs:taxon:146976","Paphiopedilum ×affine","synonym","Species","De Wild.","De Wild., Tribune Hort.  1: 57 (1906)","http://cypripedioideae.e-monocot.org/node/1619","","","urn:kew.org:wcs:taxon:147107"
"urn:kew.org:wcs:taxon:146977","Paphiopedilum amabile","synonym","Species","Hallier f.","Hallier f., Natuurw. Tijdschr. Ned.-Indië  54: 450 (1894)","http://cypripedioideae.e-monocot.org/node/1223","","","urn:kew.org:wcs:taxon:147016"
"urn:kew.org:wcs:taxon:146978","Paphiopedilum ang-thong","synonym","Species","Fowlie","Fowlie, Orchid Digest  41: 117 (1977)","http://cypripedioideae.e-monocot.org/node/1224","","","urn:kew.org:wcs:taxon:147105"
"urn:kew.org:wcs:taxon:146979","Paphiopedilum angustatum","synonym","Species","Z.J.Liu & S.C.Chen","Z.J.Liu & S.C.Chen, Acta Phytotax. Sin.  38: 464 (2000)","http://cypripedioideae.e-monocot.org/node/1225","","","urn:kew.org:wcs:taxon:257385"
"urn:kew.org:wcs:taxon:146980","Paphiopedilum anitum","synonym","Species","Golamco","Golamco, Waling-Waling Rev.  6(2): 10 (1998)","http://cypripedioideae.e-monocot.org/node/1227","","","urn:kew.org:wcs:taxon:146973"
"urn:kew.org:wcs:taxon:146982","Paphiopedilum appletonianum","accepted","Species","(Gower) Rolfe","(Gower) Rolfe, Orchid Rev.  4: 364 (1896)","http://cypripedioideae.e-monocot.org/node/1228","9f7b2afd-4391-4774-9a5d-150481eddb7d","",""
"urn:kew.org:wcs:taxon:146983","Paphiopedilum appletonianum f. album","synonym","Infraspecies","Asher ex O.Gruss","Asher ex O.Gruss, Orchidee (Hamburg)  51: 746 (2000)","http://cypripedioideae.e-monocot.org/node/1229","","","urn:kew.org:wcs:taxon:146982"
"urn:kew.org:wcs:taxon:146984","Paphiopedilum appletonianum var. hainanense","synonym","Variety","(Fowlie) Braem, C.O.Baker & M.L.Baker","(Fowlie) Braem, C.O.Baker & M.L.Baker, Gen. Paphiopedilum Nat. Hist. Cult.  2: 295 (1999)","http://cypripedioideae.e-monocot.org/node/1234","","","urn:kew.org:wcs:taxon:146982"
"urn:kew.org:wcs:taxon:146985","Paphiopedilum appletonianum f. immaculatum","synonym","Infraspecies","(Braem) Braem","(Braem) Braem, Orchidées Cult. Protect. : 36 (1998)","http://cypripedioideae.e-monocot.org/node/1230","","","urn:kew.org:wcs:taxon:146982"
"urn:kew.org:wcs:taxon:146986","Paphiopedilum appletonianum var. immaculatum","synonym","Variety","Braem","Braem, Paphiopedilum : 151 (1988)","http://cypripedioideae.e-monocot.org/node/1235","","","urn:kew.org:wcs:taxon:146982"
"urn:kew.org:wcs:taxon:146987","Paphiopedilum areeanum","accepted","Species","O.Gruss","O.Gruss, Orchidee (Hamburg)  52: 645 (2001)","http://cypripedioideae.e-monocot.org/node/1238","a5f4a6f3-498d-4493-a970-d275854eca80","",""
"urn:kew.org:wcs:taxon:146988","Paphiopedilum argus","accepted","Species","(Rchb.f.) Stein","(Rchb.f.) Stein, Orchid.-Buch : 453 (1892)","http://cypripedioideae.e-monocot.org/node/1239","9f7b2afd-4391-4774-9a5d-150481eddb7d","",""
"urn:kew.org:wcs:taxon:146989","Paphiopedilum argus var. sriwaniae","synonym","Variety","(Koop.) O.Gruss","(Koop.) O.Gruss, Caesiana  3: 23 (1994)","http://cypripedioideae.e-monocot.org/node/1240","","","urn:kew.org:wcs:taxon:146988"
"urn:kew.org:wcs:taxon:146990","Paphiopedilum armeniacum","accepted","Species","S.C.Chen & F.Y.Liu","S.C.Chen & F.Y.Liu, Acta Bot. Yunnan.  4: 163 (1982)","http://cypripedioideae.e-monocot.org/node/1241","d2d05713-bfb3-415b-92db-419e08342ee7","",""
"urn:kew.org:wcs:taxon:146991","Paphiopedilum armeniacum var. mark-fun","synonym","Variety","Fowlie","Fowlie, Orchid Digest  51: 205 (1987)","http://cypripedioideae.e-monocot.org/node/1243","","","urn:kew.org:wcs:taxon:146990"
"urn:kew.org:wcs:taxon:146992","Paphiopedilum armeniacum f. markii","synonym","Infraspecies","(O.Gruss) Braem","(O.Gruss) Braem in G.J.Braem, C.O.Baker & M.L.Baker, Gen. Paphiopedilum Nat. Hist. Cult.  1: 69 (1998)","http://cypripedioideae.e-monocot.org/node/1242","","","urn:kew.org:wcs:taxon:146990"
"urn:kew.org:wcs:taxon:146993","Paphiopedilum armeniacum var. markii","synonym","Variety","O.Gruss","O.Gruss, Orchidee (Hamburg)  48: 215 (1997)","http://cypripedioideae.e-monocot.org/node/1244","","","urn:kew.org:wcs:taxon:146990"
"urn:kew.org:wcs:taxon:146994","Paphiopedilum armeniacum var. parviflorum","synonym","Variety","Z.J.Liu & J.Yong Zhang","Z.J.Liu & J.Yong Zhang, Acta Phytotax. Sin.  39: 459 (2001)","http://cypripedioideae.e-monocot.org/node/1245","","","urn:kew.org:wcs:taxon:146990"
"urn:kew.org:wcs:taxon:146995","Paphiopedilum armeniacum var. undulatum","synonym","Variety","Z.J.Liu & J.Yong Zhang","Z.J.Liu & J.Yong Zhang, Acta Phytotax. Sin.  39: 458 (2001)","http://cypripedioideae.e-monocot.org/node/1246","","","urn:kew.org:wcs:taxon:146990"
"urn:kew.org:wcs:taxon:146996","Paphiopedilum barbatum","accepted","Species","(Lindl.) Pfitzer","(Lindl.) Pfitzer, Jahrb. Wiss. Bot.  19: 159 (1888)","http://cypripedioideae.e-monocot.org/node/1247","9f7b2afd-4391-4774-9a5d-150481eddb7d","",""
"urn:kew.org:wcs:taxon:146997","Paphiopedilum barbatum var. hennisianum","synonym","Variety","M.W.Wood","M.W.Wood, Orchid Rev.  84: 352 (1976)","http://cypripedioideae.e-monocot.org/node/1249","","","urn:kew.org:wcs:taxon:147116"
"urn:kew.org:wcs:taxon:146998","Paphiopedilum barbatum subsp. lawrenceanum","synonym","Infraspecies","(Rchb.f.) M.W.Wood","(Rchb.f.) M.W.Wood, Orchid Rev.  84: 352 (1976)","http://cypripedioideae.e-monocot.org/node/1248","","","urn:kew.org:wcs:taxon:147160"
"urn:kew.org:wcs:taxon:146999","Paphiopedilum barbatum var. nigritum","synonym","Variety","(Rchb.f.) Pfitzer","(Rchb.f.) Pfitzer in H.G.A.Engler (ed.), Pflanzenr. , IV, 50(12): 92 (1903)","http://cypripedioideae.e-monocot.org/node/1250","","","urn:kew.org:wcs:taxon:146996"
"urn:kew.org:wcs:taxon:147000","Paphiopedilum barbigerum","accepted","Species","Tang & F.T.Wang","Tang & F.T.Wang, Bull. Fan Mem. Inst. Biol.  10: 23 (1940)","http://cypripedioideae.e-monocot.org/node/1251","a5f4a6f3-498d-4493-a970-d275854eca80","",""
"urn:kew.org:wcs:taxon:147001","Paphiopedilum barbigerum var. aureum","synonym","Variety","H.S.Hua","H.S.Hua, Orchids  68: 242 (1999)","http://cypripedioideae.e-monocot.org/node/1254","","","urn:kew.org:wcs:taxon:459909"
"urn:kew.org:wcs:taxon:147002","Paphiopedilum barbigerum f. aureum","synonym","Infraspecies","(H.S.Hua) O.Gruss & Roeth","(H.S.Hua) O.Gruss & Roeth, Caesiana  12: 59 (1999)","http://cypripedioideae.e-monocot.org/node/1252","","","urn:kew.org:wcs:taxon:459909"
"urn:kew.org:wcs:taxon:147004","Paphiopedilum Brachypetalum bellatulum","accepted","Species","(Rchb.f.) Stein","(Rchb.f.) Stein, Orchid.-Buch : 456 (1892)","http://cypripedioideae.e-monocot.org/node/1259","ff19e663-fd4e-4ae9-947c-1cad34423f49","",""
"urn:kew.org:wcs:taxon:147005","Paphiopedilum bellatulum var. album","synonym","Variety","O'Brien","O'Brien, Gard. Chron. , III, 17: 748 (1896)","http://cypripedioideae.e-monocot.org/node/1261","","","urn:kew.org:wcs:taxon:147004"
"urn:kew.org:wcs:taxon:147006","Paphiopedilum bellatulum f. album","synonym","Infraspecies","(O'Brien) Braem","(O'Brien) Braem in G.J.Braem, C.O.Baker & M.L.Baker, Gen. Paphiopedilum Nat. Hist. Cult.  1: 97 (1998)","http://cypripedioideae.e-monocot.org/node/1260","","","urn:kew.org:wcs:taxon:147004"
"urn:kew.org:wcs:taxon:147007","Paphiopedilum besseae","synonym","Species","(Dodson & J.Kuhn) V.A.Albert & Börge Pett.","(Dodson & J.Kuhn) V.A.Albert & Börge Pett., Lindleyana  9: 137 (1994)","http://cypripedioideae.e-monocot.org/node/1262","","","urn:kew.org:wcs:taxon:152843"
"urn:kew.org:wcs:taxon:147009","Paphiopedilum boissierianum","synonym","Species","(Rchb.f. & Warsz.) Stein","(Rchb.f. & Warsz.) Stein, Orchid.-Buch : 456 (1892)","http://cypripedioideae.e-monocot.org/node/1263","","","urn:kew.org:wcs:taxon:152848"
"urn:kew.org:wcs:taxon:147010","Paphiopedilum bougainvilleanum","accepted","Species","Fowlie","Fowlie, Orchid Digest  35: 122 (1971)","http://cypripedioideae.e-monocot.org/node/1264","9f7b2afd-4391-4774-9a5d-150481eddb7d","",""
"urn:kew.org:wcs:taxon:147011","Paphiopedilum bougainvilleanum var. bougainvilleanum","accepted","Variety","",", Unknown","http://cypripedioideae.e-monocot.org/node/1265","urn:kew.org:wcs:taxon:147010","",""
"urn:kew.org:wcs:taxon:147012","Paphiopedilum bougainvilleanum var. saskianum","accepted","Variety","O.Gruss & Roeth","O.Gruss & Roeth, Orchidee (Hamburg)  50: 534 (1999)","http://cypripedioideae.e-monocot.org/node/1266","urn:kew.org:wcs:taxon:147010","",""
"urn:kew.org:wcs:taxon:147013","Paphiopedilum boxallii","synonym","Species","(Rchb.f.) Pfitzer","(Rchb.f.) Pfitzer in H.G.A.Engler & K.A.E.Prantl (eds.), Nat. Pflanzenfam.  2(6): 84 (1888)","http://cypripedioideae.e-monocot.org/node/1267","","","urn:kew.org:wcs:taxon:147309"
"urn:kew.org:wcs:taxon:147014","Paphiopedilum braemii","synonym","Species","H.Mohr","H.Mohr, Orchideeën  51: 175 (1989)","http://cypripedioideae.e-monocot.org/node/1268","","","urn:kew.org:wcs:taxon:147275"
"urn:kew.org:wcs:taxon:147015","Paphiopedilum bullenianum","accepted","Species","(Rchb.f.) Pfitzer","(Rchb.f.) Pfitzer, Bot. Jahrb. Syst.  19: 40 (1894)","http://cypripedioideae.e-monocot.org/node/1270","9f7b2afd-4391-4774-9a5d-150481eddb7d","",""
"urn:kew.org:wcs:taxon:147016","Paphiopedilum bullenianum var. bullenianum","accepted","Variety","",", Unknown","http://cypripedioideae.e-monocot.org/node/1271","urn:kew.org:wcs:taxon:147015","",""
"urn:kew.org:wcs:taxon:147017","Paphiopedilum bullenianum var. celebesense","accepted","Variety","(Fowlie & Birk) P.J.Cribb","(Fowlie & Birk) P.J.Cribb, Genus Paphiopedilum : 167 (1987)","http://cypripedioideae.e-monocot.org/node/1272","urn:kew.org:wcs:taxon:147015","",""
"urn:kew.org:wcs:taxon:147018","Paphiopedilum bullenianum var. johorense","synonym","Variety","(Fowlie & Yap) Braem, C.O.Baker & M.L.Baker","(Fowlie & Yap) Braem, C.O.Baker & M.L.Baker, Gen. Paphiopedilum Nat. Hist. Cult.  2: 302 (1999)","http://cypripedioideae.e-monocot.org/node/1273","","","urn:kew.org:wcs:taxon:147016"
"urn:kew.org:wcs:taxon:147019","Paphiopedilum ×burbidgei","accepted","Species","(Rchb.f.) Pfitzer","(Rchb.f.) Pfitzer, Bot. Jahrb. Syst.  19: 40 (1894)","http://cypripedioideae.e-monocot.org/node/1621","9f7b2afd-4391-4774-9a5d-150481eddb7d","",""
"urn:kew.org:wcs:taxon:147020","Paphiopedilum callosum","accepted","Species","(Rchb.f.) Stein","(Rchb.f.) Stein, Orchid.-Buch : 457 (1892)","http://cypripedioideae.e-monocot.org/node/1275","9f7b2afd-4391-4774-9a5d-150481eddb7d","",""
"urn:kew.org:wcs:taxon:147021","Paphiopedilum callosum var. angustipetalum","synonym","Variety","Guillaumin","Guillaumin, Bull. Soc. Bot. France , IV, 24: 551 (1924)","http://cypripedioideae.e-monocot.org/node/1277","","","urn:kew.org:wcs:taxon:147022"
"urn:kew.org:wcs:taxon:147022","Paphiopedilum callosum var. callosum","accepted","Variety","",", Unknown","http://cypripedioideae.e-monocot.org/node/1278","urn:kew.org:wcs:taxon:147020","",""
"urn:kew.org:wcs:taxon:147023","Paphiopedilum callosum var. potentianum","accepted","Variety","(O.Gruss & Roeth) P.J.Cribb","(O.Gruss & Roeth) P.J.Cribb, Genus Paphiopedilum , ed. 2: 337 (1998)","http://cypripedioideae.e-monocot.org/node/1279","urn:kew.org:wcs:taxon:147020","",""
"urn:kew.org:wcs:taxon:147024","Paphiopedilum callosum var. schmidtianum","synonym","Variety","(Kraenzl.) Pfitzer","(Kraenzl.) Pfitzer in H.G.A.Engler (ed.), Pflanzenr. , IV, 50(12): 93 (1903)","http://cypripedioideae.e-monocot.org/node/1280","","","urn:kew.org:wcs:taxon:147022"
"urn:kew.org:wcs:taxon:147025","Paphiopedilum callosum subsp. sublaeve","synonym","Infraspecies","(Rchb.f.) Fowlie","(Rchb.f.) Fowlie, Orchid Digest  36: 145 (1972)","http://cypripedioideae.e-monocot.org/node/1276","","","urn:kew.org:wcs:taxon:147027"
"urn:kew.org:wcs:taxon:147026","Paphiopedilum callosum var. sublaeve","synonym","Variety","(Rchb.f.) P.J.Cribb","(Rchb.f.) P.J.Cribb, Genus Paphiopedilum : 188 (1987)","http://cypripedioideae.e-monocot.org/node/1281","","","urn:kew.org:wcs:taxon:147027"
"urn:kew.org:wcs:taxon:147027","Paphiopedilum callosum var. warnerianum","accepted","Variety","(T.Moore) Aver.","(T.Moore) Aver., Orchid Digest  71: 140 (2007)","http://cypripedioideae.e-monocot.org/node/1284","urn:kew.org:wcs:taxon:147020","",""
"urn:kew.org:wcs:taxon:147028","Paphiopedilum caobangense","synonym","Species","N.T.Tich","N.T.Tich, Hoa Canh  1: 14 (1999)","http://cypripedioideae.e-monocot.org/node/1286","","","urn:kew.org:wcs:taxon:147280"
"urn:kew.org:wcs:taxon:147029","Paphiopedilum caricinum","synonym","Species","(Lindl. & Paxton) Stein","(Lindl. & Paxton) Stein, Orchid.-Buch : 458 (1892)","http://cypripedioideae.e-monocot.org/node/1287","","","urn:kew.org:wcs:taxon:152852"
"urn:kew.org:wcs:taxon:147030","Paphiopedilum caudatum","synonym","Species","(Lindl.) Pfitzer","(Lindl.) Pfitzer, Jahrb. Wiss. Bot.  19: 164 (1888)","http://cypripedioideae.e-monocot.org/node/1288","","","urn:kew.org:wcs:taxon:152853"
"urn:kew.org:wcs:taxon:147031","Paphiopedilum celebesense","synonym","Species","Fowlie & Birk","Fowlie & Birk, Orchid Digest  44: 30 (1980)","http://cypripedioideae.e-monocot.org/node/1291","","","urn:kew.org:wcs:taxon:147017"
"urn:kew.org:wcs:taxon:147032","Paphiopedilum cerveranum","synonym","Species","Braem","Braem, Orchidées Cult. Protect.  38: 28 (1999)","http://cypripedioideae.e-monocot.org/node/1292","","","urn:kew.org:wcs:taxon:146982"
"urn:kew.org:wcs:taxon:147033","Paphiopedilum cerveranum f. viride","synonym","Infraspecies","(Braem) Braem","(Braem) Braem, Orchidées Cult. Protect.  38: 29 (1999)","http://cypripedioideae.e-monocot.org/node/1293","","","urn:kew.org:wcs:taxon:146982"
"urn:kew.org:wcs:taxon:147034","Paphiopedilum chamberlainianum","synonym","Species","(O'Brien) Stein","(O'Brien) Stein, Orchid.-Buch : 491 (1892)","http://cypripedioideae.e-monocot.org/node/1294","","","urn:kew.org:wcs:taxon:147295"
"urn:kew.org:wcs:taxon:147035","Paphiopedilum chamberlainianum var. flavescens","synonym","Variety","Fowlie","Fowlie, Orchid Digest  37: 104 (1973)","http://cypripedioideae.e-monocot.org/node/1298","","","urn:kew.org:wcs:taxon:147230"
"urn:kew.org:wcs:taxon:147036","Paphiopedilum chamberlainianum var. flavum","synonym","Variety","Fowlie","Fowlie, Orchid Digest  37: 104 (1973)","http://cypripedioideae.e-monocot.org/node/1299","","","urn:kew.org:wcs:taxon:147229"
"urn:kew.org:wcs:taxon:147037","Paphiopedilum chamberlainianum var. liemianum","synonym","Variety","(Fowlie) Braem","(Fowlie) Braem, Paphiopedilum : 229 (1988)","http://cypripedioideae.e-monocot.org/node/1301","","","urn:kew.org:wcs:taxon:147164"
"urn:kew.org:wcs:taxon:147038","Paphiopedilum chamberlainianum subsp. liemianum","synonym","Infraspecies","Fowlie","Fowlie, Orchid Digest  35: 55 (1971)","http://cypripedioideae.e-monocot.org/node/1297","","","urn:kew.org:wcs:taxon:147164"
"urn:kew.org:wcs:taxon:147039","Paphiopedilum chamberlainianum f. primulinum","synonym","Infraspecies","(M.W.Wood & P.Taylor) Fowlie","(M.W.Wood & P.Taylor) Fowlie, Orchid Digest  37: 104 (1973)","http://cypripedioideae.e-monocot.org/node/1295","","","urn:kew.org:wcs:taxon:147228"
"urn:kew.org:wcs:taxon:147040","Paphiopedilum chamberlainianum var. primulinum","synonym","Variety","(M.W.Wood & P.Taylor) Braem","(M.W.Wood & P.Taylor) Braem, Paphiopedilum : 230 (1988)","http://cypripedioideae.e-monocot.org/node/1302","","","urn:kew.org:wcs:taxon:147228"
"urn:kew.org:wcs:taxon:147041","Paphiopedilum chamberlainianum f. victoria-mariae","synonym","Infraspecies","(Sander ex Mast.) Rolfe","(Sander ex Mast.) Rolfe, Orchid Rev.  1: 199 (1893)","http://cypripedioideae.e-monocot.org/node/1296","","","urn:kew.org:wcs:taxon:147294"
"urn:kew.org:wcs:taxon:147042","Paphiopedilum chaoi","synonym","Species","H.S.Hua","H.S.Hua, Orchidee (Hamburg)  50: 495 (1999)","http://cypripedioideae.e-monocot.org/node/1303","","","urn:kew.org:wcs:taxon:147120"
"urn:kew.org:wcs:taxon:147043","Paphiopedilum charlesworthii","accepted","Species","(Rolfe) Pfitzer","(Rolfe) Pfitzer, Bot. Jahrb. Syst.  19: 40 (1894)","http://cypripedioideae.e-monocot.org/node/1304","a5f4a6f3-498d-4493-a970-d275854eca80","",""
"urn:kew.org:wcs:taxon:147044","Paphiopedilum charlesworthii f. crawshayae","synonym","Infraspecies","(O'Brien) O.Gruss","(O'Brien) O.Gruss, Caesiana  12: 63 (1999)","http://cypripedioideae.e-monocot.org/node/1305","","","urn:kew.org:wcs:taxon:147043"
"urn:kew.org:wcs:taxon:147045","Paphiopedilum charlesworthii f. sandowiae","synonym","Infraspecies","Braem","Braem, Orchidées Cult. Protect.  36: 35 (1998)","http://cypripedioideae.e-monocot.org/node/1306","","","urn:kew.org:wcs:taxon:147043"
"urn:kew.org:wcs:taxon:147046","Paphiopedilum chiwuanum","synonym","Species","Tang & F.T.Wang","Tang & F.T.Wang, Acta Phytotax. Sin.  1: 56 (1951)","http://cypripedioideae.e-monocot.org/node/1307","","","urn:kew.org:wcs:taxon:147127"
"urn:kew.org:wcs:taxon:147047","Paphiopedilum ciliolare","accepted","Species","(Rchb.f.) Stein","(Rchb.f.) Stein, Orchid.-Buch : 462 (1892)","http://cypripedioideae.e-monocot.org/node/1308","9f7b2afd-4391-4774-9a5d-150481eddb7d","",""
"urn:kew.org:wcs:taxon:147048","Paphiopedilum ciliolare var. miteauanum","synonym","Variety","(Linden) Pfitzer","(Linden) Pfitzer in H.G.A.Engler (ed.), Pflanzenr. , IV, 50(12): 89 (1903)","http://cypripedioideae.e-monocot.org/node/1309","","","urn:kew.org:wcs:taxon:147047"
"urn:kew.org:wcs:taxon:147049","Paphiopedilum coccineum","synonym","Species","Perner & R.Herrm.","Perner & R.Herrm., Orchidee (Hamburg)  51: 623 (2000)","http://cypripedioideae.e-monocot.org/node/1310","","","urn:kew.org:wcs:taxon:459909"
"urn:kew.org:wcs:taxon:147050","Paphiopedilum concolor","accepted","Species","(Lindl. ex Bateman) Pfitzer","(Lindl. ex Bateman) Pfitzer in H.G.A.Engler & K.A.E.Prantl (eds.), Nat. Pflanzenfam.  2(6): 84 (1888)","http://cypripedioideae.e-monocot.org/node/1311","ff19e663-fd4e-4ae9-947c-1cad34423f49","",""
"urn:kew.org:wcs:taxon:147051","Paphiopedilum concolor subsp. chlorophyllum","synonym","Infraspecies","(Rchb.f.) Fowlie","(Rchb.f.) Fowlie, Orchid Digest  41: 190 (1977)","http://cypripedioideae.e-monocot.org/node/1314","","","urn:kew.org:wcs:taxon:147050"
"urn:kew.org:wcs:taxon:147052","Paphiopedilum concolor var. dahuaense","synonym","Variety","Z.J.Liu & J.Yong Zhang","Z.J.Liu & J.Yong Zhang, Acta Bot. Yunnan.  22: 393 (2000)","http://cypripedioideae.e-monocot.org/node/1316","","","urn:kew.org:wcs:taxon:147050"
"urn:kew.org:wcs:taxon:147053","Paphiopedilum concolor var. immaculatum","synonym","Variety","Z.J.Liu & J.Yong Zhang","Z.J.Liu & J.Yong Zhang, Acta Bot. Yunnan.  22: 393 (2000)","http://cypripedioideae.e-monocot.org/node/1317","","","urn:kew.org:wcs:taxon:147050"
"urn:kew.org:wcs:taxon:147054","Paphiopedilum concolor subsp. reynieri","synonym","Infraspecies","(Rchb.f.) Fowlie","(Rchb.f.) Fowlie, Orchid Digest  41: 190 (1977)","http://cypripedioideae.e-monocot.org/node/1315","","","urn:kew.org:wcs:taxon:147050"
"urn:kew.org:wcs:taxon:147055","Paphiopedilum concolor f. sulphurinum","synonym","Infraspecies","(Rchb.f.) O.Gruss","(Rchb.f.) O.Gruss, Orchidee (Hamburg)  52: 575 (2001)","http://cypripedioideae.e-monocot.org/node/1313","","","urn:kew.org:wcs:taxon:147050"
"urn:kew.org:wcs:taxon:147057","Paphiopedilum crossii","synonym","Species","(C.Morren) Braem & Senghas","(C.Morren) Braem & Senghas, Sida  19: 251 (2000)","http://cypripedioideae.e-monocot.org/node/1319","","","urn:kew.org:wcs:taxon:146996"
"urn:kew.org:wcs:taxon:147058","Paphiopedilum crossii var. potentianum","synonym","Variety","(O.Gruss & Roeth) Braem & Senghas","(O.Gruss & Roeth) Braem & Senghas, Sida  19: 254 (2000)","http://cypripedioideae.e-monocot.org/node/1321","","","urn:kew.org:wcs:taxon:147023"
"urn:kew.org:wcs:taxon:147059","Paphiopedilum crossii var. sublaeve","synonym","Variety","(Rchb.f.) Braem & Senghas","(Rchb.f.) Braem & Senghas, Sida  19: 254 (2000)","http://cypripedioideae.e-monocot.org/node/1322","","","urn:kew.org:wcs:taxon:147027"
"urn:kew.org:wcs:taxon:147060","Paphiopedilum curtisii","synonym","Species","(Rchb.f.) Stein","(Rchb.f.) Stein, Orchid.-Buch : 464 (1892)","http://cypripedioideae.e-monocot.org/node/1323","","","urn:kew.org:wcs:taxon:147269"
"urn:kew.org:wcs:taxon:147061","Paphiopedilum czerwiakowianum","synonym","Species","(Rchb.f. & Warsz.) Pfitzer","(Rchb.f. & Warsz.) Pfitzer, Bot. Jahrb. Syst.  19: 41 (1894)","http://cypripedioideae.e-monocot.org/node/1324","","","urn:kew.org:wcs:taxon:152850"
"urn:kew.org:wcs:taxon:147062","Paphiopedilum ×dalatense","accepted","Species","Aver.","Aver., Komarovia  2: 92 (2002)","http://cypripedioideae.e-monocot.org/node/1625","86d1b156-2821-4775-aaed-529ea39abec1","",""
"urn:kew.org:wcs:taxon:147063","Paphiopedilum dayanum","accepted","Species","(Lindl.) Stein","(Lindl.) Stein, Orchid.-Buch : 464 (1892)","http://cypripedioideae.e-monocot.org/node/1325","9f7b2afd-4391-4774-9a5d-150481eddb7d","",""
"urn:kew.org:wcs:taxon:147064","Paphiopedilum dayanum var. petri","synonym","Variety","(Rchb.f.) Pfitzer","(Rchb.f.) Pfitzer in H.G.A.Engler (ed.), Pflanzenr. , IV, 50(12): 86 (1903)","http://cypripedioideae.e-monocot.org/node/1326","","","urn:kew.org:wcs:taxon:147063"
"urn:kew.org:wcs:taxon:147065","Paphiopedilum delenatii","accepted","Species","Guillaumin","Guillaumin, Bull. Soc. Bot. France  71: 554 (1924)","http://cypripedioideae.e-monocot.org/node/1327","d2d05713-bfb3-415b-92db-419e08342ee7","",""
"urn:kew.org:wcs:taxon:147066","Paphiopedilum delenatii f. albinum","synonym","Infraspecies","Braem","Braem in G.J.Braem, C.O.Baker & M.L.Baker, Gen. Paphiopedilum Nat. Hist. Cult.  1: 73 (1998)","http://cypripedioideae.e-monocot.org/node/1328","","","urn:kew.org:wcs:taxon:147065"
"urn:kew.org:wcs:taxon:147067","Paphiopedilum delicatum","synonym","Species","Z.J.Liu & J.Y.Zhang","Z.J.Liu & J.Y.Zhang, Acta Phytotax. Sin.  39: 78 (2001)","http://cypripedioideae.e-monocot.org/node/1331","","","urn:kew.org:wcs:taxon:147114"
"urn:kew.org:wcs:taxon:147069","Paphiopedilum dianthum","accepted","Species","Tang & F.T.Wang","Tang & F.T.Wang, Bull. Fan Mem. Inst. Biol.  10: 24 (1940)","http://cypripedioideae.e-monocot.org/node/1333","3f198cf6-e923-4ea4-86a3-d8a397787ccc","",""
"urn:kew.org:wcs:taxon:147070","Paphiopedilum dilectum","synonym","Species","(Rchb.f.) Pfitzer","(Rchb.f.) Pfitzer, Bot. Jahrb. Syst.  19: 40 (1894)","http://cypripedioideae.e-monocot.org/node/1335","","","urn:kew.org:wcs:taxon:147309"
"urn:kew.org:wcs:taxon:147071","Paphiopedilum ×dixlerianum","accepted","Species","Braem & Chiron","Braem & Chiron, Richardiana  1: 138 (2001)","http://cypripedioideae.e-monocot.org/node/1626","urn:kew.org:wcs:taxon:146971","",""
"urn:kew.org:wcs:taxon:147072","Paphiopedilum dollii","synonym","Species","Lückel","Lückel, Orchidee (Hamburg)  38: 266 (1987)","http://cypripedioideae.e-monocot.org/node/1336","","","urn:kew.org:wcs:taxon:147120"
"urn:kew.org:wcs:taxon:147073","Paphiopedilum druryi","accepted","Species","(Bedd.) Stein","(Bedd.) Stein, Orchid.-Buch : 466 (1892)","http://cypripedioideae.e-monocot.org/node/1337","a5f4a6f3-498d-4493-a970-d275854eca80","",""
"urn:kew.org:wcs:taxon:147074","Paphiopedilum ecuadorense","synonym","Species","(Garay) V.A.Albert & Börge Pett.","(Garay) V.A.Albert & Börge Pett., Lindleyana  9: 137 (1994)","http://cypripedioideae.e-monocot.org/node/1338","","","urn:kew.org:wcs:taxon:152883"
"urn:kew.org:wcs:taxon:147075","Paphiopedilum elliottianum","synonym","Species","(O'Brien) Stein","(O'Brien) Stein, Orchid.-Buch : 466 (1892)","http://cypripedioideae.e-monocot.org/node/1339","","","urn:kew.org:wcs:taxon:147242"
"urn:kew.org:wcs:taxon:147076","Paphiopedilum emersonii","accepted","Species","Koop. & P.J.Cribb","Koop. & P.J.Cribb, Orchid Advocate  12: 86 (1986)","http://cypripedioideae.e-monocot.org/node/1340","d2d05713-bfb3-415b-92db-419e08342ee7","",""
"urn:kew.org:wcs:taxon:147077","Paphiopedilum emersonii f. luteum","synonym","Infraspecies","Braem","Braem, Austral. Orchid Rev.  66: 6 (2001)","http://cypripedioideae.e-monocot.org/node/1342","","","urn:kew.org:wcs:taxon:147076"
"urn:kew.org:wcs:taxon:147079","Paphiopedilum esquirolei","synonym","Species","Schltr.","Schltr., Repert. Spec. Nov. Regni Veg. Beih.  4: 39 (1919)","http://cypripedioideae.e-monocot.org/node/1343","","","urn:kew.org:wcs:taxon:147127"
"urn:kew.org:wcs:taxon:147080","Paphiopedilum ×expansum","accepted","Species","J.T.Atwood","J.T.Atwood, Orchid Rev.  97(1148): 183 (1989)","http://cypripedioideae.e-monocot.org/node/1627","86d1b156-2821-4775-aaed-529ea39abec1","",""
"urn:kew.org:wcs:taxon:147081","Paphiopedilum exstaminodium","synonym","Species","(Castaño, Hágsater & E.Aguirre) V.A.Albert & Börge Pett.","(Castaño, Hágsater & E.Aguirre) V.A.Albert & Börge Pett., Lindleyana  9: 137 (1994)","http://cypripedioideae.e-monocot.org/node/1345","","","urn:kew.org:wcs:taxon:152863"
"urn:kew.org:wcs:taxon:147082","Paphiopedilum exul","accepted","Species","(Ridl.) Rolfe","(Ridl.) Rolfe, Orchid Rev.  4: 364 (1896)","http://cypripedioideae.e-monocot.org/node/1346","a5f4a6f3-498d-4493-a970-d275854eca80","",""
"urn:kew.org:wcs:taxon:147083","Paphiopedilum fairrieanum","accepted","Species","(Lindl.) Stein","(Lindl.) Stein, Orchid.-Buch : 467 (1892)","http://cypripedioideae.e-monocot.org/node/1349","a5f4a6f3-498d-4493-a970-d275854eca80","",""
"urn:kew.org:wcs:taxon:147084","Paphiopedilum fairrieanum var. bohlmannianum","synonym","Variety","Matho","Matho, Orchideenbrief  1(42): 1 (1942)","http://cypripedioideae.e-monocot.org/node/1351","","","urn:kew.org:wcs:taxon:147083"
"urn:kew.org:wcs:taxon:147085","Paphiopedilum fairrieanum f. bohlmannianum","synonym","Infraspecies","(Matho) Braem","(Matho) Braem, Orchidées Cult. Protect.  36: 35 (1998)","http://cypripedioideae.e-monocot.org/node/1350","","","urn:kew.org:wcs:taxon:147083"
"urn:kew.org:wcs:taxon:147088","Paphiopedilum ×fanaticum","accepted","Species","Koop. & N.Haseg.","Koop. & N.Haseg., Orchid Advocate  18: 50 (1992)","http://cypripedioideae.e-monocot.org/node/1628","d2d05713-bfb3-415b-92db-419e08342ee7","",""
"urn:kew.org:wcs:taxon:147089","Paphiopedilum fowliei","accepted","Species","Birk","Birk, Orchid Digest  45: 63 (1981)","http://cypripedioideae.e-monocot.org/node/1352","9f7b2afd-4391-4774-9a5d-150481eddb7d","",""
"urn:kew.org:wcs:taxon:147090","Paphiopedilum fowliei f. christianae","synonym","Infraspecies","Braem","Braem, Orchidées Cult. Protect.  36: 36 (1998)","http://cypripedioideae.e-monocot.org/node/1353","","","urn:kew.org:wcs:taxon:147089"
"urn:kew.org:wcs:taxon:147091","Paphiopedilum fowliei f. sangianum","synonym","Infraspecies","(Braem) O.Gruss & Roeth","(Braem) O.Gruss & Roeth, Caesiana  12: 60 (1999)","http://cypripedioideae.e-monocot.org/node/1354","","","urn:kew.org:wcs:taxon:147089"
"urn:kew.org:wcs:taxon:147092","Paphiopedilum fowliei var. sangianum","synonym","Variety","Braem","Braem, Schlechteriana  4: 52 (1993)","http://cypripedioideae.e-monocot.org/node/1355","","","urn:kew.org:wcs:taxon:147089"
"urn:kew.org:wcs:taxon:147093","Paphiopedilum ×frankeanum","accepted","Species","Rolfe","Rolfe, Orchid Rev.  16: 29 (1908)","http://cypripedioideae.e-monocot.org/node/1629","9f7b2afd-4391-4774-9a5d-150481eddb7d","",""
"urn:kew.org:wcs:taxon:147094","Paphiopedilum gardineri","synonym","Species","(Guillemard) Pfitzer","(Guillemard) Pfitzer, Bot. Jahrb. Syst.  19: 41 (1894)","http://cypripedioideae.e-monocot.org/node/1356","","","urn:kew.org:wcs:taxon:147096"
"urn:kew.org:wcs:taxon:147095","Paphiopedilum gigantifolium","accepted","Species","Braem, M.L.Baker & C.O.Baker","Braem, M.L.Baker & C.O.Baker, Orchidées Cult. Protect.  31: 34 (1997)","http://cypripedioideae.e-monocot.org/node/1357","9f4c61cf-4588-483e-9b16-844485fc3ec4","",""
"urn:kew.org:wcs:taxon:147096","Paphiopedilum glanduliferum","accepted","Species","(Blume) Stein","(Blume) Stein, Orchid.-Buch : 468 (1892)","http://cypripedioideae.e-monocot.org/node/1358","9f4c61cf-4588-483e-9b16-844485fc3ec4","",""
"urn:kew.org:wcs:taxon:147097","Paphiopedilum glanduliferum var. gardineri","synonym","Variety","(Guillemard) Braem","(Guillemard) Braem, Paphiopedilum : 69 (1988)","http://cypripedioideae.e-monocot.org/node/1359","","","urn:kew.org:wcs:taxon:147096"
"urn:kew.org:wcs:taxon:147098","Paphiopedilum glanduliferum var. kimballianum","synonym","Variety","(Linden & Rodigas) Fowlie","(Linden & Rodigas) Fowlie, Orchid Digest  55: 182 (1991)","http://cypripedioideae.e-monocot.org/node/1360","","","urn:kew.org:wcs:taxon:147096"
"urn:kew.org:wcs:taxon:147099","Paphiopedilum glanduliferum var. praestans","synonym","Variety","(Rchb.f.) Braem","(Rchb.f.) Braem, Paphiopedilum : 69 (1988)","http://cypripedioideae.e-monocot.org/node/1361","","","urn:kew.org:wcs:taxon:147096"
"urn:kew.org:wcs:taxon:147100","Paphiopedilum glanduliferum var. wilhelminae","synonym","Variety","(L.O.Williams) P.J.Cribb","(L.O.Williams) P.J.Cribb, Bot. Mag. (Kew Mag.)  3: 160 (1986)","http://cypripedioideae.e-monocot.org/node/1362","","","urn:kew.org:wcs:taxon:147328"
"urn:kew.org:wcs:taxon:147101","Paphiopedilum glaucophyllum","accepted","Species","J.J.Sm.","J.J.Sm., Bull. Inst. Bot. Buitenzorg  7: 1 (1900)","http://cypripedioideae.e-monocot.org/node/1363","297f8c2e-7e6b-4a04-b70e-de8961b1e037","",""
"urn:kew.org:wcs:taxon:147102","Paphiopedilum glaucophyllum f. flavoviride","synonym","Infraspecies","Braem","Braem, Austral. Orchid Rev.  66: 16 (2001)","http://cypripedioideae.e-monocot.org/node/1364","","","urn:kew.org:wcs:taxon:147103"
"urn:kew.org:wcs:taxon:147103","Paphiopedilum glaucophyllum var. glaucophyllum","accepted","Variety","",", Unknown","http://cypripedioideae.e-monocot.org/node/1365","urn:kew.org:wcs:taxon:147101","",""
"urn:kew.org:wcs:taxon:147104","Paphiopedilum glaucophyllum var. moquetteanum","accepted","Variety","J.J.Sm.","J.J.Sm., Teysmannia  17: 31 (1906)","http://cypripedioideae.e-monocot.org/node/1366","urn:kew.org:wcs:taxon:147101","",""
"urn:kew.org:wcs:taxon:147105","Paphiopedilum godefroyae","accepted","Species","(God.-Leb.) Stein","(God.-Leb.) Stein, Orchid.-Buch : 468 (1892)","http://cypripedioideae.e-monocot.org/node/1368","ff19e663-fd4e-4ae9-947c-1cad34423f49","",""
"urn:kew.org:wcs:taxon:147106","Paphiopedilum godefroyae var. ang-thong","synonym","Variety","(Fowlie) Braem","(Fowlie) Braem, Paphiopedilum : 57 (1988)","http://cypripedioideae.e-monocot.org/node/1372","","","urn:kew.org:wcs:taxon:147105"
"urn:kew.org:wcs:taxon:147107","Paphiopedilum gratrixianum","accepted","Species","(Mast.) Rolfe","(Mast.) Rolfe, Orchid Rev.  13: 63 (1905)","http://cypripedioideae.e-monocot.org/node/1373","a5f4a6f3-498d-4493-a970-d275854eca80","",""
"urn:kew.org:wcs:taxon:147108","Paphiopedilum ×grussianum","accepted","Species","H.S.Hua","H.S.Hua, Orchidee (Hamburg)  49: 180 (1998)","http://cypripedioideae.e-monocot.org/node/1631","86d1b156-2821-4775-aaed-529ea39abec1","",""
"urn:kew.org:wcs:taxon:147109","Paphiopedilum hainanense","synonym","Species","Fowlie","Fowlie, Orchid Digest  51: 69 (1987)","http://cypripedioideae.e-monocot.org/node/1377","","","urn:kew.org:wcs:taxon:146982"
"urn:kew.org:wcs:taxon:147110","Paphiopedilum hangianum","accepted","Species","Perner & O.Gruss","Perner & O.Gruss, Orchidee (Hamburg) , Suppl. 6: 5 (1999)","http://cypripedioideae.e-monocot.org/node/1378","d2d05713-bfb3-415b-92db-419e08342ee7","",""
"urn:kew.org:wcs:taxon:147111","Paphiopedilum hartwegii","synonym","Species","(Rchb.f.) Pfitzer","(Rchb.f.) Pfitzer, Bot. Jahrb. Syst.  19: 41 (1894)","http://cypripedioideae.e-monocot.org/node/1380","","","urn:kew.org:wcs:taxon:152876"
"urn:kew.org:wcs:taxon:147112","Paphiopedilum haynaldianum","accepted","Species","(Rchb.f.) Stein","(Rchb.f.) Stein, Orchid.-Buch : 470 (1892)","http://cypripedioideae.e-monocot.org/node/1381","3f198cf6-e923-4ea4-86a3-d8a397787ccc","",""
"urn:kew.org:wcs:taxon:147113","Paphiopedilum haynaldianum f. album","synonym","Infraspecies","Asher ex O.Gruss & Roeth","Asher ex O.Gruss & Roeth, Orchidee (Hamburg)  51: 749 (2000)","http://cypripedioideae.e-monocot.org/node/1382","","","urn:kew.org:wcs:taxon:147112"
"urn:kew.org:wcs:taxon:147114","Paphiopedilum helenae","accepted","Species","Aver.","Aver., Orchids  65: 1064 (1996)","http://cypripedioideae.e-monocot.org/node/1383","a5f4a6f3-498d-4493-a970-d275854eca80","",""
"urn:kew.org:wcs:taxon:147115","Paphiopedilum helenae f. aureum","synonym","Infraspecies","O.Gruss & Roeth","O.Gruss & Roeth, Orchidee (Hamburg)  50: 3 (1999)","http://cypripedioideae.e-monocot.org/node/1384","","","urn:kew.org:wcs:taxon:147114"
"urn:kew.org:wcs:taxon:147116","Paphiopedilum hennisianum","accepted","Species","(M.W.Wood) Fowlie","(M.W.Wood) Fowlie, Orchid Digest  41: 60 (1977)","http://cypripedioideae.e-monocot.org/node/1386","9f7b2afd-4391-4774-9a5d-150481eddb7d","",""
"urn:kew.org:wcs:taxon:147117","Paphiopedilum hennisianum var. christiansenii","synonym","Variety","O.Gruss & Roeth","O.Gruss & Roeth, Orchidee (Hamburg)  47: 236 (1996)","http://cypripedioideae.e-monocot.org/node/1388","","","urn:kew.org:wcs:taxon:147116"
"urn:kew.org:wcs:taxon:147118","Paphiopedilum hennisianum f. christiansenii","synonym","Infraspecies","(O.Gruss & Roeth) O.Gruss & Roeth","(O.Gruss & Roeth) O.Gruss & Roeth, Caesiana  12: 59 (1999)","http://cypripedioideae.e-monocot.org/node/1387","","","urn:kew.org:wcs:taxon:147116"
"urn:kew.org:wcs:taxon:147119","Paphiopedilum hennisianum var. fowliei","synonym","Variety","(Birk) P.J.Cribb","(Birk) P.J.Cribb, Genus Paphiopedilum : 190 (1987)","http://cypripedioideae.e-monocot.org/node/1389","","","urn:kew.org:wcs:taxon:147089"
"urn:kew.org:wcs:taxon:147120","Paphiopedilum henryanum","accepted","Species","Braem","Braem, Schlechteriana  1: 4 (1987)","http://cypripedioideae.e-monocot.org/node/1390","a5f4a6f3-498d-4493-a970-d275854eca80","",""
"urn:kew.org:wcs:taxon:147121","Paphiopedilum henryanum f. christae","synonym","Infraspecies","(Braem) O.Gruss & Roeth","(Braem) O.Gruss & Roeth, Caesiana  12: 62 (1999)","http://cypripedioideae.e-monocot.org/node/1393","","","urn:kew.org:wcs:taxon:147120"
"urn:kew.org:wcs:taxon:147122","Paphiopedilum henryanum var. christae","synonym","Variety","Braem","Braem, Schlechteriana  2: 160 (1991)","http://cypripedioideae.e-monocot.org/node/1394","","","urn:kew.org:wcs:taxon:147120"
"urn:kew.org:wcs:taxon:147123","Paphiopedilum ×herrmannii","accepted","Species","F.Fuchs & H.Reisinger","F.Fuchs & H.Reisinger, Linzer Biol. Beitr.  27: 1213 (1995)","http://cypripedioideae.e-monocot.org/node/1632","urn:kew.org:wcs:taxon:146971","",""
"urn:kew.org:wcs:taxon:147124","Paphiopedilum hiepii","synonym","Species","Aver.","Aver., Orchids  67: 261 (1998)","http://cypripedioideae.e-monocot.org/node/1395","","","urn:kew.org:wcs:taxon:147182"
"urn:kew.org:wcs:taxon:147125","Paphiopedilum hilmarii","synonym","Species","Senghas & Schettler","Senghas & Schettler, J. Orchideenfr.  6: 4 (1999)","http://cypripedioideae.e-monocot.org/node/1396","","","urn:kew.org:wcs:taxon:147303"
"urn:kew.org:wcs:taxon:147126","Paphiopedilum hincksianum","synonym","Species","(Rchb.f.) Pfitzer","(Rchb.f.) Pfitzer, Bot. Jahrb. Syst.  19: 41 (1894)","http://cypripedioideae.e-monocot.org/node/1397","","","urn:kew.org:wcs:taxon:152876"
"urn:kew.org:wcs:taxon:147127","Paphiopedilum hirsutissimum","accepted","Species","(Lindl. ex Hook.) Stein","(Lindl. ex Hook.) Stein, Orchid.-Buch : 470 (1892)","http://cypripedioideae.e-monocot.org/node/1398","a5f4a6f3-498d-4493-a970-d275854eca80","",""
"urn:kew.org:wcs:taxon:147128","Paphiopedilum hirsutissimum var. chiwuanum","synonym","Variety","(Tang & F.T.Wang) P.J.Cribb","(Tang & F.T.Wang) P.J.Cribb, Genus Paphiopedilum : 140 (1987)","http://cypripedioideae.e-monocot.org/node/1401","","","urn:kew.org:wcs:taxon:147127"
"urn:kew.org:wcs:taxon:147129","Paphiopedilum hirsutissimum var. esquirolei","synonym","Variety","(Schltr.) K.Karas. & K.Saito","(Schltr.) K.Karas. & K.Saito, Bull. Hiroshima Bot. Gard.  5: 40 (1982)","http://cypripedioideae.e-monocot.org/node/1402","","","urn:kew.org:wcs:taxon:147127"
"urn:kew.org:wcs:taxon:147131","Paphiopedilum hirsutissimum f. viride","synonym","Infraspecies","O.Gruss & Roeth","O.Gruss & Roeth, Caesiana  12: 57 (1999)","http://cypripedioideae.e-monocot.org/node/1400","","","urn:kew.org:wcs:taxon:147127"
"urn:kew.org:wcs:taxon:147132","Paphiopedilum hirtzii","synonym","Species","(Dodson) V.A.Albert & Börge Pett.","(Dodson) V.A.Albert & Börge Pett., Lindleyana  9: 137 (1994)","http://cypripedioideae.e-monocot.org/node/1403","","","urn:kew.org:wcs:taxon:152869"
"urn:kew.org:wcs:taxon:147134","Paphiopedilum hookerae","accepted","Species","(Rchb.f.) Stein","(Rchb.f.) Stein, Orchid.-Buch : 470 (1892)","http://cypripedioideae.e-monocot.org/node/1404","9f7b2afd-4391-4774-9a5d-150481eddb7d","",""
"urn:kew.org:wcs:taxon:147135","Paphiopedilum hookerae subsp. appletonianum","synonym","Infraspecies","(Gower) M.W.Wood","(Gower) M.W.Wood, Orchid Rev.  85: 11 (1977)","http://cypripedioideae.e-monocot.org/node/1406","","","urn:kew.org:wcs:taxon:146982"
"urn:kew.org:wcs:taxon:147136","Paphiopedilum hookerae var. bullenianum","synonym","Variety","(Rchb.f.) Kerch.","(Rchb.f.) Kerch., Livre Orchid. : 454 (1894)","http://cypripedioideae.e-monocot.org/node/1407","","","urn:kew.org:wcs:taxon:147015"
"urn:kew.org:wcs:taxon:147137","Paphiopedilum hookerae var. hookerae","accepted","Variety","",", Unknown","http://cypripedioideae.e-monocot.org/node/1408","urn:kew.org:wcs:taxon:147134","",""
"urn:kew.org:wcs:taxon:147138","Paphiopedilum hookerae f. sandowiae","synonym","Infraspecies","(Braem) O.Gruss","(Braem) O.Gruss, Caesiana  12: 62 (1999)","http://cypripedioideae.e-monocot.org/node/1405","","","urn:kew.org:wcs:taxon:147139"
"urn:kew.org:wcs:taxon:147139","Paphiopedilum hookerae var. volonteanum","accepted","Variety","(Sander ex Rolfe) Braem","(Sander ex Rolfe) Braem, Paphiopedilum : 147 (1988)","http://cypripedioideae.e-monocot.org/node/1409","urn:kew.org:wcs:taxon:147134","",""
"urn:kew.org:wcs:taxon:147140","Paphiopedilum huonglanae","synonym","Species","N.T.Tich","N.T.Tich, Hoa Canh  3: 10 (1998)","http://cypripedioideae.e-monocot.org/node/1410","","","urn:kew.org:wcs:taxon:147076"
"urn:kew.org:wcs:taxon:147141","Paphiopedilum insigne","accepted","Species","(Wall. ex Lindl.) Pfitzer","(Wall. ex Lindl.) Pfitzer, Jahrb. Wiss. Bot.  19: 159 (1888)","http://cypripedioideae.e-monocot.org/node/1411","a5f4a6f3-498d-4493-a970-d275854eca80","",""
"urn:kew.org:wcs:taxon:147142","Paphiopedilum insigne var. barbigerum","synonym","Variety","(Tang & F.T.Wang) Braem","(Tang & F.T.Wang) Braem, Paphiopedilum : 113 (1988)","http://cypripedioideae.e-monocot.org/node/1414","","","urn:kew.org:wcs:taxon:147000"
"urn:kew.org:wcs:taxon:147143","Paphiopedilum insigne f. sanderae","synonym","Infraspecies","(Rchb.f.) O.Gruss & Roeth","(Rchb.f.) O.Gruss & Roeth, Caesiana  12: 62 (1999)","http://cypripedioideae.e-monocot.org/node/1412","","","urn:kew.org:wcs:taxon:147141"
"urn:kew.org:wcs:taxon:147144","Paphiopedilum insigne f. sanderianum","synonym","Infraspecies","(Rolfe) O.Gruss & Roeth","(Rolfe) O.Gruss & Roeth, Caesiana  12: 60 (1999)","http://cypripedioideae.e-monocot.org/node/1413","","","urn:kew.org:wcs:taxon:147141"
"urn:kew.org:wcs:taxon:147145","Paphiopedilum intaniae","accepted","Species","Cavestro","Cavestro, Rhône-Alpes Orchidées , reimpr., 25: 5 (2000)","http://cypripedioideae.e-monocot.org/node/1415","9f4c61cf-4588-483e-9b16-844485fc3ec4","",""
"urn:kew.org:wcs:taxon:147146","Paphiopedilum jackii","synonym","Species","H.S.Hua","H.S.Hua, Orchidee (Hamburg)  46(3): U4 (1995)","http://cypripedioideae.e-monocot.org/node/1416","","","urn:kew.org:wcs:taxon:147183"
"urn:kew.org:wcs:taxon:147147","Paphiopedilum jackii var. hiepii","synonym","Variety","(Aver.) Koop.","(Aver.) Koop., Orchid Digest  64: 168 (2000)","http://cypripedioideae.e-monocot.org/node/1417","","","urn:kew.org:wcs:taxon:147182"
"urn:kew.org:wcs:taxon:147148","Paphiopedilum javanicum","accepted","Species","(Reinw. ex Lindl.) Pfitzer","(Reinw. ex Lindl.) Pfitzer, Jahrb. Wiss. Bot.  19: 165 (1888)","http://cypripedioideae.e-monocot.org/node/1418","9f7b2afd-4391-4774-9a5d-150481eddb7d","",""
"urn:kew.org:wcs:taxon:147149","Paphiopedilum javanicum var. javanicum","accepted","Variety","",", Unknown","http://cypripedioideae.e-monocot.org/node/1420","urn:kew.org:wcs:taxon:147148","",""
"urn:kew.org:wcs:taxon:147150","Paphiopedilum javanicum f. nymphenburgianum","synonym","Infraspecies","(Roeth & O.Gruss) P.J.Cribb","(Roeth & O.Gruss) P.J.Cribb, Genus Paphiopedilum , ed. 2: 371 (1998)","http://cypripedioideae.e-monocot.org/node/1419","","","urn:kew.org:wcs:taxon:147149"
"urn:kew.org:wcs:taxon:147151","Paphiopedilum javanicum var. nymphenburgianum","synonym","Variety","Roeth & O.Gruss","Roeth & O.Gruss, Orchidee (Hamburg)  48: 10 (1997)","http://cypripedioideae.e-monocot.org/node/1421","","","urn:kew.org:wcs:taxon:147149"
"urn:kew.org:wcs:taxon:147152","Paphiopedilum javanicum var. virens","accepted","Variety","(Rchb.f.) Stein","(Rchb.f.) Stein, Orchid.-Buch : 471 (1892)","http://cypripedioideae.e-monocot.org/node/1422","urn:kew.org:wcs:taxon:147148","",""
"urn:kew.org:wcs:taxon:147153","Paphiopedilum johorense","synonym","Species","Fowlie & Yap","Fowlie & Yap, Orchid Digest  36: 72 (1972)","http://cypripedioideae.e-monocot.org/node/1423","","","urn:kew.org:wcs:taxon:147016"
"urn:kew.org:wcs:taxon:147154","Paphiopedilum kaieteurum","synonym","Species","(N.E.Br.) V.A.Albert & Börge Pett.","(N.E.Br.) V.A.Albert & Börge Pett., Lindleyana  9: 137 (1994)","http://cypripedioideae.e-monocot.org/node/1424","","","urn:kew.org:wcs:taxon:152875"
"urn:kew.org:wcs:taxon:147155","Paphiopedilum kalinae","synonym","Species","Braem","Braem, Orchis  93: 20 (1995)","http://cypripedioideae.e-monocot.org/node/1425","","","urn:kew.org:wcs:taxon:147295"
"urn:kew.org:wcs:taxon:147156","Paphiopedilum ×kimballianum","accepted","Species","(Rchb.f.) Rolfe","(Rchb.f.) Rolfe, Orchid Rev.  4: 366 (1896)","http://cypripedioideae.e-monocot.org/node/1634","86d1b156-2821-4775-aaed-529ea39abec1","",""
"urn:kew.org:wcs:taxon:147157","Paphiopedilum klotzschianum","synonym","Species","(Rchb.f.) Stein","(Rchb.f.) Stein, Orchid.-Buch : 473 (1892)","http://cypripedioideae.e-monocot.org/node/1426","","","urn:kew.org:wcs:taxon:152873"
"urn:kew.org:wcs:taxon:147158","Paphiopedilum kolopakingii","accepted","Species","Fowlie","Fowlie, Orchid Digest  48: 41 (1984)","http://cypripedioideae.e-monocot.org/node/1427","9f4c61cf-4588-483e-9b16-844485fc3ec4","",""
"urn:kew.org:wcs:taxon:147159","Paphiopedilum laevigatum","synonym","Species","(Bateman) Pfitzer","(Bateman) Pfitzer in H.G.A.Engler & K.A.E.Prantl (eds.), Nat. Pflanzenfam.  2(6): 84 (1888)","http://cypripedioideae.e-monocot.org/node/1429","","","urn:kew.org:wcs:taxon:147219"
"urn:kew.org:wcs:taxon:147160","Paphiopedilum lawrenceanum","accepted","Species","(Rchb.f.) Pfitzer","(Rchb.f.) Pfitzer, Jahrb. Wiss. Bot.  19: 164 (1888)","http://cypripedioideae.e-monocot.org/node/1430","9f7b2afd-4391-4774-9a5d-150481eddb7d","",""
"urn:kew.org:wcs:taxon:147161","Paphiopedilum lawrenceanum f. hyeanum","synonym","Infraspecies","(L.Linden & Rodigas) O.Gruss & Roeth","(L.Linden & Rodigas) O.Gruss & Roeth, Caesiana  12: 62 (1999)","http://cypripedioideae.e-monocot.org/node/1431","","","urn:kew.org:wcs:taxon:147160"
"urn:kew.org:wcs:taxon:147162","Paphiopedilum lawrenceanum var. hyeanum","synonym","Variety","(L.Linden & Rodigas) Braem","(L.Linden & Rodigas) Braem, Paphiopedilum : 203 (1988)","http://cypripedioideae.e-monocot.org/node/1432","","","urn:kew.org:wcs:taxon:147160"
"urn:kew.org:wcs:taxon:147163","Paphiopedilum leucochilum","synonym","Species","(Rolfe) Fowlie","(Rolfe) Fowlie, Orchid Digest  39: 110 (1975)","http://cypripedioideae.e-monocot.org/node/1433","","","urn:kew.org:wcs:taxon:147105"
"urn:kew.org:wcs:taxon:147164","Paphiopedilum liemianum","accepted","Species","(Fowlie) K.Karas. & K.Saito","(Fowlie) K.Karas. & K.Saito, Bull. Hiroshima Bot. Gard.  5: 57 (1982)","http://cypripedioideae.e-monocot.org/node/1434","297f8c2e-7e6b-4a04-b70e-de8961b1e037","",""
"urn:kew.org:wcs:taxon:147165","Paphiopedilum liemianum var. primulinum","synonym","Variety","(M.W.Wood & P.Taylor) K.Karas. & K.Saito","(M.W.Wood & P.Taylor) K.Karas. & K.Saito, Bull. Hiroshima Bot. Gard.  5: 57 (1982)","http://cypripedioideae.e-monocot.org/node/1436","","","urn:kew.org:wcs:taxon:147228"
"urn:kew.org:wcs:taxon:147166","Paphiopedilum liemianum f. purpurascens","synonym","Infraspecies","(M.W.Wood) K.Karas. & K.Saito","(M.W.Wood) K.Karas. & K.Saito, Bull. Hiroshima Bot. Gard.  5: 57 (1982)","http://cypripedioideae.e-monocot.org/node/1435","","","urn:kew.org:wcs:taxon:147230"
"urn:kew.org:wcs:taxon:147167","Paphiopedilum lindenii","synonym","Species","(Lindl.) V.A.Albert & Börge Pett.","(Lindl.) V.A.Albert & Börge Pett., Lindleyana  9: 137 (1994)","http://cypripedioideae.e-monocot.org/node/1437","","","urn:kew.org:wcs:taxon:152874"
"urn:kew.org:wcs:taxon:147168","Paphiopedilum lindleyanum","synonym","Species","(M.R.Schomb. ex Lindl.) Pfitzer","(M.R.Schomb. ex Lindl.) Pfitzer, Bot. Jahrb. Syst.  19: 41 (1894)","http://cypripedioideae.e-monocot.org/node/1438","","","urn:kew.org:wcs:taxon:152875"
"urn:kew.org:wcs:taxon:147169","Paphiopedilum linii","synonym","Species","Schoser","Schoser, Orchidee (Hamburg)  17: 181 (1966)","http://cypripedioideae.e-monocot.org/node/1439","","","urn:kew.org:wcs:taxon:147016"
"urn:kew.org:wcs:taxon:147170","Paphiopedilum ×littleanum","accepted","Species","(auct.) Rolfe","(auct.) Rolfe, Orchid Rev.  4: 366 (1896)","http://cypripedioideae.e-monocot.org/node/1635","9f7b2afd-4391-4774-9a5d-150481eddb7d","",""
"urn:kew.org:wcs:taxon:147171","Paphiopedilum longifolium","synonym","Species","(Warsz. & Rchb.f.) Pfitzer","(Warsz. & Rchb.f.) Pfitzer, Jahrb. Wiss. Bot.  19: 159 (1888)","http://cypripedioideae.e-monocot.org/node/1440","","","urn:kew.org:wcs:taxon:152876"
"urn:kew.org:wcs:taxon:147172","Paphiopedilum lowii","accepted","Species","(Lindl.) Stein","(Lindl.) Stein, Orchid.-Buch : 476 (1892)","http://cypripedioideae.e-monocot.org/node/1443","3f198cf6-e923-4ea4-86a3-d8a397787ccc","",""
"urn:kew.org:wcs:taxon:147173","Paphiopedilum lowii f. aureum","synonym","Infraspecies","(P.J.Cribb) P.J.Cribb","(P.J.Cribb) P.J.Cribb, Slipper Orchids Borneo : 73 (1997)","http://cypripedioideae.e-monocot.org/node/1444","","","urn:kew.org:wcs:taxon:147175"
"urn:kew.org:wcs:taxon:147174","Paphiopedilum lowii var. aureum","synonym","Variety","P.J.Cribb","P.J.Cribb, Orchid Rev.  98: 109 (1990)","http://cypripedioideae.e-monocot.org/node/1445","","","urn:kew.org:wcs:taxon:147175"
"urn:kew.org:wcs:taxon:147175","Paphiopedilum lowii var. lowii","accepted","Variety","",", Unknown","http://cypripedioideae.e-monocot.org/node/1446","urn:kew.org:wcs:taxon:147172","",""
"urn:kew.org:wcs:taxon:147176","Paphiopedilum lowii var. lynniae","accepted","Variety","(Garay) O.Gruss & Roeth","(Garay) O.Gruss & Roeth, Orchidee (Hamburg)  48: 72 (1997)","http://cypripedioideae.e-monocot.org/node/1447","urn:kew.org:wcs:taxon:147172","",""
"urn:kew.org:wcs:taxon:147177","Paphiopedilum lowii var. richardianum","accepted","Variety","(Asher & Beaman) O.Gruss","(Asher & Beaman) O.Gruss, Orchidee (Hamburg)  45(5): U-Seite 4 (1994)","http://cypripedioideae.e-monocot.org/node/1448","urn:kew.org:wcs:taxon:147172","",""
"urn:kew.org:wcs:taxon:147178","Paphiopedilum lynniae","synonym","Species","Garay","Garay, Lindleyana  11: 233 (1996)","http://cypripedioideae.e-monocot.org/node/1449","","","urn:kew.org:wcs:taxon:147176"
"urn:kew.org:wcs:taxon:147179","Paphiopedilum macfarlanei","synonym","Species","F.G.Mey.","F.G.Mey., Gartenflora  83: 93 (1934)","http://cypripedioideae.e-monocot.org/node/1450","","","urn:kew.org:wcs:taxon:147141"
"urn:kew.org:wcs:taxon:147180","Paphiopedilum malipoense","accepted","Species","S.C.Chen & Z.H.Tsi","S.C.Chen & Z.H.Tsi, Acta Phytotax. Sin.  22: 119 (1984)","http://cypripedioideae.e-monocot.org/node/1452","d2d05713-bfb3-415b-92db-419e08342ee7","",""
"urn:kew.org:wcs:taxon:147181","Paphiopedilum malipoense f. concolor","synonym","Infraspecies","Braem","Braem in G.J.Braem, C.O.Baker & M.L.Baker, Gen. Paphiopedilum Nat. Hist. Cult.  1: 82 (1998)","http://cypripedioideae.e-monocot.org/node/1453","","","urn:kew.org:wcs:taxon:147184"
"urn:kew.org:wcs:taxon:147182","Paphiopedilum malipoense var. hiepii","accepted","Variety","(Aver.) P.J.Cribb","(Aver.) P.J.Cribb, Genus Paphiopedilum , ed. 2: 88 (1998)","http://cypripedioideae.e-monocot.org/node/1457","urn:kew.org:wcs:taxon:147180","",""
"urn:kew.org:wcs:taxon:147183","Paphiopedilum malipoense var. jackii","accepted","Variety","(H.S.Hua) Aver.","(H.S.Hua) Aver., Orchids  66: 153 (1997)","http://cypripedioideae.e-monocot.org/node/1458","urn:kew.org:wcs:taxon:147180","",""
"urn:kew.org:wcs:taxon:147184","Paphiopedilum malipoense var. malipoense","accepted","Variety","",", Unknown","http://cypripedioideae.e-monocot.org/node/1459","urn:kew.org:wcs:taxon:147180","",""
"urn:kew.org:wcs:taxon:147185","Paphiopedilum malipoense f. tonnianum","synonym","Infraspecies","Roeth","Roeth, Orchidee (Hamburg)  51: 561 (2000)","http://cypripedioideae.e-monocot.org/node/1454","","","urn:kew.org:wcs:taxon:147184"
"urn:kew.org:wcs:taxon:147186","Paphiopedilum malipoense f. virescens","synonym","Infraspecies","O.Gruss & Roeth","O.Gruss & Roeth, Orchidee (Hamburg)  52: 79 (2001)","http://cypripedioideae.e-monocot.org/node/1455","","","urn:kew.org:wcs:taxon:147184"
"urn:kew.org:wcs:taxon:147187","Paphiopedilum markianum","synonym","Species","Fowlie","Fowlie, Orchid Digest  54: 125 (1990)","http://cypripedioideae.e-monocot.org/node/1460","","","urn:kew.org:wcs:taxon:147274"
"urn:kew.org:wcs:taxon:147188","Paphiopedilum mastersianum","accepted","Species","(Rchb.f.) Stein","(Rchb.f.) Stein, Orchid.-Buch : 477 (1892)","http://cypripedioideae.e-monocot.org/node/1461","9f7b2afd-4391-4774-9a5d-150481eddb7d","",""
"urn:kew.org:wcs:taxon:147189","Paphiopedilum mastersianum var. mastersianum","accepted","Variety","",", Unknown","http://cypripedioideae.e-monocot.org/node/1462","urn:kew.org:wcs:taxon:147188","",""
"urn:kew.org:wcs:taxon:147190","Paphiopedilum mastersianum var. mohrianum","accepted","Variety","(Braem) Koop.","(Braem) Koop., Orchid Digest  64: 169 (2000)","http://cypripedioideae.e-monocot.org/node/1463","urn:kew.org:wcs:taxon:147188","",""
"urn:kew.org:wcs:taxon:147191","Paphiopedilum ×mattesii","accepted","Species","Pittenauer ex Roeth & O.Gruss","Pittenauer ex Roeth & O.Gruss, Orchidee (Hamburg)  47: 131 (1996)","http://cypripedioideae.e-monocot.org/node/1637","9f7b2afd-4391-4774-9a5d-150481eddb7d","",""
"urn:kew.org:wcs:taxon:147192","Paphiopedilum micranthum","accepted","Species","Tang & F.T.Wang","Tang & F.T.Wang, Acta Phytotax. Sin.  1: 56 (1951)","http://cypripedioideae.e-monocot.org/node/1464","d2d05713-bfb3-415b-92db-419e08342ee7","",""
"urn:kew.org:wcs:taxon:147193","Paphiopedilum micranthum var. alboflavum","synonym","Variety","Braem","Braem, Leafl. Schlechter Inst.  1: 4 (1994)","http://cypripedioideae.e-monocot.org/node/1468","","","urn:kew.org:wcs:taxon:147192"
"urn:kew.org:wcs:taxon:147194","Paphiopedilum micranthum f. alboflavum","synonym","Infraspecies","(Braem) Braem","(Braem) Braem in G.J.Braem, C.O.Baker & M.L.Baker, Gen. Paphiopedilum Nat. Hist. Cult.  1: 91 (1998)","http://cypripedioideae.e-monocot.org/node/1465","","","urn:kew.org:wcs:taxon:147192"
"urn:kew.org:wcs:taxon:147195","Paphiopedilum micranthum subsp. eburneum","synonym","Infraspecies","Fowlie","Fowlie, Orchid Digest  57: 186 (1993)","http://cypripedioideae.e-monocot.org/node/1467","","","urn:kew.org:wcs:taxon:147192"
"urn:kew.org:wcs:taxon:147196","Paphiopedilum micranthum f. glanzeanum","synonym","Infraspecies","(O.Gruss & Roeth) O.Gruss & Roeth","(O.Gruss & Roeth) O.Gruss & Roeth, Caesiana  12: 59 (1999)","http://cypripedioideae.e-monocot.org/node/1466","","","urn:kew.org:wcs:taxon:147192"
"urn:kew.org:wcs:taxon:147197","Paphiopedilum micranthum var. glanzeanum","synonym","Variety","O.Gruss & Roeth","O.Gruss & Roeth, Orchidee (Hamburg) , Suppl. 2: 16 (1994)","http://cypripedioideae.e-monocot.org/node/1469","","","urn:kew.org:wcs:taxon:147192"
"urn:kew.org:wcs:taxon:147198","Paphiopedilum microchilum","synonym","Species","Z.J.Liu & S.C.Chen","Z.J.Liu & S.C.Chen, Acta Phytotax. Sin.  39: 156 (2001)","http://cypripedioideae.e-monocot.org/node/1471","","","urn:kew.org:wcs:taxon:147322"
"urn:kew.org:wcs:taxon:147199","Paphiopedilum mirabile","synonym","Species","Cavestro & Chiron","Cavestro & Chiron, Orchidées Cult. Protect. , reimpr., 38: 32 (1999)","http://cypripedioideae.e-monocot.org/node/1472","","","urn:kew.org:wcs:taxon:147303"
"urn:kew.org:wcs:taxon:147200","Paphiopedilum mohrianum","synonym","Species","Braem","Braem, Orchid Digest  53: 73 (1989)","http://cypripedioideae.e-monocot.org/node/1473","","","urn:kew.org:wcs:taxon:147190"
"urn:kew.org:wcs:taxon:147201","Paphiopedilum moquetteanum","synonym","Species","(J.J.Sm.) Fowlie","(J.J.Sm.) Fowlie, Orchid Digest  44: 133 (1980)","http://cypripedioideae.e-monocot.org/node/1474","","","urn:kew.org:wcs:taxon:147104"
"urn:kew.org:wcs:taxon:147202","Paphiopedilum nigritum","synonym","Species","(Rchb.f.) Pfitzer","(Rchb.f.) Pfitzer, Bot. Jahrb. Syst.  19: 40 (1894)","http://cypripedioideae.e-monocot.org/node/1477","","","urn:kew.org:wcs:taxon:146996"
"urn:kew.org:wcs:taxon:147203","Paphiopedilum niveum","accepted","Species","(Rchb.f.) Stein","(Rchb.f.) Stein, Orchid.-Buch : 478 (1892)","http://cypripedioideae.e-monocot.org/node/1478","ff19e663-fd4e-4ae9-947c-1cad34423f49","",""
"urn:kew.org:wcs:taxon:147204","Paphiopedilum niveum f. album","synonym","Infraspecies","(auct.) O.Gruss","(auct.) O.Gruss, Caesiana  12: 63 (1999)","http://cypripedioideae.e-monocot.org/node/1479","","","urn:kew.org:wcs:taxon:147203"
"urn:kew.org:wcs:taxon:147205","Paphiopedilum ooii","accepted","Species","Koop.","Koop., Orchid Digest  63: 106 (1999)","http://cypripedioideae.e-monocot.org/node/1480","9f4c61cf-4588-483e-9b16-844485fc3ec4","",""
"urn:kew.org:wcs:taxon:147206","Paphiopedilum papuanum","accepted","Species","(Ridl. ex Rendle) L.O.Williams","(Ridl. ex Rendle) L.O.Williams, Bot. Mus. Leafl.  12: 149 (1946)","http://cypripedioideae.e-monocot.org/node/1481","9f7b2afd-4391-4774-9a5d-150481eddb7d","",""
"urn:kew.org:wcs:taxon:147207","Paphiopedilum pardinum","synonym","Species","(Rchb.f.) Pfitzer","(Rchb.f.) Pfitzer, Bot. Jahrb. Syst.  19: 40 (1894)","http://cypripedioideae.e-monocot.org/node/1482","","","urn:kew.org:wcs:taxon:147287"
"urn:kew.org:wcs:taxon:147208","Paphiopedilum parishii","accepted","Species","(Rchb.f.) Stein","(Rchb.f.) Stein, Orchid.-Buch : 479 (1892)","http://cypripedioideae.e-monocot.org/node/1483","3f198cf6-e923-4ea4-86a3-d8a397787ccc","",""
"urn:kew.org:wcs:taxon:147209","Paphiopedilum parishii var. dianthum","synonym","Variety","(Tang & F.T.Wang) K.Karas. & K.Saito","(Tang & F.T.Wang) K.Karas. & K.Saito, Bull. Hiroshima Bot. Gard.  5: 38 (1982)","http://cypripedioideae.e-monocot.org/node/1484","","","urn:kew.org:wcs:taxon:147069"
"urn:kew.org:wcs:taxon:147210","Paphiopedilum parnatanum","accepted","Species","Cavestro","Cavestro, Orchidées Cult. Protect. , reimpr., 38: 30 (1999)","http://cypripedioideae.e-monocot.org/node/1485","9f7b2afd-4391-4774-9a5d-150481eddb7d","",""
"urn:kew.org:wcs:taxon:147211","Paphiopedilum paulistanum","synonym","Species","(Barb.Rodr.) Pfitzer","(Barb.Rodr.) Pfitzer, Bot. Jahrb. Syst.  19: 42 (1894)","http://cypripedioideae.e-monocot.org/node/1486","","","urn:kew.org:wcs:taxon:152894"
"urn:kew.org:wcs:taxon:147212","Paphiopedilum pearcei","synonym","Species","(Rchb.f.) V.A.Albert & Börge Pett.","(Rchb.f.) V.A.Albert & Börge Pett., Lindleyana  9: 138 (1994)","http://cypripedioideae.e-monocot.org/node/1487","","","urn:kew.org:wcs:taxon:152883"
"urn:kew.org:wcs:taxon:147213","Paphiopedilum ×pereirae","accepted","Species","(Ridl.) P.Taylor","(Ridl.) P.Taylor, Orchid Rev.  84: 219 (1976)","http://cypripedioideae.e-monocot.org/node/1638","urn:kew.org:wcs:taxon:146971","",""
"urn:kew.org:wcs:taxon:147214","Paphiopedilum ×petchleungianum","accepted","Species","O.Gruss","O.Gruss, Orchidee (Hamburg)  52: 398 (2001)","http://cypripedioideae.e-monocot.org/node/1639","86d1b156-2821-4775-aaed-529ea39abec1","",""
"urn:kew.org:wcs:taxon:147215","Paphiopedilum petri","synonym","Species","(Rchb.f.) Pfitzer","(Rchb.f.) Pfitzer, Bot. Jahrb. Syst.  19: 40 (1894)","http://cypripedioideae.e-monocot.org/node/1488","","","urn:kew.org:wcs:taxon:147063"
"urn:kew.org:wcs:taxon:147216","Paphiopedilum philippinense","accepted","Species","(Rchb.f.) Stein","(Rchb.f.) Stein, Orchid.-Buch : 480 (1892)","http://cypripedioideae.e-monocot.org/node/1489","9f4c61cf-4588-483e-9b16-844485fc3ec4","",""
"urn:kew.org:wcs:taxon:147217","Paphiopedilum philippinense f. alboflavum","synonym","Infraspecies","O.Gruss","O.Gruss, Orchidee (Hamburg)  51: 354 (2000)","http://cypripedioideae.e-monocot.org/node/1490","","","urn:kew.org:wcs:taxon:147219"
"urn:kew.org:wcs:taxon:147218","Paphiopedilum philippinense f. album","synonym","Infraspecies","Valmayor & D.Tiu","Valmayor & D.Tiu in H.L.Valmayor, Orchid. Philipp.  1: 262 (1984)","http://cypripedioideae.e-monocot.org/node/1491","","","urn:kew.org:wcs:taxon:147219"
"urn:kew.org:wcs:taxon:147219","Paphiopedilum philippinense var. philippinense","accepted","Variety","",", Unknown","http://cypripedioideae.e-monocot.org/node/1493","urn:kew.org:wcs:taxon:147216","",""
"urn:kew.org:wcs:taxon:147220","Paphiopedilum philippinense var. roebelenii","accepted","Variety","(A.H.Kent) P.J.Cribb","(A.H.Kent) P.J.Cribb, Genus Paphiopedilum : 100 (1987)","http://cypripedioideae.e-monocot.org/node/1494","urn:kew.org:wcs:taxon:147216","",""
"urn:kew.org:wcs:taxon:147221","Paphiopedilum platyphyllum","accepted","Species","T.Yukawa","T.Yukawa, Orchidee (Hamburg)  52: 84 (2001)","http://cypripedioideae.e-monocot.org/node/1495","9f4c61cf-4588-483e-9b16-844485fc3ec4","",""
"urn:kew.org:wcs:taxon:147222","Paphiopedilum potentianum","synonym","Species","O.Gruss & Roeth","O.Gruss & Roeth, Caesiana  5: 39 (1995)","http://cypripedioideae.e-monocot.org/node/1496","","","urn:kew.org:wcs:taxon:147023"
"urn:kew.org:wcs:taxon:147223","Paphiopedilum ×powellii","accepted","Species","Christenson","Christenson, Orchidee (Hamburg)  47: 220 (1996)","http://cypripedioideae.e-monocot.org/node/1640","86d1b156-2821-4775-aaed-529ea39abec1","",""
"urn:kew.org:wcs:taxon:147225","Paphiopedilum praestans","synonym","Species","(Rchb.f.) Pfitzer","(Rchb.f.) Pfitzer, Bot. Jahrb. Syst.  19: 41 (1894)","http://cypripedioideae.e-monocot.org/node/1497","","","urn:kew.org:wcs:taxon:147096"
"urn:kew.org:wcs:taxon:147226","Paphiopedilum praestans subsp. wilhelminae","synonym","Infraspecies","(L.O.Williams) M.W.Wood","(L.O.Williams) M.W.Wood, Bot. Mag. , n.s.: t. 743 (1977)","http://cypripedioideae.e-monocot.org/node/1498","","","urn:kew.org:wcs:taxon:147328"
"urn:kew.org:wcs:taxon:147227","Paphiopedilum praestans var. wilhelminae","synonym","Variety","(L.O.Williams) Braem","(L.O.Williams) Braem in G.J.Braem, C.O.Baker & M.L.Baker, Gen. Paphiopedilum Nat. Hist. Cult.  1: 144 (1998)","http://cypripedioideae.e-monocot.org/node/1499","","","urn:kew.org:wcs:taxon:147328"
"urn:kew.org:wcs:taxon:147228","Paphiopedilum primulinum","accepted","Species","M.W.Wood & P.Taylor","M.W.Wood & P.Taylor, Orchid Rev.  81: 220 (1973)","http://cypripedioideae.e-monocot.org/node/1500","297f8c2e-7e6b-4a04-b70e-de8961b1e037","",""
"urn:kew.org:wcs:taxon:147229","Paphiopedilum primulinum var. primulinum","accepted","Variety","",", Unknown","http://cypripedioideae.e-monocot.org/node/1502","urn:kew.org:wcs:taxon:147228","",""
"urn:kew.org:wcs:taxon:147230","Paphiopedilum primulinum var. purpurascens","accepted","Variety","(M.W.Wood) P.J.Cribb","(M.W.Wood) P.J.Cribb, Genus Paphiopedilum : 131 (1987)","http://cypripedioideae.e-monocot.org/node/1503","urn:kew.org:wcs:taxon:147228","",""
"urn:kew.org:wcs:taxon:147231","Paphiopedilum purpurascens","synonym","Species","Fowlie","Fowlie, Orchid Digest  38: 155 (1974)","http://cypripedioideae.e-monocot.org/node/1505","","","urn:kew.org:wcs:taxon:147152"
"urn:kew.org:wcs:taxon:147232","Paphiopedilum purpuratum","accepted","Species","(Lindl.) Stein","(Lindl.) Stein, Orchid.-Buch : 481 (1892)","http://cypripedioideae.e-monocot.org/node/1506","9f7b2afd-4391-4774-9a5d-150481eddb7d","",""
"urn:kew.org:wcs:taxon:147233","Paphiopedilum purpuratum var. hainanense","synonym","Variety","F.Y.Liu & Perner","F.Y.Liu & Perner, Orchidee (Hamburg)  52: 64 (2001)","http://cypripedioideae.e-monocot.org/node/1508","","","urn:kew.org:wcs:taxon:147232"
"urn:kew.org:wcs:taxon:147235","Paphiopedilum randsii","accepted","Species","Fowlie","Fowlie, Orchid Digest  33: 321 (1969)","http://cypripedioideae.e-monocot.org/node/1510","9f4c61cf-4588-483e-9b16-844485fc3ec4","",""
"urn:kew.org:wcs:taxon:147236","Paphiopedilum reticulatum","synonym","Species","(Rchb.f.) Pfitzer","(Rchb.f.) Pfitzer, Bot. Jahrb. Syst.  19: 41 (1894)","http://cypripedioideae.e-monocot.org/node/1511","","","urn:kew.org:wcs:taxon:152885"
"urn:kew.org:wcs:taxon:147237","Paphiopedilum richardianum","synonym","Species","Asher & Beaman","Asher & Beaman, Orchid Digest  52: 61 (1988)","http://cypripedioideae.e-monocot.org/node/1513","","","urn:kew.org:wcs:taxon:147177"
"urn:kew.org:wcs:taxon:147238","Paphiopedilum robinsonii","synonym","Species","(Ridl.) Ridl.","(Ridl.) Ridl., Fl. Malay Penins.  4: 232 (1924)","http://cypripedioideae.e-monocot.org/node/1514","","","urn:kew.org:wcs:taxon:147016"
"urn:kew.org:wcs:taxon:147239","Paphiopedilum robinsonii f. viride","synonym","Infraspecies","Braem","Braem, Orchidées Cult. Protect.  36: 36 (1998)","http://cypripedioideae.e-monocot.org/node/1515","","","urn:kew.org:wcs:taxon:146982"
"urn:kew.org:wcs:taxon:147240","Paphiopedilum roebelenii","synonym","Species","(A.H.Kent) Pfitzer","(A.H.Kent) Pfitzer, Bot. Jahrb. Syst.  19: 41 (1894)","http://cypripedioideae.e-monocot.org/node/1516","","","urn:kew.org:wcs:taxon:147220"
"urn:kew.org:wcs:taxon:147241","Paphiopedilum roezlii","synonym","Species","(Rchb.f.) Pfitzer","(Rchb.f.) Pfitzer, Bot. Jahrb. Syst.  19: 42 (1894)","http://cypripedioideae.e-monocot.org/node/1518","","","urn:kew.org:wcs:taxon:152876"
"urn:kew.org:wcs:taxon:147242","Paphiopedilum rothschildianum","accepted","Species","(Rchb.f.) Stein","(Rchb.f.) Stein, Orchid.-Buch : 482 (1892)","http://cypripedioideae.e-monocot.org/node/1519","9f4c61cf-4588-483e-9b16-844485fc3ec4","",""
"urn:kew.org:wcs:taxon:147243","Paphiopedilum rothschildianum var. elliottianum","synonym","Variety","(O'Brien) Pfitzer","(O'Brien) Pfitzer in H.G.A.Engler (ed.), Pflanzenr. , IV, 50(12): 59 (1903)","http://cypripedioideae.e-monocot.org/node/1520","","","urn:kew.org:wcs:taxon:147242"
"urn:kew.org:wcs:taxon:147244","Paphiopedilum saccopetalum","synonym","Species","H.S.Hua","H.S.Hua, Orchidee (Hamburg)  49: 38 (1998)","http://cypripedioideae.e-monocot.org/node/1521","","","urn:kew.org:wcs:taxon:147127"
"urn:kew.org:wcs:taxon:147245","Paphiopedilum sanderianum","accepted","Species","(Rchb.f.) Stein","(Rchb.f.) Stein, Orchid.-Buch : 482 (1892)","http://cypripedioideae.e-monocot.org/node/1522","9f4c61cf-4588-483e-9b16-844485fc3ec4","",""
"urn:kew.org:wcs:taxon:147246","Paphiopedilum sangii","accepted","Species","Braem","Braem, Orchidee (Hamburg)  38: 169 (1987)","http://cypripedioideae.e-monocot.org/node/1523","9f7b2afd-4391-4774-9a5d-150481eddb7d","",""
"urn:kew.org:wcs:taxon:147247","Paphiopedilum sargentianum","synonym","Species","(Rolfe) V.A.Albert & Börge Pett.","(Rolfe) V.A.Albert & Börge Pett., Lindleyana  9: 137 (1994)","http://cypripedioideae.e-monocot.org/node/1525","","","urn:kew.org:wcs:taxon:152875"
"urn:kew.org:wcs:taxon:147248","Paphiopedilum schlimii","synonym","Species","(Linden ex Rchb.f.) Stein","(Linden ex Rchb.f.) Stein, Orchid.-Buch : 483 (1892)","http://cypripedioideae.e-monocot.org/node/1526","","","urn:kew.org:wcs:taxon:152890"
"urn:kew.org:wcs:taxon:147249","Paphiopedilum schoseri","accepted","Species","Braem & H.Mohr","Braem & H.Mohr, Schlechteriana  1: 19 (1988)","http://cypripedioideae.e-monocot.org/node/1527","9f7b2afd-4391-4774-9a5d-150481eddb7d","",""
"urn:kew.org:wcs:taxon:147251","Paphiopedilum ×shipwayae","accepted","Species","Rolfe","Rolfe, Orchid Rev.  6: 338 (1898)","http://cypripedioideae.e-monocot.org/node/1642","9f7b2afd-4391-4774-9a5d-150481eddb7d","",""
"urn:kew.org:wcs:taxon:147252","Paphiopedilum ×siamense","accepted","Species","(Rolfe) Rolfe","(Rolfe) Rolfe, Orchid Rev.  4: 366 (1896)","http://cypripedioideae.e-monocot.org/node/1643","9f7b2afd-4391-4774-9a5d-150481eddb7d","",""
"urn:kew.org:wcs:taxon:147253","Paphiopedilum singchii","synonym","Species","Z.J.Liu & J.Y.Zhang","Z.J.Liu & J.Y.Zhang, Acta Phytotax. Sin.  38: 468 (2000)","http://cypripedioideae.e-monocot.org/node/1528","","","urn:kew.org:wcs:taxon:147110"
"urn:kew.org:wcs:taxon:147254","Paphiopedilum sinicum","synonym","Species","(Hance ex Rchb.f.) Stein","(Hance ex Rchb.f.) Stein, Orchid.-Buch : 481 (1892)","http://cypripedioideae.e-monocot.org/node/1529","","","urn:kew.org:wcs:taxon:147232"
"urn:kew.org:wcs:taxon:147256","Paphiopedilum spicerianum","accepted","Species","(Rchb.f.) Pfitzer","(Rchb.f.) Pfitzer, Jahrb. Wiss. Bot.  19: 144 (1888)","http://cypripedioideae.e-monocot.org/node/1531","a5f4a6f3-498d-4493-a970-d275854eca80","",""
"urn:kew.org:wcs:taxon:147257","Paphiopedilum spicerianum f. immaculatum","synonym","Infraspecies","Braem","Braem in G.J.Braem, C.O.Baker & M.L.Baker, Gen. Paphiopedilum Nat. Hist. Cult.  2: 270 (1999)","http://cypripedioideae.e-monocot.org/node/1533","","","urn:kew.org:wcs:taxon:147256"
"urn:kew.org:wcs:taxon:147259","Paphiopedilum sriwanae","synonym","Species","Koop.","Koop., Amer. Orchid Soc. Bull.  60: 782 (1991)","http://cypripedioideae.e-monocot.org/node/1534","","","urn:kew.org:wcs:taxon:146988"
"urn:kew.org:wcs:taxon:147260","Paphiopedilum stonei","accepted","Species","(Hook.) Stein","(Hook.) Stein, Orchid.-Buch : 487 (1892)","http://cypripedioideae.e-monocot.org/node/1535","9f4c61cf-4588-483e-9b16-844485fc3ec4","",""
"urn:kew.org:wcs:taxon:147263","Paphiopedilum striatum","synonym","Species","M.A.Clem. & D.L.Jones","M.A.Clem. & D.L.Jones, Lasianthera  1: 3 (1996)","http://cypripedioideae.e-monocot.org/node/1538","","","urn:kew.org:wcs:taxon:147328"
"urn:kew.org:wcs:taxon:147264","Paphiopedilum sublaeve","synonym","Species","(Rchb.f.) Fowlie","(Rchb.f.) Fowlie, Orchid Digest  43: 224 (1979)","http://cypripedioideae.e-monocot.org/node/1539","","","urn:kew.org:wcs:taxon:147027"
"urn:kew.org:wcs:taxon:147265","Paphiopedilum sugiyamanum","accepted","Species","Cavestro","Cavestro, Rhône-Alpes Orchidées  27: 3 (2001)","http://cypripedioideae.e-monocot.org/node/1540","9f7b2afd-4391-4774-9a5d-150481eddb7d","",""
"urn:kew.org:wcs:taxon:147266","Paphiopedilum sukhakulii","accepted","Species","Schoser & Senghas","Schoser & Senghas, Orchidee (Hamburg)  16: 110 (1965)","http://cypripedioideae.e-monocot.org/node/1541","9f7b2afd-4391-4774-9a5d-150481eddb7d","",""
"urn:kew.org:wcs:taxon:147267","Paphiopedilum sukhakulii f. aureum","synonym","Infraspecies","Van Delden ex O.Gruss","Van Delden ex O.Gruss, Orchidee (Hamburg) , Suppl. 6: 16 (1999)","http://cypripedioideae.e-monocot.org/node/1542","","","urn:kew.org:wcs:taxon:147266"
"urn:kew.org:wcs:taxon:147268","Paphiopedilum supardii","accepted","Species","Braem & Löb","Braem & Löb, Orchidee (Hamburg)  36: 142 (1985)","http://cypripedioideae.e-monocot.org/node/1543","9f4c61cf-4588-483e-9b16-844485fc3ec4","",""
"urn:kew.org:wcs:taxon:147269","Paphiopedilum superbiens","accepted","Species","(Rchb.f.) Stein","(Rchb.f.) Stein, Orchid.-Buch : 487 (1892)","http://cypripedioideae.e-monocot.org/node/1544","9f7b2afd-4391-4774-9a5d-150481eddb7d","",""
"urn:kew.org:wcs:taxon:147270","Paphiopedilum superbiens subsp. ciliolare","synonym","Infraspecies","(Rchb.f.) M.W.Wood","(Rchb.f.) M.W.Wood, Bot. Mag.  183: 52 (1981)","http://cypripedioideae.e-monocot.org/node/1546","","","urn:kew.org:wcs:taxon:147047"
"urn:kew.org:wcs:taxon:147271","Paphiopedilum superbiens var. curtisii","synonym","Variety","(Rchb.f.) Braem","(Rchb.f.) Braem, Paphiopedilum : 214 (1988)","http://cypripedioideae.e-monocot.org/node/1547","","","urn:kew.org:wcs:taxon:147269"
"urn:kew.org:wcs:taxon:147272","Paphiopedilum superbiens f. sanderae","synonym","Infraspecies","(Curtis) M.W.Wood","(Curtis) M.W.Wood, Orchid Rev.  83: 399 (1975)","http://cypripedioideae.e-monocot.org/node/1545","","","urn:kew.org:wcs:taxon:147269"
"urn:kew.org:wcs:taxon:147273","Paphiopedilum superbiens var. sanderae","synonym","Variety","(Curtis) Braem","(Curtis) Braem, Paphiopedilum : 214 (1988)","http://cypripedioideae.e-monocot.org/node/1548","","","urn:kew.org:wcs:taxon:147269"
"urn:kew.org:wcs:taxon:147274","Paphiopedilum tigrinum","accepted","Species","Koop. & N.Haseg.","Koop. & N.Haseg., Orchid Advocate  16: 78 (1990)","http://cypripedioideae.e-monocot.org/node/1550","a5f4a6f3-498d-4493-a970-d275854eca80","",""
"urn:kew.org:wcs:taxon:147275","Paphiopedilum tonsum","accepted","Species","(Rchb.f.) Stein","(Rchb.f.) Stein, Orchid.-Buch : 488 (1892)","http://cypripedioideae.e-monocot.org/node/1554","9f7b2afd-4391-4774-9a5d-150481eddb7d","",""
"urn:kew.org:wcs:taxon:147276","Paphiopedilum tonsum f. alboviride","synonym","Infraspecies","Braem","Braem, Orchidées Cult. Protect.  36: 36 (1998)","http://cypripedioideae.e-monocot.org/node/1555","","","urn:kew.org:wcs:taxon:147275"
"urn:kew.org:wcs:taxon:147277","Paphiopedilum tonsum var. braemii","synonym","Variety","(H.Mohr) O.Gruss","(H.Mohr) O.Gruss, Caesiana  3: 27 (1994)","http://cypripedioideae.e-monocot.org/node/1556","","","urn:kew.org:wcs:taxon:147275"
"urn:kew.org:wcs:taxon:147278","Paphiopedilum topperi","synonym","Species","Braem & H.Mohr","Braem & H.Mohr, Schlechteriana  1: 15 (1988)","http://cypripedioideae.e-monocot.org/node/1557","","","urn:kew.org:wcs:taxon:147158"
"urn:kew.org:wcs:taxon:147279","Paphiopedilum tortipetalum","synonym","Species","Fowlie","Fowlie, Orchid Digest  49: 153 (1985)","http://cypripedioideae.e-monocot.org/node/1558","","","urn:kew.org:wcs:taxon:147016"
"urn:kew.org:wcs:taxon:147280","Paphiopedilum tranlienianum","accepted","Species","O.Gruss & Perner","O.Gruss & Perner, Caesiana  11: 66 (1998)","http://cypripedioideae.e-monocot.org/node/1559","a5f4a6f3-498d-4493-a970-d275854eca80","",""
"urn:kew.org:wcs:taxon:147281","Paphiopedilum tridentatum","synonym","Species","S.C.Chen & Z.J.Liu","S.C.Chen & Z.J.Liu, Acta Phytotax. Sin.  39: 455 (2001)","http://cypripedioideae.e-monocot.org/node/1561","","","urn:kew.org:wcs:taxon:146982"
"urn:kew.org:wcs:taxon:147282","Paphiopedilum urbanianum","accepted","Species","Fowlie","Fowlie, Orchid Digest  45: 131 (1981)","http://cypripedioideae.e-monocot.org/node/1562","9f7b2afd-4391-4774-9a5d-150481eddb7d","",""
"urn:kew.org:wcs:taxon:147283","Paphiopedilum urbanianum f. alboviride","synonym","Infraspecies","Braem","Braem, Orchidées Cult. Protect.  36: 36 (1998)","http://cypripedioideae.e-monocot.org/node/1563","","","urn:kew.org:wcs:taxon:147282"
"urn:kew.org:wcs:taxon:147284","Paphiopedilum usitanum","synonym","Species","O.Gruss & Roeth","O.Gruss & Roeth, Orchidee (Hamburg)  50: 4 (1999)","http://cypripedioideae.e-monocot.org/node/1564","","","urn:kew.org:wcs:taxon:147210"
"urn:kew.org:wcs:taxon:147285","Paphiopedilum veitchianum","synonym","Species","Lem.","Lem., Ill. Hort.  12: t. 429 (1865)","http://cypripedioideae.e-monocot.org/node/1565","","","urn:kew.org:wcs:taxon:147269"
"urn:kew.org:wcs:taxon:147287","Paphiopedilum venustum","accepted","Species","(Wall. ex Sims) Pfitzer","(Wall. ex Sims) Pfitzer, Jahrb. Wiss. Bot.  19: 165 (1888)","http://cypripedioideae.e-monocot.org/node/1567","9f7b2afd-4391-4774-9a5d-150481eddb7d","",""
"urn:kew.org:wcs:taxon:147289","Paphiopedilum venustum f. measuresianum","synonym","Infraspecies","(auct.) Braem","(auct.) Braem, Orchidées Cult. Protect.  36: 35 (1998)","http://cypripedioideae.e-monocot.org/node/1568","","","urn:kew.org:wcs:taxon:147287"
"urn:kew.org:wcs:taxon:147290","Paphiopedilum venustum f. pardinum","synonym","Infraspecies","(Rchb.f.) Braem","(Rchb.f.) Braem in G.J.Braem, C.O.Baker & M.L.Baker, Gen. Paphiopedilum Nat. Hist. Cult.  2: 274 (1999)","http://cypripedioideae.e-monocot.org/node/1569","","","urn:kew.org:wcs:taxon:147287"
"urn:kew.org:wcs:taxon:147291","Paphiopedilum venustum var. pardinum","synonym","Variety","(Rchb.f.) Pfitzer","(Rchb.f.) Pfitzer in H.G.A.Engler (ed.), Pflanzenr. , IV, 50(12): 82 (1903)","http://cypripedioideae.e-monocot.org/node/1570","","","urn:kew.org:wcs:taxon:147287"
"urn:kew.org:wcs:taxon:147294","Paphiopedilum victoria-mariae","accepted","Species","(Sander ex Mast.) Rolfe","(Sander ex Mast.) Rolfe, Orchid Rev.  4: 364 (1896)","http://cypripedioideae.e-monocot.org/node/1571","297f8c2e-7e6b-4a04-b70e-de8961b1e037","",""
"urn:kew.org:wcs:taxon:147295","Paphiopedilum victoria-regina","accepted","Species","(Sander) M.W.Wood","(Sander) M.W.Wood, Orchid Rev.  84: 134 (1976)","http://cypripedioideae.e-monocot.org/node/1572","297f8c2e-7e6b-4a04-b70e-de8961b1e037","",""
"urn:kew.org:wcs:taxon:147296","Paphiopedilum victoria-regina subsp. chamberlainianum","synonym","Infraspecies","(O'Brien) M.W.Wood","(O'Brien) M.W.Wood, Orchid Rev.  84: 135 (1976)","http://cypripedioideae.e-monocot.org/node/1574","","","urn:kew.org:wcs:taxon:147295"
"urn:kew.org:wcs:taxon:147297","Paphiopedilum victoria-regina subsp. glaucophyllum","synonym","Infraspecies","(J.J.Sm.) M.W.Wood","(J.J.Sm.) M.W.Wood, Orchid Rev.  84: 137 (1976)","http://cypripedioideae.e-monocot.org/node/1575","","","urn:kew.org:wcs:taxon:147101"
"urn:kew.org:wcs:taxon:147298","Paphiopedilum victoria-regina var. kalinae","synonym","Variety","(Braem) Koop.","(Braem) Koop., Orchid Digest  59: 183 (1995)","http://cypripedioideae.e-monocot.org/node/1578","","","urn:kew.org:wcs:taxon:147295"
"urn:kew.org:wcs:taxon:147299","Paphiopedilum victoria-regina subsp. liemianum","synonym","Infraspecies","(Fowlie) M.W.Wood","(Fowlie) M.W.Wood, Orchid Rev.  84: 138 (1976)","http://cypripedioideae.e-monocot.org/node/1576","","","urn:kew.org:wcs:taxon:147164"
"urn:kew.org:wcs:taxon:147300","Paphiopedilum victoria-regina var. moquetteanum","synonym","Variety","(J.J.Sm.) M.W.Wood","(J.J.Sm.) M.W.Wood, Orchid Rev.  84: 137 (1976)","http://cypripedioideae.e-monocot.org/node/1580","","","urn:kew.org:wcs:taxon:147104"
"urn:kew.org:wcs:taxon:147301","Paphiopedilum victoria-regina subsp. primulinum","synonym","Infraspecies","(M.W.Wood & P.Taylor) M.W.Wood","(M.W.Wood & P.Taylor) M.W.Wood, Orchid Rev.  84: 139 (1976)","http://cypripedioideae.e-monocot.org/node/1577","","","urn:kew.org:wcs:taxon:147228"
"urn:kew.org:wcs:taxon:147302","Paphiopedilum victoria-regina f. purpurascens","synonym","Infraspecies","M.W.Wood","M.W.Wood, Orchid Rev.  84: 142 (1976)","http://cypripedioideae.e-monocot.org/node/1573","","","urn:kew.org:wcs:taxon:147230"
"urn:kew.org:wcs:taxon:147303","Paphiopedilum vietnamense","accepted","Species","O.Gruss & Perner","O.Gruss & Perner, Orchidee (Hamburg) , Suppl. 5: 3 (1999)","http://cypripedioideae.e-monocot.org/node/1581","d2d05713-bfb3-415b-92db-419e08342ee7","",""
"urn:kew.org:wcs:taxon:147304","Paphiopedilum villosum","accepted","Species","(Lindl.) Stein","(Lindl.) Stein, Orchid.-Buch : 490 (1892)","http://cypripedioideae.e-monocot.org/node/1583","a5f4a6f3-498d-4493-a970-d275854eca80","",""
"urn:kew.org:wcs:taxon:147305","Paphiopedilum villosum var. affine","synonym","Variety","(De Wild.) Braem","(De Wild.) Braem, Paphiopedilum : 119 (1988)","http://cypripedioideae.e-monocot.org/node/1589","","","urn:kew.org:wcs:taxon:147107"
"urn:kew.org:wcs:taxon:147306","Paphiopedilum villosum var. annamense","accepted","Variety","Rolfe","Rolfe, Bot. Mag.  133: t. 8126 (1907)","http://cypripedioideae.e-monocot.org/node/1590","urn:kew.org:wcs:taxon:147304","",""
"urn:kew.org:wcs:taxon:147307","Paphiopedilum villosum f. annamense","synonym","Infraspecies","(Rolfe) Braem","(Rolfe) Braem in G.J.Braem, C.O.Baker & M.L.Baker, Gen. Paphiopedilum Nat. Hist. Cult.  2: 245 (1999)","http://cypripedioideae.e-monocot.org/node/1585","","","urn:kew.org:wcs:taxon:147306"
"urn:kew.org:wcs:taxon:147308","Paphiopedilum villosum f. aureum","synonym","Infraspecies","Braem","Braem, Orchidées Cult. Protect.  36: 36 (1998)","http://cypripedioideae.e-monocot.org/node/1586","","","urn:kew.org:wcs:taxon:147311"
"urn:kew.org:wcs:taxon:147309","Paphiopedilum villosum var. boxallii","accepted","Variety","(Rchb.f.) Pfitzer","(Rchb.f.) Pfitzer in H.G.A.Engler (ed.), Pflanzenr. , IV, 50(12): 73 (1903)","http://cypripedioideae.e-monocot.org/node/1591","urn:kew.org:wcs:taxon:147304","",""
"urn:kew.org:wcs:taxon:147310","Paphiopedilum villosum var. gratrixianum","synonym","Variety","(Rolfe) Braem","(Rolfe) Braem, Paphiopedilum : 119 (1988)","http://cypripedioideae.e-monocot.org/node/1595","","","urn:kew.org:wcs:taxon:147107"
"urn:kew.org:wcs:taxon:147311","Paphiopedilum villosum var. villosum","accepted","Variety","",", Unknown","http://cypripedioideae.e-monocot.org/node/1596","urn:kew.org:wcs:taxon:147304","",""
"urn:kew.org:wcs:taxon:147312","Paphiopedilum viniferum","synonym","Species","Koop. & N.Haseg.","Koop. & N.Haseg., Orchid Digest  64: 150 (2000)","http://cypripedioideae.e-monocot.org/node/1597","","","urn:kew.org:wcs:taxon:147022"
"urn:kew.org:wcs:taxon:147313","Paphiopedilum violascens","accepted","Species","Schltr.","Schltr., Repert. Spec. Nov. Regni Veg. Beih.  1: 2 (1911)","http://cypripedioideae.e-monocot.org/node/1598","9f7b2afd-4391-4774-9a5d-150481eddb7d","",""
"urn:kew.org:wcs:taxon:147314","Paphiopedilum violascens var. bougainvilleanum","synonym","Variety","(Fowlie) Koop.","(Fowlie) Koop., Orchid Digest  59: 138 (1995)","http://cypripedioideae.e-monocot.org/node/1599","","","urn:kew.org:wcs:taxon:147010"
"urn:kew.org:wcs:taxon:147315","Paphiopedilum violascens var. gautierense","synonym","Variety","J.J.Sm.","J.J.Sm., Nova Guinea  12: 175 (1915)","http://cypripedioideae.e-monocot.org/node/1600","","","urn:kew.org:wcs:taxon:147313"
"urn:kew.org:wcs:taxon:147316","Paphiopedilum violascens var. saskianum","synonym","Variety","(O.Gruss & Roeth) Koop.","(O.Gruss & Roeth) Koop., Orchid Digest  64: 176 (2000)","http://cypripedioideae.e-monocot.org/node/1601","","","urn:kew.org:wcs:taxon:147012"
"urn:kew.org:wcs:taxon:147317","Paphiopedilum virens","synonym","Species","(Rchb.f.) Pfitz","(Rchb.f.) Pfitz, Bot. Jahrb. Syst.  19: 41 (1894)","http://cypripedioideae.e-monocot.org/node/1602","","","urn:kew.org:wcs:taxon:147152"
"urn:kew.org:wcs:taxon:147318","Paphiopedilum vittatum","synonym","Species","(Vell.) Stein","(Vell.) Stein, Orchid.-Buch : 491 (1892)","http://cypripedioideae.e-monocot.org/node/1603","","","urn:kew.org:wcs:taxon:152894"
"urn:kew.org:wcs:taxon:147319","Paphiopedilum volonteanum","synonym","Species","(Sander ex Rolfe) Stein","(Sander ex Rolfe) Stein, Orchid.-Buch : 491 (1892)","http://cypripedioideae.e-monocot.org/node/1604","","","urn:kew.org:wcs:taxon:147139"
"urn:kew.org:wcs:taxon:147320","Paphiopedilum volonteanum f. sandowiae","synonym","Infraspecies","Braem","Braem, Orchidées Cult. Protect.  36: 36 (1998)","http://cypripedioideae.e-monocot.org/node/1605","","","urn:kew.org:wcs:taxon:147139"
"urn:kew.org:wcs:taxon:147321","Paphiopedilum wallisii","synonym","Species","(Rchb.f.) Pfitzer","(Rchb.f.) Pfitzer, Bot. Jahrb. Syst.  19: 42 (1894)","http://cypripedioideae.e-monocot.org/node/1606","","","urn:kew.org:wcs:taxon:152896"
"urn:kew.org:wcs:taxon:147322","Paphiopedilum wardii","accepted","Species","Summerh.","Summerh., Gard. Chron. , III, 92: 446 (1932)","http://cypripedioideae.e-monocot.org/node/1607","9f7b2afd-4391-4774-9a5d-150481eddb7d","",""
"urn:kew.org:wcs:taxon:147323","Paphiopedilum wardii f. alboviride","synonym","Infraspecies","(O.Gruss & Roeth) Braem","(O.Gruss & Roeth) Braem, Orchidées Cult. Protect.  36: 35 (1998)","http://cypripedioideae.e-monocot.org/node/1608","","","urn:kew.org:wcs:taxon:147322"
"urn:kew.org:wcs:taxon:147324","Paphiopedilum wardii var. alboviride","synonym","Variety","O.Gruss & Roeth","O.Gruss & Roeth, Orchidee (Hamburg)  49: 143 (1998)","http://cypripedioideae.e-monocot.org/node/1610","","","urn:kew.org:wcs:taxon:147322"
"urn:kew.org:wcs:taxon:147325","Paphiopedilum warscewiczianum","synonym","Species","(Rchb.f.) Pfitzer","(Rchb.f.) Pfitzer, Bot. Jahrb. Syst.  19: 42 (1894)","http://cypripedioideae.e-monocot.org/node/1611","","","urn:kew.org:wcs:taxon:152853"
"urn:kew.org:wcs:taxon:147326","Paphiopedilum wenshanense","accepted","Species","Z.J.Liu & J.Yong Zhang","Z.J.Liu & J.Yong Zhang, Acta Bot. Yunnan.  22: 392 (2000)","http://cypripedioideae.e-monocot.org/node/1612","ff19e663-fd4e-4ae9-947c-1cad34423f49","",""
"urn:kew.org:wcs:taxon:147327","Paphiopedilum wentworthianum","accepted","Species","Schoser & Fowlie","Schoser & Fowlie, Orchid Digest  32: 285 (1968)","http://cypripedioideae.e-monocot.org/node/1614","9f7b2afd-4391-4774-9a5d-150481eddb7d","",""
"urn:kew.org:wcs:taxon:147328","Paphiopedilum wilhelminae","accepted","Species","L.O.Williams","L.O.Williams, Amer. Orchid Soc. Bull.  10: 373 (1942)","http://cypripedioideae.e-monocot.org/node/1615","9f4c61cf-4588-483e-9b16-844485fc3ec4","",""
"urn:kew.org:wcs:taxon:147329","Paphiopedilum wolterianum","synonym","Species","(Kraenzl.) Pfitzer","(Kraenzl.) Pfitzer in H.G.A.Engler (ed.), Pflanzenr. , IV, 50(12): 79 (1903)","http://cypripedioideae.e-monocot.org/node/1616","","","urn:kew.org:wcs:taxon:146982"
"urn:kew.org:wcs:taxon:147330","Paphiopedilum xerophyticum","synonym","Species","(Soto Arenas, Salazar & Hágsater) V.A.Albert & Börge Pett.","(Soto Arenas, Salazar & Hágsater) V.A.Albert & Börge Pett., Lindleyana  9: 138 (1994)","http://cypripedioideae.e-monocot.org/node/1617","","","urn:kew.org:wcs:taxon:126639"
"urn:kew.org:wcs:taxon:147331","Paphiopedilum zieckianum","synonym","Species","Schoser","Schoser, Orchidee (Hamburg)  18: 4 (1967)","http://cypripedioideae.e-monocot.org/node/1618","","","urn:kew.org:wcs:taxon:147206"
"urn:kew.org:wcs:taxon:15203","Arietinum","synonym","Genus","L.C.Beck","L.C.Beck, Bot. North. Middle States : 352 (1833)","http://cypripedioideae.e-monocot.org/node/771","","","urn:kew.org:wcs:taxon:53869"
"urn:kew.org:wcs:taxon:15204","Arietinum americanum","synonym","Species","L.C.Beck","L.C.Beck, Bot. North. Middle States : 352 (1833)","http://cypripedioideae.e-monocot.org/node/772","","","urn:kew.org:wcs:taxon:53897"
"urn:kew.org:wcs:taxon:152842","Phragmipedium","accepted","Genus","Rolfe","Rolfe, Orchid Rev.  4: 331 (1896)","http://cypripedioideae.e-monocot.org/node/1650","urn:kew.org:wcs:family:412","",""
"urn:kew.org:wcs:taxon:152843","Phragmipedium besseae","accepted","Species","Dodson & J.Kuhn","Dodson & J.Kuhn, Amer. Orchid Soc. Bull.  50: 1308 (1981)","http://cypripedioideae.e-monocot.org/node/1652","urn:kew.org:wcs:taxon:152842","",""
"urn:kew.org:wcs:taxon:152844","Phragmipedium besseae var. besseae","accepted","Variety","",", Unknown","http://cypripedioideae.e-monocot.org/node/1654","urn:kew.org:wcs:taxon:152843","",""
"urn:kew.org:wcs:taxon:152845","Phragmipedium besseae var. dalessandroi","accepted","Variety","(Dodson & O.Gruss) A.Moon & P.J.Cribb","(Dodson & O.Gruss) A.Moon & P.J.Cribb, Orchid Rev.  105: 229 (1997)","http://cypripedioideae.e-monocot.org/node/1655","urn:kew.org:wcs:taxon:152843","",""
"urn:kew.org:wcs:taxon:152846","Phragmipedium besseae var. flava","synonym","Variety","Braem","Braem, Schlechteriana  1990: 55 (1990)","http://cypripedioideae.e-monocot.org/node/1656","","","urn:kew.org:wcs:taxon:152844"
"urn:kew.org:wcs:taxon:152847","Phragmipedium besseae f. flavum","synonym","Infraspecies","(Braem) O.Gruss & Roeth","(Braem) O.Gruss & Roeth, Caesiana  12: 65 (1999)","http://cypripedioideae.e-monocot.org/node/1653","","","urn:kew.org:wcs:taxon:152844"
"urn:kew.org:wcs:taxon:152848","Phragmipedium boissierianum","accepted","Species","(Rchb.f. & Warsz.) Rolfe","(Rchb.f. & Warsz.) Rolfe, Orchid Rev.  4: 332 (1896)","http://cypripedioideae.e-monocot.org/node/1657","urn:kew.org:wcs:taxon:152842","",""
"urn:kew.org:wcs:taxon:152849","Phragmipedium boissierianum var. boissierianum","accepted","Variety","",", Unknown","http://cypripedioideae.e-monocot.org/node/1658","urn:kew.org:wcs:taxon:152848","",""
"urn:kew.org:wcs:taxon:152850","Phragmipedium boissierianum var. czerwiakowianum","accepted","Variety","(Rchb.f. & Warsz.) O.Gruss","(Rchb.f. & Warsz.) O.Gruss, Orchidee (Hamburg)  46: 219 (1995)","http://cypripedioideae.e-monocot.org/node/1659","urn:kew.org:wcs:taxon:152848","",""
"urn:kew.org:wcs:taxon:152851","Phragmipedium cajamarcae","synonym","Species","Schltr.","Schltr., Repert. Spec. Nov. Regni Veg. Beih.  9: 41 (1921)","http://cypripedioideae.e-monocot.org/node/1662","","","urn:kew.org:wcs:taxon:152849"
"urn:kew.org:wcs:taxon:152852","Phragmipedium caricinum","accepted","Species","(Lindl. & Paxton) Rolfe","(Lindl. & Paxton) Rolfe, Orchid Rev.  4: 332 (1896)","http://cypripedioideae.e-monocot.org/node/1663","urn:kew.org:wcs:taxon:152842","",""
"urn:kew.org:wcs:taxon:152853","Phragmipedium caudatum","accepted","Species","(Lindl.) Rolfe","(Lindl.) Rolfe, Orchid Rev.  4: 332 (1896)","http://cypripedioideae.e-monocot.org/node/1664","urn:kew.org:wcs:taxon:152842","",""
"urn:kew.org:wcs:taxon:152854","Phragmipedium caudatum var. lindenii","synonym","Variety","(Lindl.) Pfitzer","(Lindl.) Pfitzer in H.G.A.Engler (ed.), Pflanzenr.  12: 52 (1903)","http://cypripedioideae.e-monocot.org/node/1666","","","urn:kew.org:wcs:taxon:152874"
"urn:kew.org:wcs:taxon:152855","Phragmipedium caudatum var. wallisii","synonym","Variety","(Rchb.f.) Pfitzer","(Rchb.f.) Pfitzer in H.G.A.Engler (ed.), Pflanzenr., IV, 50(12): 53 (1903)","http://cypripedioideae.e-monocot.org/node/1668","","","urn:kew.org:wcs:taxon:152896"
"urn:kew.org:wcs:taxon:152856","Phragmipedium caudatum var. warscewiczianum","synonym","Variety","(Rchb.f.) Pfitzer","(Rchb.f.) Pfitzer in H.G.A.Engler (ed.), Pflanzenr. , IV, 50(12): 53 (1903)","http://cypripedioideae.e-monocot.org/node/1669","","","urn:kew.org:wcs:taxon:152853"
"urn:kew.org:wcs:taxon:152857","Phragmipedium chapadense","accepted","Species","Campacci & R.Takase","Campacci & R.Takase, J. Hokkaido Orchid Soc.  28(Suppl.): 1 (2000)","http://cypripedioideae.e-monocot.org/node/1670","urn:kew.org:wcs:taxon:152842","",""
"urn:kew.org:wcs:taxon:152858","Phragmipedium christiansenianum","synonym","Species","O.Gruss & Roeth","O.Gruss & Roeth, Orchidee (Hamburg)  52: 76 (2001)","http://cypripedioideae.e-monocot.org/node/1671","","","urn:kew.org:wcs:taxon:152876"
"urn:kew.org:wcs:taxon:152859","Phragmipedium czerwiakowianum","synonym","Species","(Rchb.f. & Warsz.) Rolfe","(Rchb.f. & Warsz.) Rolfe, Orchid Rev.  4: 332 (1896)","http://cypripedioideae.e-monocot.org/node/1672","","","urn:kew.org:wcs:taxon:152850"
"urn:kew.org:wcs:taxon:152860","Phragmipedium dalessandroi","synonym","Species","Dodson & O.Gruss","Dodson & O.Gruss, Orchidee (Hamburg)  47: 217 (1996)","http://cypripedioideae.e-monocot.org/node/1673","","","urn:kew.org:wcs:taxon:152845"
"urn:kew.org:wcs:taxon:152861","Phragmipedium dariense","synonym","Species","(Rchb.f.) Garay","(Rchb.f.) Garay, Orchid Digest  43: 141 (1979)","http://cypripedioideae.e-monocot.org/node/1674","","","urn:kew.org:wcs:taxon:152876"
"urn:kew.org:wcs:taxon:152862","Phragmipedium ecuadorense","synonym","Species","Garay","Garay, Opera Bot., B  9(225: 1): 15 (1978)","http://cypripedioideae.e-monocot.org/node/1675","","","urn:kew.org:wcs:taxon:152883"
"urn:kew.org:wcs:taxon:152863","Phragmipedium exstaminodium","accepted","Species","Castaño, Hágsater & E.Aguirre","Castaño, Hágsater & E.Aguirre, Orquídea (Mexico City) , n.s., 9: 193 (1984)","http://cypripedioideae.e-monocot.org/node/1676","urn:kew.org:wcs:taxon:152842","",""
"urn:kew.org:wcs:taxon:152864","Phragmipedium fischeri","accepted","Species","Braem & H.Mohr","Braem & H.Mohr, Leafl. Schlechter Inst.  3: 30 (1996)","http://cypripedioideae.e-monocot.org/node/1678","urn:kew.org:wcs:taxon:152842","",""
"urn:kew.org:wcs:taxon:152865","Phragmipedium hartwegii","synonym","Species","(Rchb.f.) Pfitzer","(Rchb.f.) Pfitzer in H.G.A.Engler (ed.), Pflanzenr. , IV, 50(12): 48 (1903)","http://cypripedioideae.e-monocot.org/node/1679","","","urn:kew.org:wcs:taxon:152876"
"urn:kew.org:wcs:taxon:152866","Phragmipedium hartwegii f. baderi","synonym","Infraspecies","(Roeth & O.Gruss) O.Gruss","(Roeth & O.Gruss) O.Gruss, Caesiana  16: 40 (2001)","http://cypripedioideae.e-monocot.org/node/1680","","","urn:kew.org:wcs:taxon:152876"
"urn:kew.org:wcs:taxon:152867","Phragmipedium hartwegii var. baderi","synonym","Variety","Roeth & O.Gruss","Roeth & O.Gruss, Orchidee (Hamburg)  48: 95 (1997)","http://cypripedioideae.e-monocot.org/node/1681","","","urn:kew.org:wcs:taxon:152876"
"urn:kew.org:wcs:taxon:152868","Phragmipedium hincksianum","synonym","Species","(Rchb.f.) Garay","(Rchb.f.) Garay, Orchid Digest  43: 144 (1979)","http://cypripedioideae.e-monocot.org/node/1682","","","urn:kew.org:wcs:taxon:152876"
"urn:kew.org:wcs:taxon:152869","Phragmipedium hirtzii","accepted","Species","Dodson","Dodson, Orchis  58: 129 (1988)","http://cypripedioideae.e-monocot.org/node/1683","urn:kew.org:wcs:taxon:152842","",""
"urn:kew.org:wcs:taxon:152870","Phragmipedium humboldtii","accepted","Species","(Warsz. ex Rchb.f.) J.T.Atwood & Dressler","(Warsz. ex Rchb.f.) J.T.Atwood & Dressler, Selbyana  19: 246 (1998 publ. 1999)","http://cypripedioideae.e-monocot.org/node/1684","urn:kew.org:wcs:taxon:152842","",""
"urn:kew.org:wcs:taxon:152872","Phragmipedium kaieteurum","synonym","Species","(N.E.Br.) Garay","(N.E.Br.) Garay, Orchid Digest  43: 136 (1979)","http://cypripedioideae.e-monocot.org/node/1686","","","urn:kew.org:wcs:taxon:152875"
"urn:kew.org:wcs:taxon:152873","Phragmipedium klotzschianum","accepted","Species","(Rchb.f.) Rolfe","(Rchb.f.) Rolfe, Orchid Rev.  4: 332 (1896)","http://cypripedioideae.e-monocot.org/node/1687","urn:kew.org:wcs:taxon:152842","",""
"urn:kew.org:wcs:taxon:152874","Phragmipedium lindenii","accepted","Species","(Lindl.) Dressler & N.H.Williams","(Lindl.) Dressler & N.H.Williams, Taxon  24: 691 (1975)","http://cypripedioideae.e-monocot.org/node/1689","urn:kew.org:wcs:taxon:152842","",""
"urn:kew.org:wcs:taxon:152875","Phragmipedium lindleyanum","accepted","Species","(M.R.Schomb. ex Lindl.) Rolfe","(M.R.Schomb. ex Lindl.) Rolfe, Orchid Rev.  4: 332 (1896)","http://cypripedioideae.e-monocot.org/node/1691","urn:kew.org:wcs:taxon:152842","",""
"urn:kew.org:wcs:taxon:152876","Phragmipedium longifolium","accepted","Species","(Warsz. & Rchb.f.) Rolfe","(Warsz. & Rchb.f.) Rolfe, Orchid Rev.  4: 332 (1896)","http://cypripedioideae.e-monocot.org/node/1693","urn:kew.org:wcs:taxon:152842","",""
"urn:kew.org:wcs:taxon:152877","Phragmipedium longifolium var. darienense","synonym","Variety","(Rchb.f.) Hallier f.","(Rchb.f.) Hallier f., Ann. Jard. Bot. Buitenzorg  14: 45 (1897)","http://cypripedioideae.e-monocot.org/node/1698","","","urn:kew.org:wcs:taxon:152876"
"urn:kew.org:wcs:taxon:152878","Phragmipedium longifolium var. gracile","synonym","Variety","(A.H.Kent) Pfitzer","(A.H.Kent) Pfitzer in H.G.A.Engler (ed.), Pflanzenr. , IV, 50(12): 49 (1903)","http://cypripedioideae.e-monocot.org/node/1699","","","urn:kew.org:wcs:taxon:152876"
"urn:kew.org:wcs:taxon:152879","Phragmipedium longifolium f. gracile","synonym","Infraspecies","(A.H.Kent) O.Gruss","(A.H.Kent) O.Gruss, Caesiana  16: 40 (2001)","http://cypripedioideae.e-monocot.org/node/1695","","","urn:kew.org:wcs:taxon:152876"
"urn:kew.org:wcs:taxon:152880","Phragmipedium longifolium var. hincksianum","synonym","Variety","(Rchb.f.) Pfitzer","(Rchb.f.) Pfitzer in H.G.A.Engler (ed.), Pflanzenr., IV, 50(12): 49 (1903)","http://cypripedioideae.e-monocot.org/node/1700","","","urn:kew.org:wcs:taxon:152876"
"urn:kew.org:wcs:taxon:152881","Phragmipedium longifolium f. minutum","synonym","Infraspecies","O.Gruss","O.Gruss, Caesiana  16: 40 (2001)","http://cypripedioideae.e-monocot.org/node/1696","","","urn:kew.org:wcs:taxon:152876"
"urn:kew.org:wcs:taxon:152882","Phragmipedium longifolium var. roezlii","synonym","Variety","(Rchb.f.) Hallier f.","(Rchb.f.) Hallier f., Ann. Jard. Bot. Buitenzorg  14: 45 (1897)","http://cypripedioideae.e-monocot.org/node/1701","","","urn:kew.org:wcs:taxon:152876"
"urn:kew.org:wcs:taxon:152883","Phragmipedium pearcei","accepted","Species","(Rchb.f.) Rauh & Senghas","(Rchb.f.) Rauh & Senghas, Orchidee (Hamburg)  26: 62 (1975)","http://cypripedioideae.e-monocot.org/node/1703","urn:kew.org:wcs:taxon:152842","",""
"urn:kew.org:wcs:taxon:152884","Phragmipedium pearcei var. ecuadorense","synonym","Variety","(Garay) C.Cash ex O.Gruss","(Garay) C.Cash ex O.Gruss, Orchidee (Hamburg)  45: 207 (1994)","http://cypripedioideae.e-monocot.org/node/1704","","","urn:kew.org:wcs:taxon:152883"
"urn:kew.org:wcs:taxon:152885","Phragmipedium reticulatum","accepted","Species","(Rchb.f.) Schltr.","(Rchb.f.) Schltr., Repert. Spec. Nov. Regni Veg. Beih.  8: 111 (1921)","http://cypripedioideae.e-monocot.org/node/1707","urn:kew.org:wcs:taxon:152842","",""
"urn:kew.org:wcs:taxon:152886","Phragmipedium richteri","accepted","Species","Roeth & O.Gruss","Roeth & O.Gruss, Orchidee (Hamburg)  45(3): back cover (1994)","http://cypripedioideae.e-monocot.org/node/1708","urn:kew.org:wcs:taxon:152842","",""
"urn:kew.org:wcs:taxon:152887","Phragmipedium ×roethianum","accepted","Species","O.Gruss & Kalina","O.Gruss & Kalina, Orchidee (Hamburg)  49: 245 (1998)","http://cypripedioideae.e-monocot.org/node/1722","urn:kew.org:wcs:taxon:152842","",""
"urn:kew.org:wcs:taxon:152888","Phragmipedium roezlii","synonym","Species","(Rchb.f.) Garay","(Rchb.f.) Garay, Orchid Digest  43: 145 (1979)","http://cypripedioideae.e-monocot.org/node/1709","","","urn:kew.org:wcs:taxon:152876"
"urn:kew.org:wcs:taxon:152889","Phragmipedium sargentianum","synonym","Species","(Rolfe) Rolfe","(Rolfe) Rolfe, Orchid Rev.  4: 332 (1896)","http://cypripedioideae.e-monocot.org/node/1710","","","urn:kew.org:wcs:taxon:152875"
"urn:kew.org:wcs:taxon:152890","Phragmipedium schlimii","accepted","Species","(Linden ex Rchb.f.) Rolfe","(Linden ex Rchb.f.) Rolfe, Orchid Rev.  4: 332 (1896)","http://cypripedioideae.e-monocot.org/node/1711","urn:kew.org:wcs:taxon:152842","",""
"urn:kew.org:wcs:taxon:152891","Phragmipedium schlimii var. albiflorum","synonym","Variety","(Linden) Braem","(Linden) Braem, Orchids  65: 128 (1996)","http://cypripedioideae.e-monocot.org/node/1713","","","urn:kew.org:wcs:taxon:152890"
"urn:kew.org:wcs:taxon:152892","Phragmipedium schlimii f. albiflorum","synonym","Infraspecies","(Linden) O.Gruss","(Linden) O.Gruss, Orchidee (Hamburg)  47: 22 (1996)","http://cypripedioideae.e-monocot.org/node/1712","","","urn:kew.org:wcs:taxon:152890"
"urn:kew.org:wcs:taxon:152893","Phragmipedium tetzlaffianum","accepted","Species","O.Gruss","O.Gruss, Caesiana  15: 37 (2000)","http://cypripedioideae.e-monocot.org/node/1714","urn:kew.org:wcs:taxon:152842","",""
"urn:kew.org:wcs:taxon:152894","Phragmipedium vittatum","accepted","Species","(Vell.) Rolfe","(Vell.) Rolfe, Orchid Rev.  4: 332 (1896)","http://cypripedioideae.e-monocot.org/node/1715","urn:kew.org:wcs:taxon:152842","",""
"urn:kew.org:wcs:taxon:152895","Phragmipedium wallisii","synonym","Species","(Rchb.f.) Garay","(Rchb.f.) Garay, Opera Bot., B  9(225: 1): 24 (1978)","http://cypripedioideae.e-monocot.org/node/1716","","","urn:kew.org:wcs:taxon:152896"
"urn:kew.org:wcs:taxon:152896","Phragmipedium warszewiczianum","accepted","Species","(Rchb.f.) Schltr.","(Rchb.f.) Schltr., Repert. Spec. Nov. Regni Veg. Beih.  17: 9 (1922)","http://cypripedioideae.e-monocot.org/node/1717","urn:kew.org:wcs:taxon:152842","",""
"urn:kew.org:wcs:taxon:152897","Phragmipedium xerophyticum","synonym","Species","Soto Arenas, Salazar & Hágsater","Soto Arenas, Salazar & Hágsater, Orquídea (Mexico City) , n.s., 12: 2 (1990)","http://cypripedioideae.e-monocot.org/node/1720","","","urn:kew.org:wcs:taxon:126639"
"urn:kew.org:wcs:taxon:152898","Phragmopedilum","synonym","Genus","Rolfe","Rolfe, Orchid Rev.  9: 175 (1901)","http://cypripedioideae.e-monocot.org/node/1723","","","urn:kew.org:wcs:taxon:152842"
"urn:kew.org:wcs:taxon:181672","Sacodon","synonym","Genus","Raf.","Raf., Fl. Tellur.  4: 45 (1838)","http://cypripedioideae.e-monocot.org/node/1724","","","urn:kew.org:wcs:taxon:53869"
"urn:kew.org:wcs:taxon:181673","Sacodon macranthon","synonym","Species","(Sw.) Raf.","(Sw.) Raf., Fl. Tellur.  4: 45 (1838)","http://cypripedioideae.e-monocot.org/node/1725","","","urn:kew.org:wcs:taxon:54212"
"urn:kew.org:wcs:taxon:181674","Sacodon ventricosum","synonym","Species","(Sw.) Raf.","(Sw.) Raf., Fl. Tellur.  4: 45 (1838)","http://cypripedioideae.e-monocot.org/node/1726","","","urn:kew.org:wcs:taxon:54419"
"urn:kew.org:wcs:taxon:188180","Schizopedium test","synonym","Genus","Salisb.","Salisb., Monthly Rev.  75: 81 (1814)","http://cypripedioideae.e-monocot.org/node/1727","","","urn:kew.org:wcs:taxon:53869"
"urn:kew.org:wcs:taxon:190405","Selenipedilum","synonym","Genus","Pfitzer","Pfitzer in H.G.A.Engler & K.A.E.Prantl (eds.), Nat. Pflanzenfam.  2(6): 84 (1888)","http://cypripedioideae.e-monocot.org/node/1744","","","urn:kew.org:wcs:taxon:190407"
"urn:kew.org:wcs:taxon:190406","Selenipedilum chica","synonym","Species","(Rchb.f.) Pfitzer","(Rchb.f.) Pfitzer in H.G.A.Engler & K.A.E.Prantl (eds.), Nat. Pflanzenfam.  2(6): 84 (1888)","http://cypripedioideae.e-monocot.org/node/1745","","","urn:kew.org:wcs:taxon:190419"
"urn:kew.org:wcs:taxon:190407","Selenipedium","accepted","Genus","Rchb.f.","Rchb.f., Xenia Orchid.  1: 8 (1854)","http://cypripedioideae.e-monocot.org/node/1746","urn:kew.org:wcs:family:412","",""
"urn:kew.org:wcs:taxon:190408","Selenipedium aequinoctiale","accepted","Species","Garay","Garay, Opera Bot., B  9(225: 1): 13 (1978)","http://cypripedioideae.e-monocot.org/node/1747","urn:kew.org:wcs:taxon:190407","",""
"urn:kew.org:wcs:taxon:190413","Selenipedium boissierianum","synonym","Species","Rchb.f. & Warsz.","Rchb.f. & Warsz., Bonplandia (Hannover)  2: 116 (1854)","http://cypripedioideae.e-monocot.org/node/1748","","","urn:kew.org:wcs:taxon:152848"
"urn:kew.org:wcs:taxon:190417","Selenipedium caricinum","synonym","Species","(Lindl. & Paxton) Rchb.f. & Warsz.","(Lindl. & Paxton) Rchb.f. & Warsz., Bonplandia (Hannover)  2: 116 (1854)","http://cypripedioideae.e-monocot.org/node/1749","","","urn:kew.org:wcs:taxon:152852"
"urn:kew.org:wcs:taxon:190418","Selenipedium caudatum","synonym","Species","(Lindl.) Rchb.f. & Warsz.","(Lindl.) Rchb.f. & Warsz., Bonplandia (Hannover)  2: 116 (1854)","http://cypripedioideae.e-monocot.org/node/1750","","","urn:kew.org:wcs:taxon:152853"
"urn:kew.org:wcs:taxon:190419","Selenipedium chica","accepted","Species","Rchb.f.","Rchb.f., Xenia Orchid.  1: 3 (1854)","http://cypripedioideae.e-monocot.org/node/1757","urn:kew.org:wcs:taxon:190407","",""
"urn:kew.org:wcs:taxon:190423","Selenipedium czerwiakowianum","synonym","Species","Rchb.f. & Warsz.","Rchb.f. & Warsz., Bonplandia (Hannover)  2: 116 (1854)","http://cypripedioideae.e-monocot.org/node/1758","","","urn:kew.org:wcs:taxon:152850"
"urn:kew.org:wcs:taxon:190425","Selenipedium dariense","synonym","Species","Rchb.f.","Rchb.f., Nov. Actorum Acad. Caes. Leop.-Carol. German. Nat. Cur.  35: t. 8 (1869)","http://cypripedioideae.e-monocot.org/node/1759","","","urn:kew.org:wcs:taxon:152876"
"urn:kew.org:wcs:taxon:190431","Selenipedium hartwegii","synonym","Species","(Rchb.f.) Rchb.f. & Warsz.","(Rchb.f.) Rchb.f. & Warsz., Bonplandia (Hannover)  2: 116 (1854)","http://cypripedioideae.e-monocot.org/node/1761","","","urn:kew.org:wcs:taxon:152876"
"urn:kew.org:wcs:taxon:190432","Selenipedium hincksianum","synonym","Species","Rchb.f.","Rchb.f., Gard. Chron. , n.s., 9: 202 (1878)","http://cypripedioideae.e-monocot.org/node/1762","","","urn:kew.org:wcs:taxon:152876"
"urn:kew.org:wcs:taxon:190434","Selenipedium isabelianum","accepted","Species","Barb.Rodr.","Barb.Rodr., Diario Grao Para  285: 8 (8 Dec. 1874)","http://cypripedioideae.e-monocot.org/node/1763","urn:kew.org:wcs:taxon:190407","",""
"urn:kew.org:wcs:taxon:190435","Selenipedium kaieteurium","synonym","Species","N.E.Br.","N.E.Br., Gard. Chron. , n.s., 24: 262 (1885)","http://cypripedioideae.e-monocot.org/node/1764","","","urn:kew.org:wcs:taxon:152875"
"urn:kew.org:wcs:taxon:190436","Selenipedium klotzschianum","synonym","Species","(Rchb.f.) Rchb.f.","(Rchb.f.) Rchb.f., Xenia Orchid.  1: 3 (1854)","http://cypripedioideae.e-monocot.org/node/1765","","","urn:kew.org:wcs:taxon:152873"
"urn:kew.org:wcs:taxon:190437","Selenipedium laevigatum","synonym","Species","(Bateman) May","(Bateman) May, Rev. Hort.  57: 301 (1885)","http://cypripedioideae.e-monocot.org/node/1766","","","urn:kew.org:wcs:taxon:147219"
"urn:kew.org:wcs:taxon:190440","Selenipedium lindenii","synonym","Species","(Lindl.) G.Nicholson","(Lindl.) G.Nicholson, Ill. Dict. Gard.  3: 413 (1886)","http://cypripedioideae.e-monocot.org/node/1767","","","urn:kew.org:wcs:taxon:152874"
"urn:kew.org:wcs:taxon:190441","Selenipedium lindleyanum","synonym","Species","(M.R.Schomb. ex Lindl.) Rchb.f.","(M.R.Schomb. ex Lindl.) Rchb.f., Xenia Orchid.  1: 3 (1854)","http://cypripedioideae.e-monocot.org/node/1768","","","urn:kew.org:wcs:taxon:152875"
"urn:kew.org:wcs:taxon:190442","Selenipedium longifolium","synonym","Species","(Warsz. & Rchb.f.) Rchb.f. & Warsz.","(Warsz. & Rchb.f.) Rchb.f. & Warsz., Bonplandia (Hannover)  2: 116 (1854)","http://cypripedioideae.e-monocot.org/node/1770","","","urn:kew.org:wcs:taxon:152876"
"urn:kew.org:wcs:taxon:190443","Selenipedium palmifolium","accepted","Species","(Lindl.) Rchb.f. & Warsz.","(Lindl.) Rchb.f. & Warsz., Bonplandia (Hannover)  2: 116 (1854)","http://cypripedioideae.e-monocot.org/node/1772","urn:kew.org:wcs:taxon:190407","",""
"urn:kew.org:wcs:taxon:190444","Selenipedium parishii","synonym","Species","(Rchb.f.) Jolibois","(Rchb.f.) Jolibois, Rev. Hort.  57: 132 (1885)","http://cypripedioideae.e-monocot.org/node/1773","","","urn:kew.org:wcs:taxon:147208"
"urn:kew.org:wcs:taxon:190445","Selenipedium paulistanum","synonym","Species","(Barb.Rodr.) Rolfe","(Barb.Rodr.) Rolfe, Orchid Rev.  1: 239 (1893)","http://cypripedioideae.e-monocot.org/node/1774","","","urn:kew.org:wcs:taxon:152894"
"urn:kew.org:wcs:taxon:190446","Selenipedium pearcei","synonym","Species","Rchb.f.","Rchb.f., Hamburger Garten- Blumenzeitung  21: 298 (1865)","http://cypripedioideae.e-monocot.org/node/1775","","","urn:kew.org:wcs:taxon:152883"
"urn:kew.org:wcs:taxon:190450","Selenipedium reichenbachii","synonym","Species","Endres ex Rchb.f.","Endres ex Rchb.f., Gard. Chron.  1869: 1206 (1869)","http://cypripedioideae.e-monocot.org/node/1776","","","urn:kew.org:wcs:taxon:152876"
"urn:kew.org:wcs:taxon:190451","Selenipedium reticulatum","synonym","Species","Rchb.f.","Rchb.f., Xenia Orchid.  2: 223 (1874)","http://cypripedioideae.e-monocot.org/node/1777","","","urn:kew.org:wcs:taxon:152885"
"urn:kew.org:wcs:taxon:190453","Selenipedium roezlii","synonym","Species","Rchb.f.","Rchb.f., Gartenflora  1871: 164 (1871)","http://cypripedioideae.e-monocot.org/node/1778","","","urn:kew.org:wcs:taxon:152876"
"urn:kew.org:wcs:taxon:190455","Selenipedium sargentianum","synonym","Species","Rolfe","Rolfe, Orchid Rev.  1: 239 (1893)","http://cypripedioideae.e-monocot.org/node/1779","","","urn:kew.org:wcs:taxon:152875"
"urn:kew.org:wcs:taxon:190456","Selenipedium schlimii","synonym","Species","Linden ex Rchb.f.","Linden ex Rchb.f., Bonplandia (Hannover)  2: 277 (1854)","http://cypripedioideae.e-monocot.org/node/1780","","","urn:kew.org:wcs:taxon:152890"
"urn:kew.org:wcs:taxon:190457","Selenipedium schomburgkianum","synonym","Species","(Klotzsch ex M.R.Schomb.) Desbois","(Klotzsch ex M.R.Schomb.) Desbois, Monogr. Cypriped. : 141 (1888)","http://cypripedioideae.e-monocot.org/node/1781","","","urn:kew.org:wcs:taxon:152873"
"urn:kew.org:wcs:taxon:190462","Selenipedium steyermarkii","accepted","Species","Foldats","Foldats, Bol. Soc. Venez. Ci. Nat.  22: 253 (1961)","http://cypripedioideae.e-monocot.org/node/1782","urn:kew.org:wcs:taxon:190407","",""
"urn:kew.org:wcs:taxon:190464","Selenipedium vittatum","synonym","Species","(Vell.) Rchb.f.","(Vell.) Rchb.f., Ill. Hort.  23: 57 (1876)","http://cypripedioideae.e-monocot.org/node/1783","","","urn:kew.org:wcs:taxon:152894"
"urn:kew.org:wcs:taxon:190465","Selenipedium wallisii","synonym","Species","(Rchb.f.) Linden","(Rchb.f.) Linden, Lindenia  3: 73 (1887)","http://cypripedioideae.e-monocot.org/node/1785","","","urn:kew.org:wcs:taxon:152896"
"urn:kew.org:wcs:taxon:190466","Selenipedium wallisii","synonym","Species","Rchb.f.","Rchb.f., Xenia Orchid. 2: 189 (1873)","http://cypripedioideae.e-monocot.org/node/1786","","","urn:kew.org:wcs:taxon:152896"
"urn:kew.org:wcs:taxon:190467","Selenipedium warszewiczianum","synonym","Species","(Rchb.f.) Rchb.f. & Warsz.","(Rchb.f.) Rchb.f. & Warsz., Bonplandia (Hannover)  2: 116 (1854)","http://cypripedioideae.e-monocot.org/node/1787","","","urn:kew.org:wcs:taxon:152853"
"urn:kew.org:wcs:taxon:198015","Stimegas","synonym","Genus","Raf.","Raf., Fl. Tellur.  4: 45 (1838)","http://cypripedioideae.e-monocot.org/node/1789","","","urn:kew.org:wcs:taxon:146971"
"urn:kew.org:wcs:taxon:198016","Stimegas venustum","synonym","Species","(Wall. ex Sims) Raf.","(Wall. ex Sims) Raf., Fl. Tellur.  4: 46 (1838)","http://cypripedioideae.e-monocot.org/node/1790","","","urn:kew.org:wcs:taxon:147287"
"urn:kew.org:wcs:taxon:211019","Uropedium","synonym","Genus","Lindl.","Lindl., Orchid. Linden. : 28 (1846)","http://cypripedioideae.e-monocot.org/node/1797","","","urn:kew.org:wcs:taxon:152842"
"urn:kew.org:wcs:taxon:211020","Uropedium lindenii","synonym","Species","Lindl.","Lindl., Orchid. Linden. : 28 (1846)","http://cypripedioideae.e-monocot.org/node/1798","","","urn:kew.org:wcs:taxon:152874"
"urn:kew.org:wcs:taxon:239105","Cypripedium agnicapitatum","synonym","Species","Y.N.Lee","Y.N.Lee, Bull. Korea Pl. Res.  2: 28 (2002)","http://cypripedioideae.e-monocot.org/node/848","","","urn:kew.org:wcs:taxon:54419"
"urn:kew.org:wcs:taxon:239106","Cypripedium guttatum var. koreanum","synonym","Variety","Nakai","Nakai, Bull. Natl. Sci. Mus. Tokyo  31: 150 (1952)","http://cypripedioideae.e-monocot.org/node/980","","","urn:kew.org:wcs:taxon:54110"
"urn:kew.org:wcs:taxon:239107","Cypripedium ×herae","accepted","Species","Ewacha & Sheviak","Ewacha & Sheviak, Orchids (West Palm Beach)  73: 296 (2004)","http://cypripedioideae.e-monocot.org/node/1194","a76f0275-8ba5-4053-b0f0-6d9b0855b08f","",""
"urn:kew.org:wcs:taxon:239108","Cypripedium morinanthum","synonym","Species","Y.N.Lee","Y.N.Lee, Bull. Korea Pl. Res.  2: 31 (2002)","http://cypripedioideae.e-monocot.org/node/1075","","","urn:kew.org:wcs:taxon:54419"
"urn:kew.org:wcs:taxon:239109","Cypripedium neoparviflorum","synonym","Species","Y.N.Lee","Y.N.Lee, Bull. Korea Pl. Res.  2: 31 (2002)","http://cypripedioideae.e-monocot.org/node/1077","","","urn:kew.org:wcs:taxon:54212"
"urn:kew.org:wcs:taxon:239110","Cypripedium roseum","synonym","Species","Y.N.Lee","Y.N.Lee, Bull. Korea Pl. Res.  2: 32 (2002)","http://cypripedioideae.e-monocot.org/node/1127","","","urn:kew.org:wcs:taxon:54419"
"urn:kew.org:wcs:taxon:239111","Cypripedium sichuanense","accepted","Species","Perner","Perner, Orchidee (Hamburg)  53: 89 (2002)","http://cypripedioideae.e-monocot.org/node/1138","d6621418-f5a2-4afb-b50d-8597ca2725ba","",""
"urn:kew.org:wcs:taxon:239112","Cypripedium sinapoides","synonym","Species","Y.N.Lee","Y.N.Lee, Bull. Korea Pl. Res.  2: 30 (2002)","http://cypripedioideae.e-monocot.org/node/1139","","","urn:kew.org:wcs:taxon:54419"
"urn:kew.org:wcs:taxon:239113","Cypripedium ×ventricosum nothovar. virescens","synonym","Variety","(Stapf) J.M.H.Shaw","(Stapf) J.M.H.Shaw, Orchid Rev.  111(1252): 61 (2003)","http://cypripedioideae.e-monocot.org/node/1206","","","urn:kew.org:wcs:taxon:54419"
"urn:kew.org:wcs:taxon:257363","Paphiopedilum aestivum","synonym","Species","Z.J.Liu & J.Yong Zhang","Z.J.Liu & J.Yong Zhang, Acta Phytotax. Sin.  39: 568 (2001)","http://cypripedioideae.e-monocot.org/node/1222","","","urn:kew.org:wcs:taxon:147232"
"urn:kew.org:wcs:taxon:257364","Paphiopedilum angustifolium","synonym","Species","R.F.Guo & Z.J.Liu","R.F.Guo & Z.J.Liu, Acta Bot. Yunnan.  24: 554 (2002)","http://cypripedioideae.e-monocot.org/node/1226","","","urn:kew.org:wcs:taxon:146982"
"urn:kew.org:wcs:taxon:257365","Paphiopedilum ×aspersum","accepted","Species","Aver.","Aver., Komarovia  2: 17 (2002)","http://cypripedioideae.e-monocot.org/node/1620","a5f4a6f3-498d-4493-a970-d275854eca80","",""
"urn:kew.org:wcs:taxon:257366","Paphiopedilum barbigerum var. coccineum","synonym","Variety","(Perner & R.Herrm.) Cavestro","(Perner & R.Herrm.) Cavestro, Genre Paphiopedilum : 200 (2001)","http://cypripedioideae.e-monocot.org/node/1256","","","urn:kew.org:wcs:taxon:459909"
"urn:kew.org:wcs:taxon:257367","Paphiopedilum barbigerum var. lockianum","synonym","Variety","Aver.","Aver., Komarovia  2: 13 (2002)","http://cypripedioideae.e-monocot.org/node/1257","","","urn:kew.org:wcs:taxon:459909"
"urn:kew.org:wcs:taxon:257368","Paphiopedilum brevilabium","synonym","Species","Z.J.Liu & J.Yong Zhang","Z.J.Liu & J.Yong Zhang, Acta Phytotax. Sin.  39: 565 (2001)","http://cypripedioideae.e-monocot.org/node/1269","","","urn:kew.org:wcs:taxon:147322"
"urn:kew.org:wcs:taxon:257369","Paphiopedilum burmanicum","synonym","Species","J.Yong Zhang & Z.J.Liu","J.Yong Zhang & Z.J.Liu, Acta Phytotax. Sin.  39: 564 (2001)","http://cypripedioideae.e-monocot.org/node/1274","","","urn:kew.org:wcs:taxon:147322"
"urn:kew.org:wcs:taxon:257371","Paphiopedilum callosum var. viniferum","synonym","Variety","(Koop. & N.Haseg.) Cavestro","(Koop. & N.Haseg.) Cavestro, Genre Paphiopedilum : 249 (2001)","http://cypripedioideae.e-monocot.org/node/1282","","","urn:kew.org:wcs:taxon:147022"
"urn:kew.org:wcs:taxon:257372","Paphiopedilum chamberlainianum var. latifolium","synonym","Variety","Schltr.","Schltr., Bot. Jahrb. Syst.  45(104): 3 (1911)","http://cypripedioideae.e-monocot.org/node/1300","","","urn:kew.org:wcs:taxon:147295"
"urn:kew.org:wcs:taxon:257373","Paphiopedilum crossii f. viniferum","synonym","Infraspecies","(Koop. & N.Haseg.) Braem & Chiron","(Koop. & N.Haseg.) Braem & Chiron, Paphiopedilum : 261 (2003)","http://cypripedioideae.e-monocot.org/node/1320","","","urn:kew.org:wcs:taxon:147022"
"urn:kew.org:wcs:taxon:257374","Paphiopedilum densissimum","synonym","Species","Z.J.Liu & S.C.Chen","Z.J.Liu & S.C.Chen, Acta Phytotax. Sin.  40: 283 (2002)","http://cypripedioideae.e-monocot.org/node/1332","","","urn:kew.org:wcs:taxon:458933"
"urn:kew.org:wcs:taxon:257375","Paphiopedilum dianthum f. album","synonym","Infraspecies","O.Gruss","O.Gruss, Orchidee (Hamburg)  54: 63 (2003)","http://cypripedioideae.e-monocot.org/node/1334","","","urn:kew.org:wcs:taxon:147069"
"urn:kew.org:wcs:taxon:257376","Paphiopedilum emersonii f. album","synonym","Infraspecies","O.Gruss & Petchl.","O.Gruss & Petchl., Orchidee (Hamburg)  53: 221 (2002)","http://cypripedioideae.e-monocot.org/node/1341","","","urn:kew.org:wcs:taxon:147076"
"urn:kew.org:wcs:taxon:257377","Paphiopedilum esquirolei var. chiwuanum","synonym","Variety","(Tang & F.T.Wang) Braem & Chiron","(Tang & F.T.Wang) Braem & Chiron, Paphiopedilum : 181 (2003)","http://cypripedioideae.e-monocot.org/node/1344","","","urn:kew.org:wcs:taxon:147127"
"urn:kew.org:wcs:taxon:257378","Paphiopedilum exul f. aureum","synonym","Infraspecies","(auct.) O.Gruss & Roellke","(auct.) O.Gruss & Roellke, Orchidee (Hamburg)  51: 420 (2002)","http://cypripedioideae.e-monocot.org/node/1347","","","urn:kew.org:wcs:taxon:147082"
"urn:kew.org:wcs:taxon:257379","Paphiopedilum globulosum","synonym","Species","Z.J.Liu & S.C.Chen","Z.J.Liu & S.C.Chen, Acta Phytotax. Sin.  40: 366 (2002)","http://cypripedioideae.e-monocot.org/node/1367","","","urn:kew.org:wcs:taxon:147192"
"urn:kew.org:wcs:taxon:257380","Paphiopedilum godefroyae f. album","synonym","Infraspecies","O.Gruss","O.Gruss, Caesiana  18: 31 (2002)","http://cypripedioideae.e-monocot.org/node/1369","","","urn:kew.org:wcs:taxon:147105"
"urn:kew.org:wcs:taxon:257381","Paphiopedilum godefroyae f. leucochilum","synonym","Infraspecies","(Rolfe) Braem & Chiron","(Rolfe) Braem & Chiron, Paphiopedilum : 104 (2003)","http://cypripedioideae.e-monocot.org/node/1370","","","urn:kew.org:wcs:taxon:147105"
"urn:kew.org:wcs:taxon:257382","Paphiopedilum hangianum f. album","synonym","Infraspecies","O.Gruss & Petchl.","O.Gruss & Petchl., Orchidee (Hamburg)  53: 384 (2002)","http://cypripedioideae.e-monocot.org/node/1379","","","urn:kew.org:wcs:taxon:147110"
"urn:kew.org:wcs:taxon:257383","Paphiopedilum henryanum f. album","synonym","Infraspecies","O.Gruss","O.Gruss, Caesiana  18: 41 (2002)","http://cypripedioideae.e-monocot.org/node/1391","","","urn:kew.org:wcs:taxon:147120"
"urn:kew.org:wcs:taxon:257384","Paphiopedilum macranthum","synonym","Species","Z.J.Liu & S.C.Chen","Z.J.Liu & S.C.Chen, Acta Bot. Yunnan.  24: 712 (2002)","http://cypripedioideae.e-monocot.org/node/1451","","","urn:kew.org:wcs:taxon:147311"
"urn:kew.org:wcs:taxon:257385","Paphiopedilum malipoense var. angustatum","accepted","Variety","(Z.J.Liu & S.C.Chen) Z.J.Liu & S.C.Chen","(Z.J.Liu & S.C.Chen) Z.J.Liu & S.C.Chen, Acta Bot. Yunnan.  24: 196 (2002)","http://cypripedioideae.e-monocot.org/node/1456","urn:kew.org:wcs:taxon:147180","",""
"urn:kew.org:wcs:taxon:257386","Paphiopedilum micranthum var. oblatum","synonym","Variety","Z.J.Liu & J.Yong Zhang","Z.J.Liu & J.Yong Zhang, Acta Phytotax. Sin.  40: 369 (2002)","http://cypripedioideae.e-monocot.org/node/1470","","","urn:kew.org:wcs:taxon:147192"
"urn:kew.org:wcs:taxon:257387","Paphiopedilum moquetteanum f. flavoviride","synonym","Infraspecies","(Braem) Braem & Chiron","(Braem) Braem & Chiron, Paphiopedilum : 419 (2003)","http://cypripedioideae.e-monocot.org/node/1475","","","urn:kew.org:wcs:taxon:147103"
"urn:kew.org:wcs:taxon:257388","Paphiopedilum multifolium","synonym","Species","Z.J.Liu & J.Yong Zhang","Z.J.Liu & J.Yong Zhang, Acta Bot. Yunnan.  24: 191 (2002)","http://cypripedioideae.e-monocot.org/node/1476","","","urn:kew.org:wcs:taxon:147322"
"urn:kew.org:wcs:taxon:257389","Paphiopedilum primulinum f. purpurascens","synonym","Infraspecies","(M.W.Wood) O.Gruss","(M.W.Wood) O.Gruss, Caesiana  18: 67 (2002)","http://cypripedioideae.e-monocot.org/node/1501","","","urn:kew.org:wcs:taxon:147230"
"urn:kew.org:wcs:taxon:257390","Paphiopedilum puberulum","synonym","Species","S.P.Lei & J.Yong Zhang","S.P.Lei & J.Yong Zhang, Acta Bot. Yunnan.  24: 309 (2002)","http://cypripedioideae.e-monocot.org/node/1504","","","urn:kew.org:wcs:taxon:146982"
"urn:kew.org:wcs:taxon:257391","Paphiopedilum rhizomatosum","synonym","Species","S.C.Chen & Z.J.Liu","S.C.Chen & Z.J.Liu, J. Wuhan Bot. Res.  20: 12 (2002)","http://cypripedioideae.e-monocot.org/node/1512","","","urn:kew.org:wcs:taxon:146987"
"urn:kew.org:wcs:taxon:257392","Paphiopedilum roebelenii f. alboflavum","synonym","Infraspecies","(O.Gruss) Braem & Chiron","(O.Gruss) Braem & Chiron, Paphiopedilum : 345 (2003)","http://cypripedioideae.e-monocot.org/node/1517","","","urn:kew.org:wcs:taxon:147219"
"urn:kew.org:wcs:taxon:257393","Paphiopedilum smaragdinum","synonym","Species","Z.J.Liu & S.C.Chen","Z.J.Liu & S.C.Chen, J. Wuhan Bot. Res.  21: 489 (2003)","http://cypripedioideae.e-monocot.org/node/1530","","","urn:kew.org:wcs:taxon:147274"
"urn:kew.org:wcs:taxon:257394","Paphiopedilum stonei var. platyphyllum","synonym","Variety","(T.Yukawa) J.M.H.Shaw","(T.Yukawa) J.M.H.Shaw, Orchid Rev.  110(Suppl.): 64 (2002)","http://cypripedioideae.e-monocot.org/node/1537","","","urn:kew.org:wcs:taxon:147221"
"urn:kew.org:wcs:taxon:257395","Paphiopedilum tigrinum f. huberae","synonym","Infraspecies","Koop.","Koop., Orchidee (Hamburg)  53: 518 (2002)","http://cypripedioideae.e-monocot.org/node/1551","","","urn:kew.org:wcs:taxon:147120"
"urn:kew.org:wcs:taxon:257396","Paphiopedilum vejvarutianum","accepted","Species","O.Gruss & Roellke","O.Gruss & Roellke, Orchidee (Hamburg)  54: 59 (2003)","http://cypripedioideae.e-monocot.org/node/1566","a5f4a6f3-498d-4493-a970-d275854eca80","",""
"urn:kew.org:wcs:taxon:257397","Paphiopedilum victoria-regina var. latifolium","synonym","Variety","(Schltr.) Beckner","(Schltr.) Beckner, Selbyana  23: 196 (2002)","http://cypripedioideae.e-monocot.org/node/1579","","","urn:kew.org:wcs:taxon:147295"
"urn:kew.org:wcs:taxon:257398","Paphiopedilum ×vietenryanum","accepted","Species","O.Gruss & Petchl.","O.Gruss & Petchl., Orchidee (Hamburg)  53: 221 (2002)","http://cypripedioideae.e-monocot.org/node/1647","a5f4a6f3-498d-4493-a970-d275854eca80","",""
"urn:kew.org:wcs:taxon:257399","Paphiopedilum villosum var. fuscoroseum","synonym","Variety","Aver.","Aver., Komarovia  2: 17 (2002)","http://cypripedioideae.e-monocot.org/node/1593","","","urn:kew.org:wcs:taxon:147311"
"urn:kew.org:wcs:taxon:257400","Paphiopedilum villosum var. fuscoviride","synonym","Variety","Aver.","Aver., Komarovia  2: 17 (2002)","http://cypripedioideae.e-monocot.org/node/1594","","","urn:kew.org:wcs:taxon:147311"
"urn:kew.org:wcs:taxon:257401","Paphiopedilum wenshanense f. album","synonym","Infraspecies","O.Gruss & Petchl.","O.Gruss & Petchl., Orchidee (Hamburg)  53: 383 (2002)","http://cypripedioideae.e-monocot.org/node/1613","","","urn:kew.org:wcs:taxon:147050"
"urn:kew.org:wcs:taxon:257826","Phragmipedium brasiliense","accepted","Species","Quené & O.Gruss","Quené & O.Gruss, Orchid Digest  67: 242 (2003)","http://cypripedioideae.e-monocot.org/node/1661","urn:kew.org:wcs:taxon:152842","",""
"urn:kew.org:wcs:taxon:257827","Phragmipedium kovachii","accepted","Species","J.T.Atwood, Dalström & Ric.Fernández","J.T.Atwood, Dalström & Ric.Fernández, Selbyana  23(Suppl.): 1 (2002)","http://cypripedioideae.e-monocot.org/node/1688","urn:kew.org:wcs:taxon:152842","",""
"urn:kew.org:wcs:taxon:257828","Phragmipedium lindleyanum var. sargentianum","synonym","Variety","(Rolfe) O.Gruss","(Rolfe) O.Gruss, Orchid Digest  67: 228 (2003)","http://cypripedioideae.e-monocot.org/node/1692","","","urn:kew.org:wcs:taxon:152875"
"urn:kew.org:wcs:taxon:257829","Phragmipedium longifolium var. chapadense","synonym","Variety","(Campacci & R.Takase) O.Gruss","(Campacci & R.Takase) O.Gruss, Orchid Digest  67: 232 (2003)","http://cypripedioideae.e-monocot.org/node/1697","","","urn:kew.org:wcs:taxon:152857"
"urn:kew.org:wcs:taxon:257830","Phragmipedium peruvianum","synonym","Species","Christenson","Christenson, Orchids  71: 620 (2002)","http://cypripedioideae.e-monocot.org/node/1705","","","urn:kew.org:wcs:taxon:257827"
"urn:kew.org:wcs:taxon:257831","Phragmipedium popowii","synonym","Species","Braem, Ohlund & Quéné","Braem, Ohlund & Quéné, Richardiana  4: 185 (2004)","http://cypripedioideae.e-monocot.org/node/1706","","","urn:kew.org:wcs:taxon:152870"
"urn:kew.org:wcs:taxon:273822","Paphiopedilum exul var. aureum","synonym","Variety","auct.","auct., Orchid Rev.  4: 162 (1896)","http://cypripedioideae.e-monocot.org/node/1348","","","urn:kew.org:wcs:taxon:147082"
"urn:kew.org:wcs:taxon:273825","Cypripedium gracile","synonym","Species","A.H.Kent","A.H.Kent in H.J.Veitch, Man. Orchid. Pl.  4: 65 (1889)","http://cypripedioideae.e-monocot.org/node/970","","","urn:kew.org:wcs:taxon:152876"
"urn:kew.org:wcs:taxon:273826","Selenipedium gracile","synonym","Species","(A.H.Kent) Desbois","(A.H.Kent) Desbois, Monogr. Cypriped. : 136 (1888)","http://cypripedioideae.e-monocot.org/node/1760","","","urn:kew.org:wcs:taxon:152876"
"urn:kew.org:wcs:taxon:274284","Cypripedium speciosum var. albiflorum","synonym","Variety","Makino","Makino, J. Jap. Bot.  3: 27 (1926)","http://cypripedioideae.e-monocot.org/node/1144","","","urn:kew.org:wcs:taxon:54212"
"urn:kew.org:wcs:taxon:30553","Calceolaria","synonym","Genus","Heist. ex Fabr.","Heist. ex Fabr., Enum. , ed. 2: 37 (1763)","http://cypripedioideae.e-monocot.org/node/773","","","urn:kew.org:wcs:taxon:53869"
"urn:kew.org:wcs:taxon:30554","Calceolus","synonym","Genus","Mill.","Mill., Gard. Dict. Abr. ed. 4  (1754)","http://cypripedioideae.e-monocot.org/node/774","","","urn:kew.org:wcs:taxon:53869"
"urn:kew.org:wcs:taxon:30555","Calceolus alternifolius","synonym","Species","St.-Lag.","St.-Lag., Ann. Soc. Bot. Lyon  7: 62 (1880)","http://cypripedioideae.e-monocot.org/node/775","","","urn:kew.org:wcs:taxon:53948"
"urn:kew.org:wcs:taxon:30556","Calceolus candidus","synonym","Species","(Muhl. ex Willd.) Nieuwl.","(Muhl. ex Willd.) Nieuwl., Amer. Midl. Naturalist  3: 117 (1913)","http://cypripedioideae.e-monocot.org/node/776","","","urn:kew.org:wcs:taxon:53962"
"urn:kew.org:wcs:taxon:30557","Calceolus hirsutus","synonym","Species","(Mill.) Nieuwl.","(Mill.) Nieuwl., Amer. Midl. Naturalist  3: 118 (1913)","http://cypripedioideae.e-monocot.org/node/777","","","urn:kew.org:wcs:taxon:53973"
"urn:kew.org:wcs:taxon:30558","Calceolus marianus","synonym","Species","Crantz","Crantz, Stirp. Austr. Fasc. , ed. 2, 2: 454 (1769)","http://cypripedioideae.e-monocot.org/node/778","","","urn:kew.org:wcs:taxon:53948"
"urn:kew.org:wcs:taxon:30559","Calceolus parviflorus","synonym","Species","(Salisb.) Nieuwl.","(Salisb.) Nieuwl., Amer. Midl. Naturalist  3: 118 (1913)","http://cypripedioideae.e-monocot.org/node/779","","","urn:kew.org:wcs:taxon:54289"
"urn:kew.org:wcs:taxon:30560","Calceolus reginae","synonym","Species","(Walter) Nieuwl.","(Walter) Nieuwl., Amer. Midl. Naturalist  3: 117 (1913)","http://cypripedioideae.e-monocot.org/node/780","","","urn:kew.org:wcs:taxon:54339"
"urn:kew.org:wcs:taxon:332305","Cypripedium acaule f. albiflora","proParteSynonym","","E.L.Rand & Redfield","E.L.Rand & Redfield, Fl. Mt. Desert Isl. : 154 (1894)","http://cypripedioideae.e-monocot.org/node/845","","","urn:kew.org:wcs:taxon:53870"
"urn:kew.org:wcs:taxon:332306","Cypripedium acaule f. lancifolia","synonym","","House","House, Bull. New York State Mus. Nat. Hist.  254: 236 (1924)","http://cypripedioideae.e-monocot.org/node/847","","","urn:kew.org:wcs:taxon:53870"
"urn:kew.org:wcs:taxon:332307","Cypripedium arietinum","synonym","","House","House, Bull. New York State Mus. Nat. Hist.  243-244: 48 (1923)","http://cypripedioideae.e-monocot.org/node/855","","","urn:kew.org:wcs:taxon:53897"
"urn:kew.org:wcs:taxon:332308","Cypripedium bulbosum var. flavescens","synonym","Variety","(DC.) Farw.","(DC.) Farw., Rep. (Annual) Michigan Acad. Sci.  15: 170 (1913)","http://cypripedioideae.e-monocot.org/node/875","","","urn:kew.org:wcs:taxon:54294"
"urn:kew.org:wcs:taxon:332309","Cypripedium bulbosum var. parviflorum","synonym","Variety","(Salisb.) Farw.","(Salisb.) Farw., Rep. (Annual) Michigan Acad. Sci.  15: 170 (1913)","http://cypripedioideae.e-monocot.org/node/876","","","urn:kew.org:wcs:taxon:54289"
"urn:kew.org:wcs:taxon:332310","Cypripedium bulbosum var. pubescens","synonym","Variety","(Willd.) Farw.","(Willd.) Farw., Amer. Midl. Naturalist  10: 207 (1927)","http://cypripedioideae.e-monocot.org/node/877","","","urn:kew.org:wcs:taxon:54294"
"urn:kew.org:wcs:taxon:332311","Cypripedium calceolus subsp. parviflorum","synonym","Infraspecies","(Salisb.) Hultén","(Salisb.) Hultén, Ark. Bot. , a.s., 7(1): 34 (1967 publ. 1968)","http://cypripedioideae.e-monocot.org/node/884","","","urn:kew.org:wcs:taxon:54289"
"urn:kew.org:wcs:taxon:332312","Cypripedium calceolus f. rupestre","synonym","Infraspecies","Vict. & J.Rousseau","Vict. & J.Rousseau, Contr. Inst. Bot. Univ. Montréal  36: 67 (1940)","http://cypripedioideae.e-monocot.org/node/882","","","urn:kew.org:wcs:taxon:54294"
"urn:kew.org:wcs:taxon:332313","Cypripedium daweishanense","accepted","Species","(S.C.Chen & Z.J.Liu) S.C.Chen & Z.J.Liu","(S.C.Chen & Z.J.Liu) S.C.Chen & Z.J.Liu, J. Wuhan Bot. Res.  23: 233 (2005)","http://cypripedioideae.e-monocot.org/node/936","d6621418-f5a2-4afb-b50d-8597ca2725ba","",""
"urn:kew.org:wcs:taxon:332314","Cypripedium fasciculatum var. pusillum","synonym","Variety","(Rolfe) Hook.f.","(Rolfe) Hook.f., Bot. Mag.  119: t. 7275 (1893)","http://cypripedioideae.e-monocot.org/node/954","","","urn:kew.org:wcs:taxon:54072"
"urn:kew.org:wcs:taxon:332315","Cypripedium hirsutum f. album","synonym","Infraspecies","R.Hoffm.","R.Hoffm., Proc. Boston Soc. Nat. Hist.  36: 246 (1922)","http://cypripedioideae.e-monocot.org/node/991","","","urn:kew.org:wcs:taxon:54339"
"urn:kew.org:wcs:taxon:332316","Cypripedium hirsutum var. parviflorum","synonym","Variety","(Salisb.) Rolfe","(Salisb.) Rolfe, Orchid Rev. 15: 184 (1907)","http://cypripedioideae.e-monocot.org/node/992","","","urn:kew.org:wcs:taxon:54289"
"urn:kew.org:wcs:taxon:332317","Cypripedium lichiangense var. daweishanense","synonym","Variety","S.C.Chen & Z.J.Liu","S.C.Chen & Z.J.Liu, Acta Bot. Yunnan.  26: 384 (2004)","http://cypripedioideae.e-monocot.org/node/1023","","","urn:kew.org:wcs:taxon:332313"
"urn:kew.org:wcs:taxon:332318","Cypripedium malipoense","accepted","Species","S.C.Chen & Z.J.Liu","S.C.Chen & Z.J.Liu, Acta Bot. Yunnan.  26: 382 (2004)","http://cypripedioideae.e-monocot.org/node/1059","d6621418-f5a2-4afb-b50d-8597ca2725ba","",""
"urn:kew.org:wcs:taxon:332320","Cypripedium reginae f. albolabium","synonym","Infraspecies","Fernald & B.G.Schub.","Fernald & B.G.Schub., Rhodora  50: 230 (1948)","http://cypripedioideae.e-monocot.org/node/1117","","","urn:kew.org:wcs:taxon:54339"
"urn:kew.org:wcs:taxon:332321","Cypripedium reginae f. album","synonym","Infraspecies","(Aiton) House","(Aiton) House, Bull. New York State Mus. Nat. Hist.  243-244: 37 (1923)","http://cypripedioideae.e-monocot.org/node/1118","","","urn:kew.org:wcs:taxon:54339"
"urn:kew.org:wcs:taxon:332322","Cypripedium reginae var. album","synonym","Variety","(Aiton) Rolfe","(Aiton) Rolfe, Orchid Rev.  19: 208 (1911)","http://cypripedioideae.e-monocot.org/node/1119","","","urn:kew.org:wcs:taxon:54339"
"urn:kew.org:wcs:taxon:332323","Cypripedium vittatum var. breve","synonym","Variety","Rchb.f.","Rchb.f., Gard. Chron. , n.s., 15: 656 (1881)","http://cypripedioideae.e-monocot.org/node/1174","","","urn:kew.org:wcs:taxon:152894"
"urn:kew.org:wcs:taxon:333878","Fissipes acaulis f. lancifolia","synonym","Infraspecies","House","House, Bull. New York State Mus. Nat. Hist.  219-220: 242 (1920)","http://cypripedioideae.e-monocot.org/node/1210","","","urn:kew.org:wcs:taxon:53870"
"urn:kew.org:wcs:taxon:333879","Fissipes hirsuta","synonym","Species","(Mill.) Farw.","(Mill.) Farw., Druggists ' Circular  61: 230 (1917)","http://cypripedioideae.e-monocot.org/node/1211","","","urn:kew.org:wcs:taxon:53870"
"urn:kew.org:wcs:taxon:333880","Fissipes hirsuta f. albiflora","synonym","Infraspecies","(E.L.Rand & Redfield) Farw.","(E.L.Rand & Redfield) Farw., Pap. Michigan Acad. Sci.  23: 128 (1938)","http://cypripedioideae.e-monocot.org/node/1212","","","urn:kew.org:wcs:taxon:53870"
"urn:kew.org:wcs:taxon:337013","Paphiopedilum caudatum var. wallisii","synonym","Variety","(Rchb.f.) Stein","(Rchb.f.) Stein, Orchid.-Buch : 460 (1892)","http://cypripedioideae.e-monocot.org/node/1290","","","urn:kew.org:wcs:taxon:152896"
"urn:kew.org:wcs:taxon:337014","Paphiopedilum longifolium var. hartwegii","synonym","Variety","(Rchb.f.) Stein","(Rchb.f.) Stein, Orchid.-Buch : 475 (1892)","http://cypripedioideae.e-monocot.org/node/1441","","","urn:kew.org:wcs:taxon:152876"
"urn:kew.org:wcs:taxon:337015","Paphiopedilum longifolium var. hincksianum","synonym","Variety","(Rchb.f.) Stein","(Rchb.f.) Stein, Orchid.-Buch : 475 (1892)","http://cypripedioideae.e-monocot.org/node/1442","","","urn:kew.org:wcs:taxon:152876"
"urn:kew.org:wcs:taxon:337016","Paphiopedilum tigrinum f. smaragdinum","synonym","Infraspecies","(Z.J.Liu & S.C.Chen) O.Gruss","(Z.J.Liu & S.C.Chen) O.Gruss, Orchidee (Hamburg)  56: 71 (2005)","http://cypripedioideae.e-monocot.org/node/1552","","","urn:kew.org:wcs:taxon:147274"
"urn:kew.org:wcs:taxon:338570","Selenipedium caudatum var. giganteum","synonym","Variety","Carrière","Carrière, Rev. Hort.  1884: 367 (1884)","http://cypripedioideae.e-monocot.org/node/1752","","","urn:kew.org:wcs:taxon:152853"
"urn:kew.org:wcs:taxon:338571","Selenipedium caudatum var. lindenii","synonym","Variety","(Lindl.) Chapm.","(Lindl.) Chapm., Ill. Dict. Gard. : 666 (1901)","http://cypripedioideae.e-monocot.org/node/1753","","","urn:kew.org:wcs:taxon:152874"
"urn:kew.org:wcs:taxon:338572","Selenipedium caudatum var. roseum","synonym","Variety","L.Linden","L.Linden, Ill. Hort.  33: 77 (1886)","http://cypripedioideae.e-monocot.org/node/1754","","","urn:kew.org:wcs:taxon:152853"
"urn:kew.org:wcs:taxon:338573","Selenipedium caudatum var. uropedium","synonym","Variety","Rolfe","Rolfe, Lindenia  7: 69 (1891)","http://cypripedioideae.e-monocot.org/node/1755","","","urn:kew.org:wcs:taxon:152853"
"urn:kew.org:wcs:taxon:338574","Selenipedium caudatum var. wallisii","synonym","Variety","(Rchb.f.) Rolfe","(Rchb.f.) Rolfe, Orchid Rev.  3: 335 (1895)","http://cypripedioideae.e-monocot.org/node/1756","","","urn:kew.org:wcs:taxon:152896"
"urn:kew.org:wcs:taxon:338575","Selenipedium lindleyanum var. kaieteurium","synonym","Variety","(N.E.Br.) Cogn.","(N.E.Br.) Cogn. in C.F.P.von Martius & auct. suc. (eds.), Fl. Bras.  3(4): 14 (1893)","http://cypripedioideae.e-monocot.org/node/1769","","","urn:kew.org:wcs:taxon:152875"
"urn:kew.org:wcs:taxon:338576","Selenipedium longifolium var. roezlii","synonym","Variety","(Rchb.f.) Autran & T.Durand","(Rchb.f.) Autran & T.Durand, Hortus Boiss. : 364 (1896)","http://cypripedioideae.e-monocot.org/node/1771","","","urn:kew.org:wcs:taxon:152876"
"urn:kew.org:wcs:taxon:338577","Selenipedium vittatum var. breve","synonym","Variety","Cogn.","Cogn. in C.F.P.von Martius & auct. suc. (eds.), Fl. Bras.  3(4): 12 (1893)","http://cypripedioideae.e-monocot.org/node/1784","","","urn:kew.org:wcs:taxon:152894"
"urn:kew.org:wcs:taxon:342987","Cypripedium thunbergii f. albiflorum","synonym","Infraspecies","(Makino) Okuyama","(Makino) Okuyama, J. Jap. Bot.  30: 42 (1955)","http://cypripedioideae.e-monocot.org/node/1154","","","urn:kew.org:wcs:taxon:54212"
"urn:kew.org:wcs:taxon:343923","Cypripedium guttatum f. punicum","synonym","Infraspecies","Y.N.Lee","Y.N.Lee, Bull. Korea Pl. Res.  5: 63 (2005)","http://cypripedioideae.e-monocot.org/node/976","","","urn:kew.org:wcs:taxon:54110"
"urn:kew.org:wcs:taxon:343924","Cypripedium kentuckiense f. summersii","synonym","Infraspecies","P.M.Br.","P.M.Br., N. Amer. Native Orchid J.  8: 31 (2002)","http://cypripedioideae.e-monocot.org/node/1011","","","urn:kew.org:wcs:taxon:54154"
"urn:kew.org:wcs:taxon:344560","Paphiopedilum tranlienianum f. alboviride","synonym","Infraspecies","O.Gruss","O.Gruss, Orchidee (Hamburg)  56: 202 (2005)","http://cypripedioideae.e-monocot.org/node/1560","","","urn:kew.org:wcs:taxon:147280"
"urn:kew.org:wcs:taxon:344585","Phragmipedium andreettae","accepted","Species","P.J.Cribb & Pupulin","P.J.Cribb & Pupulin, Lankesteriana  6: 1 (2006)","http://cypripedioideae.e-monocot.org/node/1651","urn:kew.org:wcs:taxon:152842","",""
"urn:kew.org:wcs:taxon:345216","Cypripedium macranthos subsp. ventricosum","synonym","Infraspecies","(Sw.) Printz","(Sw.) Printz, Veg. Siber.-Mongol. Front. : 186 (1921)","http://cypripedioideae.e-monocot.org/node/1045","","","urn:kew.org:wcs:taxon:54419"
"urn:kew.org:wcs:taxon:346641","Cypripedium bouffordianum","synonym","Species","Yong H.Zhang & H.Sun","Yong H.Zhang & H.Sun, Ann. Bot. Fenn.  43: 481 (2006)","http://cypripedioideae.e-monocot.org/node/873","","","urn:kew.org:wcs:taxon:54110"
"urn:kew.org:wcs:taxon:346642","Cypripedium caudatum var. roseum","synonym","Variety","Delchev.","Delchev., Rev. Hort.  39: 133 (1867)","http://cypripedioideae.e-monocot.org/node/904","","","urn:kew.org:wcs:taxon:152870"
"urn:kew.org:wcs:taxon:346643","Cypripedium concolor var. longipetalum","synonym","Variety","Rolfe","Rolfe, Orchid Rev.  4: 54 (1896)","http://cypripedioideae.e-monocot.org/node/919","","","urn:kew.org:wcs:taxon:147050"
"urn:kew.org:wcs:taxon:346644","Cypripedium reginae var. segawae","synonym","Variety","(Masam.) S.S.Ying","(Masam.) S.S.Ying, Col. Ill. Orch. Taiwan  1: 340 (1996)","http://cypripedioideae.e-monocot.org/node/1120","","","urn:kew.org:wcs:taxon:54367"
"urn:kew.org:wcs:taxon:347757","Paphiopedilum appletonianum var. cerveranum","synonym","Variety","(Braem) O.Gruss & Roellke","(Braem) O.Gruss & Roellke, Orchid. Atlas : 286 (2007)","http://cypripedioideae.e-monocot.org/node/1233","","","urn:kew.org:wcs:taxon:146982"
"urn:kew.org:wcs:taxon:347758","Paphiopedilum appletonianum f. tridentatum","synonym","Infraspecies","(S.C.Chen & Z.J.Liu) Aver.","(S.C.Chen & Z.J.Liu) Aver., Turczaninowia  9: 76 (2006)","http://cypripedioideae.e-monocot.org/node/1231","","","urn:kew.org:wcs:taxon:146982"
"urn:kew.org:wcs:taxon:347759","Paphiopedilum appletonianum f. viride","synonym","Infraspecies","(Braem) O.Gruss & Roellke","(Braem) O.Gruss & Roellke, Orchid. Atlas : 286 (2007)","http://cypripedioideae.e-monocot.org/node/1232","","","urn:kew.org:wcs:taxon:146982"
"urn:kew.org:wcs:taxon:347761","Paphiopedilum concolor var. longipetalum","synonym","Variety","(Rolfe) Pfitzer","(Rolfe) Pfitzer in H.G.A.Engler (ed.), Pflanzenr., IV, 50(12): 57 (1903)","http://cypripedioideae.e-monocot.org/node/1318","","","urn:kew.org:wcs:taxon:147050"
"urn:kew.org:wcs:taxon:347762","Paphiopedilum ×cribbii","accepted","Species","Aver.","Aver., Orchids (West Palm Beach)  75: 458 (2006)","http://cypripedioideae.e-monocot.org/node/1622","86d1b156-2821-4775-aaed-529ea39abec1","",""
"urn:kew.org:wcs:taxon:347763","Paphiopedilum ×glanzii","accepted","Species","O.Gruss & Perner","O.Gruss & Perner, Orchidee (Hamburg)  57: 315 (2006)","http://cypripedioideae.e-monocot.org/node/1630","d2d05713-bfb3-415b-92db-419e08342ee7","",""
"urn:kew.org:wcs:taxon:347764","Paphiopedilum godefroyae f. leucochilum","synonym","Infraspecies","(Rolfe) O.Gruss & M.Wolff","(Rolfe) O.Gruss & M.Wolff, Orchid. Atlas : 294 (2007)","http://cypripedioideae.e-monocot.org/node/1371","","","urn:kew.org:wcs:taxon:147105"
"urn:kew.org:wcs:taxon:347765","Paphiopedilum henryanum f. chaoi","synonym","Infraspecies","(H.S.Hua) O.Gruss & M.Wolff","(H.S.Hua) O.Gruss & M.Wolff, Orchid. Atlas : 296 (2007)","http://cypripedioideae.e-monocot.org/node/1392","","","urn:kew.org:wcs:taxon:147120"
"urn:kew.org:wcs:taxon:347766","Paphiopedilum sangii var. ayubianum","synonym","Variety","O.Gruss & Roeth","O.Gruss & Roeth, Orchidee (Hamburg)  57: 62 (2006)","http://cypripedioideae.e-monocot.org/node/1524","","","urn:kew.org:wcs:taxon:147246"
"urn:kew.org:wcs:taxon:347767","Paphiopedilum thaianum","accepted","Species","Iamwir.","Iamwir., Orchid Rev.  114: 278 (2006)","http://cypripedioideae.e-monocot.org/node/1549","ff19e663-fd4e-4ae9-947c-1cad34423f49","",""
"urn:kew.org:wcs:taxon:347768","Paphiopedilum villosum f. affine","synonym","Infraspecies","(De Wild.) O.Gruss & Roellke","(De Wild.) O.Gruss & Roellke, Orchid. Atlas : 312 (2007)","http://cypripedioideae.e-monocot.org/node/1584","","","urn:kew.org:wcs:taxon:147107"
"urn:kew.org:wcs:taxon:347769","Paphiopedilum villosum f. fuscoroseum","synonym","Infraspecies","(Aver.) O.Gruss & M.Wolff","(Aver.) O.Gruss & M.Wolff, Orchid. Atlas : 312 (2007)","http://cypripedioideae.e-monocot.org/node/1587","","","urn:kew.org:wcs:taxon:147311"
"urn:kew.org:wcs:taxon:347770","Paphiopedilum villosum f. fuscoviride","synonym","Infraspecies","(Aver.) O.Gruss & M.Wolff","(Aver.) O.Gruss & M.Wolff, Orchid. Atlas : 312 (2007)","http://cypripedioideae.e-monocot.org/node/1588","","","urn:kew.org:wcs:taxon:147311"
"urn:kew.org:wcs:taxon:347771","Paphiopedilum wardii f. ying-xiangii","synonym","Infraspecies","F.Y.Liu & Z.F.Zhao","F.Y.Liu & Z.F.Zhao, Orchidee (Hamburg)  58: 119 (2007)","http://cypripedioideae.e-monocot.org/node/1609","","","urn:kew.org:wcs:taxon:147322"
"urn:kew.org:wcs:taxon:347772","Paphiopedilum ×yingjiangense","accepted","Species","Z.J.Liu & S.C.Chen","Z.J.Liu & S.C.Chen, Acta Bot. Yunnan.  29: 289 (2007)","http://cypripedioideae.e-monocot.org/node/1648","86d1b156-2821-4775-aaed-529ea39abec1","",""
"urn:kew.org:wcs:taxon:347851","Phragmipedium caudatum f. albertianum","synonym","Infraspecies","(Linden) O.Gruss & M.Wolff","(Linden) O.Gruss & M.Wolff, Orchid. Atlas : 337 (2007)","http://cypripedioideae.e-monocot.org/node/1665","","","urn:kew.org:wcs:taxon:152853"
"urn:kew.org:wcs:taxon:347852","Phragmipedium exstaminodium subsp. warszewiczii","synonym","Infraspecies","Dressler","Dressler, Orchid Digest  69: 89 (2005)","http://cypripedioideae.e-monocot.org/node/1677","","","urn:kew.org:wcs:taxon:152870"
"urn:kew.org:wcs:taxon:347853","Phragmipedium lindenii subsp. wallisii","synonym","Infraspecies","(Rchb.f.) Dressler","(Rchb.f.) Dressler, Orchid Digest  69: 89 (2005)","http://cypripedioideae.e-monocot.org/node/1690","","","urn:kew.org:wcs:taxon:152896"
"urn:kew.org:wcs:taxon:347854","Phragmipedium warszewiczii","heterotypicSynonym","Species","(Rchb.f.) Christenson","(Rchb.f.) Christenson, J. Orchideenfr.  13: 142 (2006)","http://cypripedioideae.e-monocot.org/node/1718","","","urn:kew.org:wcs:taxon:152870"
"urn:kew.org:wcs:taxon:347855","Phragmipedium warszewiczii subsp. exstaminodium","synonym","Infraspecies","(Castaño, Hágsater & E.Aguirre) Christenson","(Castaño, Hágsater & E.Aguirre) Christenson, J. Orchideenfr.  13: 143 (2006)","http://cypripedioideae.e-monocot.org/node/1719","","","urn:kew.org:wcs:taxon:152863"
"urn:kew.org:wcs:taxon:348447","Selenipedium caudatum var. albertianum","synonym","Variety","Linden","Linden, Lindenia  4: 63 (1888)","http://cypripedioideae.e-monocot.org/node/1751","","","urn:kew.org:wcs:taxon:152853"
"urn:kew.org:wcs:taxon:348448","Selenipedium warszewiczii","synonym","Species","(Delchev.) Rchb.f.","(Delchev.) Rchb.f., Xenia Orchid.  2: 189 (1873)","http://cypripedioideae.e-monocot.org/node/1788","","","urn:kew.org:wcs:taxon:152870"
"urn:kew.org:wcs:taxon:370990","Phragmipedium caudatum var. roseum","synonym","Variety","(Delchev.) Pfitzer","(Delchev.) Pfitzer, Pflanzenr. 12: 52 (1903)","http://cypripedioideae.e-monocot.org/node/1667","","","urn:kew.org:wcs:taxon:152870"
"urn:kew.org:wcs:taxon:373681","Paphiopedilum philippinense var. compactum","synonym","Variety","O.Gruss, Roellke & Roeth","O.Gruss, Roellke & Roeth, Orchidee (Hamburg)  59: 318 (2008)","http://cypripedioideae.e-monocot.org/node/1492","","","urn:kew.org:wcs:taxon:147219"
"urn:kew.org:wcs:taxon:373865","Paphiopedilum kolopakingii f. katherinae","synonym","Infraspecies","Koop.","Koop., Orchid Digest  71: 137 (2007)","http://cypripedioideae.e-monocot.org/node/1428","","","urn:kew.org:wcs:taxon:147158"
"urn:kew.org:wcs:taxon:375088","Paphiopedilum delenatii f. vinicolor","synonym","Infraspecies","O.Gruss & Roeth","O.Gruss & Roeth, Caesiana  29: 4 (2007)","http://cypripedioideae.e-monocot.org/node/1330","","","urn:kew.org:wcs:taxon:147065"
"urn:kew.org:wcs:taxon:375345","Cypripedium calceolus f. biflorum","synonym","Form","Rouy","Rouy in G.Rouy & J.Foucaud, Fl. France  13: 89 (1912)","http://cypripedioideae.e-monocot.org/node/881","","","urn:kew.org:wcs:taxon:53948"
"urn:kew.org:wcs:taxon:375346","Cypripedium calceolus f. triflorum","synonym","Infraspecies","Rouy","Rouy in G.Rouy & J.Foucaud, Fl. France  14: 516 (1913)","http://cypripedioideae.e-monocot.org/node/883","","","urn:kew.org:wcs:taxon:53948"
"urn:kew.org:wcs:taxon:375347","Cypripedium calceolus var. variegatum","synonym","Variety","(Georgi) Falk","(Georgi) Falk, Beytr. Topogr. Russ. Reich.  2: 17 (1786)","http://cypripedioideae.e-monocot.org/node/890","","","urn:kew.org:wcs:taxon:54110"
"urn:kew.org:wcs:taxon:375348","Cypripedium guttatum f. latifolium","synonym","Infraspecies","Rouy ex E.G.Camus","Rouy ex E.G.Camus, Monogr. Orchid. : 451 (1908)","http://cypripedioideae.e-monocot.org/node/975","","","urn:kew.org:wcs:taxon:54110"
"urn:kew.org:wcs:taxon:375349","Cypripedium calceolus var. rubrum","synonym","Variety","Georgi","Georgi, Bemerk. Reise Russ. Reich.  1: 232 (1775)","http://cypripedioideae.e-monocot.org/node/889","","","urn:kew.org:wcs:taxon:54212"
"urn:kew.org:wcs:taxon:375491","Cypripedium calceolus var. citrina","synonym","Variety","B.Hergt","B.Hergt, Mitth. Thüring. Bot. Vereins , n.f., 13-14: 120, 127 (1899)","http://cypripedioideae.e-monocot.org/node/885","","","urn:kew.org:wcs:taxon:53948"
"urn:kew.org:wcs:taxon:375492","Cypripedium calceolus var. viridiflora","synonym","Variety","M.Schulze","M.Schulze, Mitth. Thüring. Bot. Vereins , n.f., 17: 39 (1902)","http://cypripedioideae.e-monocot.org/node/891","","","urn:kew.org:wcs:taxon:53948"
"urn:kew.org:wcs:taxon:376265","Cypripedium macranthos var. speciosum","synonym","Variety","(Rolfe) Koidz.","(Rolfe) Koidz., Bot. Mag. (Tokyo)  40: 336 (1926)","http://cypripedioideae.e-monocot.org/node/1047","","","urn:kew.org:wcs:taxon:54212"
"urn:kew.org:wcs:taxon:376266","Cypripedium rebunense","synonym","Species","Kudô","Kudô, J. Jap. Bot.  2: 251 (1925)","http://cypripedioideae.e-monocot.org/node/1115","","","urn:kew.org:wcs:taxon:54212"
"urn:kew.org:wcs:taxon:376267","Cypripedium macranthos f. rebunense","synonym","Infraspecies","(Kudô) Ohwi","(Kudô) Ohwi, Fl. Jap. : 342 (1953)","http://cypripedioideae.e-monocot.org/node/1044","","","urn:kew.org:wcs:taxon:54212"
"urn:kew.org:wcs:taxon:376268","Cypripedium macranthos var. maximum","synonym","Variety","Nakai","Nakai, J. Jap. Bot.  16: 63 (1940)","http://cypripedioideae.e-monocot.org/node/1046","","","urn:kew.org:wcs:taxon:54212"
"urn:kew.org:wcs:taxon:377025","Cypripedium guttatum var. redowskii","synonym","Variety","Rchb.f.","Rchb.f. in H.G.L.Reichenbach, Icon. Fl. Germ. Helv.  13-14: 207 (1851)","http://cypripedioideae.e-monocot.org/node/981","","","urn:kew.org:wcs:taxon:54110"
"urn:kew.org:wcs:taxon:377026","Cypripedium guttatum subsp. microsaccos","synonym","","(Kraenzl.) Soó","(Kraenzl.) Soó, Ann. Univ. Sci. Budapest. Rolando Eötvös, Sect. Biol.  11: 54 (1969)","http://cypripedioideae.e-monocot.org/node/978","","","urn:kew.org:wcs:taxon:53948"
"urn:kew.org:wcs:taxon:377027","Cypripedium guttatum f. redowskii","synonym","Infraspecies","(Rchb.f.) Soó","(Rchb.f.) Soó, Ann. Univ. Sci. Budapest. Rolando Eötvös, Sect. Biol.  11: 54 (1969)","http://cypripedioideae.e-monocot.org/node/977","","","urn:kew.org:wcs:taxon:54110"
"urn:kew.org:wcs:taxon:40842","Ciripedium","synonym","Genus","Zumagl.","Zumagl., Fl. Pedem.  1: 18 (1859)","http://cypripedioideae.e-monocot.org/node/781","","","urn:kew.org:wcs:taxon:53869"
"urn:kew.org:wcs:taxon:45034","Coelogyne elegans","synonym","Species","Rchb.f.","Rchb.f., Flora  69: 561 (1886)","http://cypripedioideae.e-monocot.org/node/782","","","urn:kew.org:wcs:taxon:54056"
"urn:kew.org:wcs:taxon:454579","Cypripedium bullenianum var. appletonianum","synonym","Variety","(Gower) Rolfe","(Gower) Rolfe, Orchid Rev.  1: 135 (1893)","http://cypripedioideae.e-monocot.org/node/879","","","urn:kew.org:wcs:taxon:146982"
"urn:kew.org:wcs:taxon:454580","Cypripedium caudatum var. lindenii","synonym","Variety","(Lindl.) A.H.Kent","(Lindl.) A.H.Kent in H.J.Veitch, Man. Orchid. Pl.  4: 60 (1889)","http://cypripedioideae.e-monocot.org/node/903","","","urn:kew.org:wcs:taxon:152874"
"urn:kew.org:wcs:taxon:454581","Cypripedium caudatum var. uropedium","synonym","Variety","Kraenzl.","Kraenzl., Orchid. Gen. Sp.  1: 50 (1897)","http://cypripedioideae.e-monocot.org/node/905","","","urn:kew.org:wcs:taxon:152874"
"urn:kew.org:wcs:taxon:454582","Cypripedium caudatum var. wallisii","synonym","Variety","(Rchb.f.) A.H.Kent","(Rchb.f.) A.H.Kent in H.J.Veitch, Man. Orchid. Pl.  4: 61 (1894)","http://cypripedioideae.e-monocot.org/node/906","","","urn:kew.org:wcs:taxon:152896"
"urn:kew.org:wcs:taxon:454583","Cypripedium caudatum var. warscewiczii","synonym","Variety","(Rchb.f.) Kerch.","(Rchb.f.) Kerch., Livre Orchid. : 454 (1894)","http://cypripedioideae.e-monocot.org/node/907","","","urn:kew.org:wcs:taxon:152870"
"urn:kew.org:wcs:taxon:454584","Cypripedium longifolium var. hartwegii","synonym","Variety","(Rchb.f.) A.H.Kent","(Rchb.f.) A.H.Kent in H.J.Veitch, Man. Orchid. Pl.  4: 65 (1889)","http://cypripedioideae.e-monocot.org/node/1028","","","urn:kew.org:wcs:taxon:152876"
"urn:kew.org:wcs:taxon:454585","Cypripedium macranthos f. albiflorum","synonym","Infraspecies","(Makino) Ohwi","(Makino) Ohwi, Fl. Jap. , ed. rev.: 322 (1965)","http://cypripedioideae.e-monocot.org/node/1043","","","urn:kew.org:wcs:taxon:54212"
"urn:kew.org:wcs:taxon:454589","Cypripedium margaritaceum var. fargesii","synonym","Variety","(Franch.) Pfitzer","(Franch.) Pfitzer in H.G.A.Engler (ed.), Pflanzenr. , IV, 50(12): 40 (1903)","http://cypripedioideae.e-monocot.org/node/1063","","","urn:kew.org:wcs:taxon:54070"
"urn:kew.org:wcs:taxon:454812","Paphiopedilum caudatum var. lindenii","synonym","Variety","(Lindl.) Brongn. ex Stein","(Lindl.) Brongn. ex Stein, Orchid.-Buch : 460 (1892)","http://cypripedioideae.e-monocot.org/node/1289","","","urn:kew.org:wcs:taxon:152874"
"urn:kew.org:wcs:taxon:454824","Phragmipedium boissierianum var. reticulatum","synonym","Variety","(Rchb.f.) Pfitzer","(Rchb.f.) Pfitzer in H.G.A.Engler (ed.), Pflanzenr. , IV, 50(12): 50 (1903)","http://cypripedioideae.e-monocot.org/node/1660","","","urn:kew.org:wcs:taxon:152885"
"urn:kew.org:wcs:taxon:457069","Cypripedium bardolphianum subsp. forrestii","synonym","Infraspecies","(P.J.Cribb) Eccarius","(P.J.Cribb) Eccarius, Orchideengattung Cypripedium : 249 (2009)","http://cypripedioideae.e-monocot.org/node/866","","","urn:kew.org:wcs:taxon:54084"
"urn:kew.org:wcs:taxon:457070","Cypripedium fasciculatum f. purpureum","synonym","Infraspecies","P.M.Br.","P.M.Br., N. Amer. Native Orchid J.  10: 35 (2004 publ. 2005)","http://cypripedioideae.e-monocot.org/node/952","","","urn:kew.org:wcs:taxon:54072"
"urn:kew.org:wcs:taxon:457071","Cypripedium fasciculatum f. viride","synonym","Infraspecies","P.M.Br.","P.M.Br., N. Amer. Native Orchid J.  10: 35 (2004 publ. 2005)","http://cypripedioideae.e-monocot.org/node/953","","","urn:kew.org:wcs:taxon:54072"
"urn:kew.org:wcs:taxon:457072","Cypripedium fasciolatum subsp. farreri","synonym","Infraspecies","(W.W.Sm.) Eccarius","(W.W.Sm.) Eccarius, Orchideengattung Cypripedium : 75 (2009)","http://cypripedioideae.e-monocot.org/node/956","","","urn:kew.org:wcs:taxon:54071"
"urn:kew.org:wcs:taxon:457073","Cypripedium irapeanum subsp. molle","synonym","Infraspecies","(Lindl.) Eccarius","(Lindl.) Eccarius, Orchideengattung Cypripedium : 303 (2009)","http://cypripedioideae.e-monocot.org/node/1003","","","urn:kew.org:wcs:taxon:54252"
"urn:kew.org:wcs:taxon:457074","Cypripedium lichiangense subsp. lentiginosum","synonym","Infraspecies","(P.J.Cribb & S.C.Chen) Eccarius","(P.J.Cribb & S.C.Chen) Eccarius, Orchideengattung Cypripedium : 289 (2009)","http://cypripedioideae.e-monocot.org/node/1022","","","urn:kew.org:wcs:taxon:54179"
"urn:kew.org:wcs:taxon:457075","Cypripedium margaritaceum subsp. fargesii","synonym","Infraspecies","(Franch.) Eccarius","(Franch.) Eccarius, Orchideengattung Cypripedium : 270 (2009)","http://cypripedioideae.e-monocot.org/node/1061","","","urn:kew.org:wcs:taxon:54070"
"urn:kew.org:wcs:taxon:457076","Cypripedium margaritaceum subsp. sichuanense","synonym","Infraspecies","(Perner) Eccarius","(Perner) Eccarius, Orchideengattung Cypripedium : 275 (2009)","http://cypripedioideae.e-monocot.org/node/1062","","","urn:kew.org:wcs:taxon:239111"
"urn:kew.org:wcs:taxon:457077","Cypripedium tibeticum subsp. calcicola","synonym","Infraspecies","(Schltr.) Eccarius","(Schltr.) Eccarius, Orchideengattung Cypripedium : 201 (2009)","http://cypripedioideae.e-monocot.org/node/1156","","","urn:kew.org:wcs:taxon:53952"
"urn:kew.org:wcs:taxon:457078","Cypripedium tibeticum var. froschii","synonym","Variety","(Perner) Eccarius","(Perner) Eccarius, Orchideengattung Cypripedium : 212 (2009)","http://cypripedioideae.e-monocot.org/node/1158","","","urn:kew.org:wcs:taxon:54403"
"urn:kew.org:wcs:taxon:457079","Cypripedium tibeticum subsp. ludlowii","synonym","Infraspecies","(P.J.Cribb) Eccarius","(P.J.Cribb) Eccarius, Orchideengattung Cypripedium : 206 (2009)","http://cypripedioideae.e-monocot.org/node/1157","","","urn:kew.org:wcs:taxon:54198"
"urn:kew.org:wcs:taxon:458917","Paphiopedilum appletonianum var. tridentatum","synonym","Variety","(S.C.Chen & Z.J.Liu) S.C.Chen & Z.J.Liu","(S.C.Chen & Z.J.Liu) S.C.Chen & Z.J.Liu, Gen. Paphiopedilum China : 273 (2009)","http://cypripedioideae.e-monocot.org/node/1236","","","urn:kew.org:wcs:taxon:146982"
"urn:kew.org:wcs:taxon:458918","Paphiopedilum aranianum","accepted","Species","Petchl.","Petchl., Orchidee (Hamburg)  60: 436 (2009)","http://cypripedioideae.e-monocot.org/node/1237","3f198cf6-e923-4ea4-86a3-d8a397787ccc","",""
"urn:kew.org:wcs:taxon:458919","Paphiopedilum barbigerum var. sulivongii","accepted","Variety","Schuit. & P.Bonnet","Schuit. & P.Bonnet, Orchideen J.  16: 10 (2009)","http://cypripedioideae.e-monocot.org/node/1258","urn:kew.org:wcs:taxon:147000","",""
"urn:kew.org:wcs:taxon:458920","Paphiopedilum concolor f. dahuaense","synonym","Infraspecies","(Z.J.Liu & J.Yong Zhang) Z.J.Liu & S.C.Chen","(Z.J.Liu & J.Yong Zhang) Z.J.Liu & S.C.Chen, Gen. Paphiopedilum China : 75 (2009)","http://cypripedioideae.e-monocot.org/node/1312","","","urn:kew.org:wcs:taxon:147050"
"urn:kew.org:wcs:taxon:458922","Paphiopedilum hirsutissimum f. alboviride","synonym","Infraspecies","O.Gruss & Koop.","O.Gruss & Koop., Orchid Digest  72: 129 (2008)","http://cypripedioideae.e-monocot.org/node/1399","","","urn:kew.org:wcs:taxon:147127"
"urn:kew.org:wcs:taxon:458923","Paphiopedilum ×huangrongshuanum","accepted","Species","Petchl. & O.Gruss","Petchl. & O.Gruss, Orchidee (Hamburg)  60: 54 (2009)","http://cypripedioideae.e-monocot.org/node/1633","86d1b156-2821-4775-aaed-529ea39abec1","",""
"urn:kew.org:wcs:taxon:458924","Phragmipedium longifolium f. album","synonym","Infraspecies","O.Gruss & Koop.","O.Gruss & Koop., Orchid Digest  72: 133 (2008)","http://cypripedioideae.e-monocot.org/node/1694","","","urn:kew.org:wcs:taxon:152876"
"urn:kew.org:wcs:taxon:458925","Paphiopedilum ×lushuiense","accepted","Species","Z.J.Liu & S.C.Chen","Z.J.Liu & S.C.Chen, Gen. Paphiopedilum China : 216 (2009)","http://cypripedioideae.e-monocot.org/node/1636","a5f4a6f3-498d-4493-a970-d275854eca80","",""
"urn:kew.org:wcs:taxon:458926","Paphiopedilum purpuratum f. album","synonym","Infraspecies","O.Gruss & Koop.","O.Gruss & Koop., Orchid Digest  72: 130 (2008)","http://cypripedioideae.e-monocot.org/node/1507","","","urn:kew.org:wcs:taxon:147232"
"urn:kew.org:wcs:taxon:458927","Paphiopedilum ×sanjiangianum","accepted","Species","Petchl. & O.Gruss","Petchl. & O.Gruss, Orchidee (Hamburg)  60: 263 (2009)","http://cypripedioideae.e-monocot.org/node/1641","86d1b156-2821-4775-aaed-529ea39abec1","",""
"urn:kew.org:wcs:taxon:458928","Paphiopedilum ×sinovillosum","accepted","Species","Z.J.Liu & S.C.Chen","Z.J.Liu & S.C.Chen, J. S. China Agric. Univ.  25(4): 123 (2004)","http://cypripedioideae.e-monocot.org/node/1644","a5f4a6f3-498d-4493-a970-d275854eca80","",""
"urn:kew.org:wcs:taxon:458929","Paphiopedilum stonei f. alboflavum","synonym","Infraspecies","O.Gruss & Koop.","O.Gruss & Koop., Orchid Digest  72: 133 (2008)","http://cypripedioideae.e-monocot.org/node/1536","","","urn:kew.org:wcs:taxon:147260"
"urn:kew.org:wcs:taxon:458930","Paphiopedilum tigrinum var. smaragdinum","synonym","Variety","(Z.J.Liu & S.C.Chen) Z.J.Liu & S.C.Chen","(Z.J.Liu & S.C.Chen) Z.J.Liu & S.C.Chen, Gen. Paphiopedilum China : 163 (2009)","http://cypripedioideae.e-monocot.org/node/1553","","","urn:kew.org:wcs:taxon:147274"
"urn:kew.org:wcs:taxon:458931","Paphiopedilum ×undulatum","accepted","Species","Z.J.Liu & S.C.Chen","Z.J.Liu & S.C.Chen, Gen. Paphiopedilum China : 223 (2009)","http://cypripedioideae.e-monocot.org/node/1646","a5f4a6f3-498d-4493-a970-d275854eca80","",""
"urn:kew.org:wcs:taxon:458932","Paphiopedilum vietnamense f. album","synonym","Infraspecies","O.Gruss & Koop.","O.Gruss & Koop., Orchid Digest  72: 128 (2008)","http://cypripedioideae.e-monocot.org/node/1582","","","urn:kew.org:wcs:taxon:147303"
"urn:kew.org:wcs:taxon:458933","Paphiopedilum villosum var. densissimum","accepted","Variety","(Z.J.Liu & S.C.Chen) Z.J.Liu & S.C.Chen","(Z.J.Liu & S.C.Chen) Z.J.Liu & S.C.Chen, Gen. Paphiopedilum China : 148 (2009)","http://cypripedioideae.e-monocot.org/node/1592","urn:kew.org:wcs:taxon:147304","",""
"urn:kew.org:wcs:taxon:458934","Paphiopedilum ×yunnanicum","synonym","Species","Z.J.Liu & S.C.Chen","Z.J.Liu & S.C.Chen, Gen. Paphiopedilum China : 228 (2009)","http://cypripedioideae.e-monocot.org/node/1649","","","urn:kew.org:wcs:taxon:459910"
"urn:kew.org:wcs:taxon:459034","Phragmipedium manzuri","accepted","Species","W.E.Higgins & Viveros","W.E.Higgins & Viveros, Lankesteriana  8(3): 89 (2008)","http://cypripedioideae.e-monocot.org/node/1702","urn:kew.org:wcs:taxon:152842","",""
"urn:kew.org:wcs:taxon:459909","Paphiopedilum barbigerum var. barbigerum","accepted","Variety","",", Unknown","http://cypripedioideae.e-monocot.org/node/1255","urn:kew.org:wcs:taxon:147000","",""
"urn:kew.org:wcs:taxon:459910","Paphiopedilum ×cribbii nothovar. yunnanicum","accepted","Variety","(Z.J.Liu & S.C.Chen) ined.","(Z.J.Liu & S.C.Chen) ined., Unknown","http://cypripedioideae.e-monocot.org/node/1624","urn:kew.org:wcs:taxon:347762","",""
"urn:kew.org:wcs:taxon:459911","Paphiopedilum ×cribbii nothovar. cribbii","accepted","Variety","",", Unknown","http://cypripedioideae.e-monocot.org/node/1623","urn:kew.org:wcs:taxon:347762","",""
"urn:kew.org:wcs:taxon:461245","Paphiopedilum gratrixianum var. daoense","synonym","Variety","Aver.","Aver., Orchid Rev.  110: 287 (2002)","http://cypripedioideae.e-monocot.org/node/1375","","","urn:kew.org:wcs:taxon:147107"
"urn:kew.org:wcs:taxon:461246","Paphiopedilum barbigerum var. aspersum","synonym","Variety","(Aver.) Aver.","(Aver.) Aver., Turczaninowia  11(1): 72 (2008)","http://cypripedioideae.e-monocot.org/node/1253","","","urn:kew.org:wcs:taxon:257365"
"urn:kew.org:wcs:taxon:462333","Cypripedium parviflorum var. exiliens","accepted","Variety","Sheviak","Sheviak, Native Orchid Conf. J.  7(2): 5 (2010)","http://cypripedioideae.e-monocot.org/node/1091","urn:kew.org:wcs:taxon:54289","",""
"urn:kew.org:wcs:taxon:462340","Cypripedium singchii","accepted","Species","Z.J.Liu & L.J.Chen","Z.J.Liu & L.J.Chen, J. Fairylake Bot. Gard.  27: 1 (2009)","http://cypripedioideae.e-monocot.org/node/1140","deee03f2-1b82-4023-afe8-7691ec4bd3b5","",""
"urn:kew.org:wcs:taxon:463788","Paphiopedilum gratrixianum var. cangyuanense","synonym","Variety","Z.J.Liu & L.J.Chen","Z.J.Liu & L.J.Chen, Orchidee (Hamburg)  61: 283 (2010)","http://cypripedioideae.e-monocot.org/node/1374","","","urn:kew.org:wcs:taxon:147107"
"urn:kew.org:wcs:taxon:463797","Paphiopedilum qingyongii","accepted","Species","Z.J.Liu & L.J.Chen","Z.J.Liu & L.J.Chen, Orchidee (Hamburg)  61: 281 (2010)","http://cypripedioideae.e-monocot.org/node/1509","urn:kew.org:wcs:taxon:146971","",""
"urn:kew.org:wcs:taxon:463872","Paphiopedilum helenae var. peschutteri","synonym","Variety","Roeth","Roeth, Orchidee (Hamburg)  61: 352 (2010)","http://cypripedioideae.e-monocot.org/node/1385","","","urn:kew.org:wcs:taxon:147114"
"urn:kew.org:wcs:taxon:463905","Paphiopedilum delenatii f. lutescens","synonym","Infraspecies","Grell & Gunzenh.","Grell & Gunzenh., Orchid Rev.  118: 160 (2010)","http://cypripedioideae.e-monocot.org/node/1329","","","urn:kew.org:wcs:taxon:147065"
"urn:kew.org:wcs:taxon:464039","Paphiopedilum spicerianum f. burkhardii","synonym","Infraspecies","O.Gruss & Roeth","O.Gruss & Roeth, Orchidee (Hamburg)  61: 135 (2010)","http://cypripedioideae.e-monocot.org/node/1532","","","urn:kew.org:wcs:taxon:147256"
"urn:kew.org:wcs:taxon:464073","Phragmipedium ×merinoi","accepted","Species","O.Gruss","O.Gruss, Orchidee (Hamburg)  61: 176 (2010)","http://cypripedioideae.e-monocot.org/node/1721","urn:kew.org:wcs:taxon:152842","",""
"urn:kew.org:wcs:taxon:464426","Paphiopedilum ×trantuanhii","synonym","Species","Gogniat & Loubr.","Gogniat & Loubr., Swiss Orchid Soc. Bull.  1: 2 (2008)","http://cypripedioideae.e-monocot.org/node/1645","","","urn:kew.org:wcs:taxon:257365"
"urn:kew.org:wcs:taxon:467823","Paphiopedilum guangdongense","","Species","Z.J.Liu & L.J.Chen","Z.J.Liu & L.J.Chen, J. Syst. Evol. 48: 355 (2010)","http://cypripedioideae.e-monocot.org/node/1376","","",""
"urn:kew.org:wcs:taxon:47142","Cordula","synonym","Genus","Raf.","Raf., Fl. Tellur.  4: 46 (1838)","http://cypripedioideae.e-monocot.org/node/783","","","urn:kew.org:wcs:taxon:146971"
"urn:kew.org:wcs:taxon:47143","Cordula amabilis","synonym","Species","(Hallier f.) Merr.","(Hallier f.) Merr., J. Straits Branch Roy. Asiat. Soc. , Spec. No.: 135 (1921)","http://cypripedioideae.e-monocot.org/node/784","","","urn:kew.org:wcs:taxon:147016"
"urn:kew.org:wcs:taxon:47144","Cordula appletoniana","synonym","Species","(Gower) Rolfe","(Gower) Rolfe, Orchid Rev.  20: 2 (1912)","http://cypripedioideae.e-monocot.org/node/785","","","urn:kew.org:wcs:taxon:146982"
"urn:kew.org:wcs:taxon:47145","Cordula argus","synonym","Species","(Rchb.f.) Rolfe","(Rchb.f.) Rolfe, Orchid Rev.  20: 2 (1912)","http://cypripedioideae.e-monocot.org/node/786","","","urn:kew.org:wcs:taxon:146988"
"urn:kew.org:wcs:taxon:47146","Cordula barbata","synonym","Species","(Lindl.) Rolfe","(Lindl.) Rolfe, Orchid Rev.  20: 2 (1912)","http://cypripedioideae.e-monocot.org/node/787","","","urn:kew.org:wcs:taxon:146996"
"urn:kew.org:wcs:taxon:47147","Cordula bellatula","synonym","Species","(Rchb.f.) Rolfe","(Rchb.f.) Rolfe, Orchid Rev.  20: 2 (1912)","http://cypripedioideae.e-monocot.org/node/788","","","urn:kew.org:wcs:taxon:147004"
"urn:kew.org:wcs:taxon:47148","Cordula boxallii","synonym","Species","(Rchb.f.) Rolfe","(Rchb.f.) Rolfe, Orchid Rev.  20: 2 (1912)","http://cypripedioideae.e-monocot.org/node/789","","","urn:kew.org:wcs:taxon:147309"
"urn:kew.org:wcs:taxon:47149","Cordula bulleniana","synonym","Species","(Rchb.f.) Rolfe","(Rchb.f.) Rolfe, Orchid Rev.  20: 2 (1912)","http://cypripedioideae.e-monocot.org/node/790","","","urn:kew.org:wcs:taxon:147015"
"urn:kew.org:wcs:taxon:47150","Cordula callosa","synonym","Species","(Rchb.f.) Rolfe","(Rchb.f.) Rolfe, Orchid Rev.  20: 2 (1912)","http://cypripedioideae.e-monocot.org/node/791","","","urn:kew.org:wcs:taxon:147020"
"urn:kew.org:wcs:taxon:47151","Cordula chamberlainiana","synonym","Species","(O'Brien) Rolfe","(O'Brien) Rolfe, Orchid Rev.  20: 2 (1912)","http://cypripedioideae.e-monocot.org/node/792","","","urn:kew.org:wcs:taxon:147295"
"urn:kew.org:wcs:taxon:47152","Cordula charlesworthii","synonym","Species","(Rolfe) Rolfe","(Rolfe) Rolfe, Orchid Rev.  20: 2 (1912)","http://cypripedioideae.e-monocot.org/node/793","","","urn:kew.org:wcs:taxon:147043"
"urn:kew.org:wcs:taxon:47153","Cordula ciliolaris","synonym","Species","(Rchb.f.) Rolfe","(Rchb.f.) Rolfe, Orchid Rev.  20: 2 (1912)","http://cypripedioideae.e-monocot.org/node/794","","","urn:kew.org:wcs:taxon:147047"
"urn:kew.org:wcs:taxon:47154","Cordula concolor","synonym","Species","(Lindl. ex Bateman) Rolfe","(Lindl. ex Bateman) Rolfe, Orchid Rev.  20: 2 (1912)","http://cypripedioideae.e-monocot.org/node/795","","","urn:kew.org:wcs:taxon:147050"
"urn:kew.org:wcs:taxon:47155","Cordula curtisii","synonym","Species","(Rchb.f.) Rolfe","(Rchb.f.) Rolfe, Orchid Rev.  10: 2 (1912)","http://cypripedioideae.e-monocot.org/node/796","","","urn:kew.org:wcs:taxon:147269"
"urn:kew.org:wcs:taxon:47156","Cordula dayana","synonym","Species","(Lindl.) Rolfe","(Lindl.) Rolfe, Orchid Rev.  20: 2 (1912)","http://cypripedioideae.e-monocot.org/node/797","","","urn:kew.org:wcs:taxon:147063"
"urn:kew.org:wcs:taxon:47157","Cordula druryi","synonym","Species","(Bedd.) Rolfe","(Bedd.) Rolfe, Orchid Rev.  20: 2 (1912)","http://cypripedioideae.e-monocot.org/node/798","","","urn:kew.org:wcs:taxon:147073"
"urn:kew.org:wcs:taxon:47158","Cordula esquirolei","synonym","Species","(Schltr.) Hu","(Schltr.) Hu, Rhodora  27: 105 (1925)","http://cypripedioideae.e-monocot.org/node/799","","","urn:kew.org:wcs:taxon:147127"
"urn:kew.org:wcs:taxon:47159","Cordula exul","synonym","Species","(Ridl.) Rolfe","(Ridl.) Rolfe, Orchid Rev.  20: 2 (1912)","http://cypripedioideae.e-monocot.org/node/800","","","urn:kew.org:wcs:taxon:147082"
"urn:kew.org:wcs:taxon:47160","Cordula fairrieana","synonym","Species","(Lindl.) Rolfe","(Lindl.) Rolfe, Orchid Rev.  20: 2 (1912)","http://cypripedioideae.e-monocot.org/node/801","","","urn:kew.org:wcs:taxon:147083"
"urn:kew.org:wcs:taxon:47161","Cordula ×frankeana","synonym","Species","(Rolfe) Rolfe","(Rolfe) Rolfe, Orchid Rev.  20: 2 (1912)","http://cypripedioideae.e-monocot.org/node/833","","","urn:kew.org:wcs:taxon:147093"
"urn:kew.org:wcs:taxon:47162","Cordula glandulifera","synonym","Species","(Blume) Rolfe","(Blume) Rolfe, Orchid Rev.  20: 2 (1912)","http://cypripedioideae.e-monocot.org/node/802","","","urn:kew.org:wcs:taxon:147096"
"urn:kew.org:wcs:taxon:47163","Cordula glaucophylla","synonym","Species","(J.J.Sm.) Rolfe","(J.J.Sm.) Rolfe, Orchid Rev.  20: 2 (1912)","http://cypripedioideae.e-monocot.org/node/803","","","urn:kew.org:wcs:taxon:147101"
"urn:kew.org:wcs:taxon:47164","Cordula godefroyae","synonym","Species","(God.-Leb.) Rolfe","(God.-Leb.) Rolfe, Orchid Rev.  20: 2 (1912)","http://cypripedioideae.e-monocot.org/node/804","","","urn:kew.org:wcs:taxon:147105"
"urn:kew.org:wcs:taxon:47165","Cordula gratrixiana","synonym","Species","(Rolfe) Rolfe","(Rolfe) Rolfe, Orchid Rev.  20: 2 (1912)","http://cypripedioideae.e-monocot.org/node/805","","","urn:kew.org:wcs:taxon:147107"
"urn:kew.org:wcs:taxon:47166","Cordula haynaldiana","synonym","Species","(Rchb.f.) Rolfe","(Rchb.f.) Rolfe, Orchid Rev.  20: 2 (1912)","http://cypripedioideae.e-monocot.org/node/806","","","urn:kew.org:wcs:taxon:147112"
"urn:kew.org:wcs:taxon:47167","Cordula hirsutissima","synonym","Species","(Lindl. ex Hook.) Rolfe","(Lindl. ex Hook.) Rolfe, Orchid Rev.  20: 2 (1912)","http://cypripedioideae.e-monocot.org/node/807","","","urn:kew.org:wcs:taxon:147127"
"urn:kew.org:wcs:taxon:47168","Cordula hookerae","synonym","Species","(Rchb.f.) Rolfe","(Rchb.f.) Rolfe, Orchid Rev.  20: 2 (1912)","http://cypripedioideae.e-monocot.org/node/808","","","urn:kew.org:wcs:taxon:147134"
"urn:kew.org:wcs:taxon:47169","Cordula insignis","synonym","Species","(Wall. ex Lindl.) Raf.","(Wall. ex Lindl.) Raf., Fl. Tellur.  4: 46 (1838)","http://cypripedioideae.e-monocot.org/node/809","","","urn:kew.org:wcs:taxon:147141"
"urn:kew.org:wcs:taxon:47170","Cordula javanica","synonym","Species","(Reinw. ex Lindl.) Rolfe","(Reinw. ex Lindl.) Rolfe, Orchid Rev.  20: 2 (1912)","http://cypripedioideae.e-monocot.org/node/810","","","urn:kew.org:wcs:taxon:147148"
"urn:kew.org:wcs:taxon:47171","Cordula ×kimballiana","synonym","Species","(Rchb.f.) Rolfe","(Rchb.f.) Rolfe, Orchid Rev.  20: 2 (1912)","http://cypripedioideae.e-monocot.org/node/834","","","urn:kew.org:wcs:taxon:147156"
"urn:kew.org:wcs:taxon:47172","Cordula lawrenceana","synonym","Species","(Rchb.f.) Rolfe","(Rchb.f.) Rolfe, Orchid Rev.  20: 2 (1912)","http://cypripedioideae.e-monocot.org/node/811","","","urn:kew.org:wcs:taxon:147160"
"urn:kew.org:wcs:taxon:47173","Cordula ×littleana","synonym","Species","(auct.) Rolfe","(auct.) Rolfe, Orchid Rev.  20: 2 (1912)","http://cypripedioideae.e-monocot.org/node/835","","","urn:kew.org:wcs:taxon:147170"
"urn:kew.org:wcs:taxon:47174","Cordula lowii","synonym","Species","(Lindl.) Rolfe","(Lindl.) Rolfe, Orchid Rev.  20: 2 (1912)","http://cypripedioideae.e-monocot.org/node/812","","","urn:kew.org:wcs:taxon:147172"
"urn:kew.org:wcs:taxon:47175","Cordula mastersiana","synonym","Species","(Rchb.f.) Rolfe","(Rchb.f.) Rolfe, Orchid Rev.  20: 2 (1912)","http://cypripedioideae.e-monocot.org/node/813","","","urn:kew.org:wcs:taxon:147188"
"urn:kew.org:wcs:taxon:47176","Cordula nigrita","synonym","Species","(Rchb.f.) Rolfe","(Rchb.f.) Rolfe, Orchid Rev.  20: 2 (1912)","http://cypripedioideae.e-monocot.org/node/814","","","urn:kew.org:wcs:taxon:146996"
"urn:kew.org:wcs:taxon:47177","Cordula nivea","synonym","Species","(Rchb.f.) Rolfe","(Rchb.f.) Rolfe, Orchid Rev.  20: 2 (1912)","http://cypripedioideae.e-monocot.org/node/815","","","urn:kew.org:wcs:taxon:147203"
"urn:kew.org:wcs:taxon:47178","Cordula parishii","synonym","Species","(Rchb.f.) Rolfe","(Rchb.f.) Rolfe, Orchid Rev.  20: 2 (1912)","http://cypripedioideae.e-monocot.org/node/816","","","urn:kew.org:wcs:taxon:147208"
"urn:kew.org:wcs:taxon:47179","Cordula petri","synonym","Species","(Rchb.f.) Rolfe","(Rchb.f.) Rolfe, Orchid Rev.  20: 2 (1912)","http://cypripedioideae.e-monocot.org/node/817","","","urn:kew.org:wcs:taxon:147063"
"urn:kew.org:wcs:taxon:47180","Cordula philippinensis","synonym","Species","(Rchb.f.) Rolfe","(Rchb.f.) Rolfe, Orchid Rev.  20: 2 (1912)","http://cypripedioideae.e-monocot.org/node/818","","","urn:kew.org:wcs:taxon:147216"
"urn:kew.org:wcs:taxon:47181","Cordula praestans","synonym","Species","(Rchb.f.) Rolfe","(Rchb.f.) Rolfe, Orchid Rev.  20: 2 (1912)","http://cypripedioideae.e-monocot.org/node/819","","","urn:kew.org:wcs:taxon:147096"
"urn:kew.org:wcs:taxon:47182","Cordula purpurata","synonym","Species","(Lindl.) Rolfe","(Lindl.) Rolfe, Orchid Rev.  20: 2 (1912)","http://cypripedioideae.e-monocot.org/node/820","","","urn:kew.org:wcs:taxon:147232"
"urn:kew.org:wcs:taxon:47183","Cordula rothschildiana","synonym","Species","(Rchb.f.) Rolfe","(Rchb.f.) Rolfe, Orchid Rev.  20: 2 (1912)","http://cypripedioideae.e-monocot.org/node/821","","","urn:kew.org:wcs:taxon:147242"
"urn:kew.org:wcs:taxon:47184","Cordula sanderiana","synonym","Species","(Rchb.f.) Rolfe","(Rchb.f.) Rolfe, Orchid Rev.  20: 2 (1912)","http://cypripedioideae.e-monocot.org/node/822","","","urn:kew.org:wcs:taxon:147245"
"urn:kew.org:wcs:taxon:47185","Cordula ×shipwayae","synonym","Species","(Rolfe) Rolfe","(Rolfe) Rolfe, Orchid Rev.  20: 2 (1912)","http://cypripedioideae.e-monocot.org/node/836","","","urn:kew.org:wcs:taxon:147251"
"urn:kew.org:wcs:taxon:47186","Cordula siamensis","synonym","Species","(Rolfe) Rolfe","(Rolfe) Rolfe, Orchid Rev.  20: 2 (1912)","http://cypripedioideae.e-monocot.org/node/823","","","urn:kew.org:wcs:taxon:147252"
"urn:kew.org:wcs:taxon:47187","Cordula spiceriana","synonym","Species","(Rchb.f.) Rolfe","(Rchb.f.) Rolfe, Orchid Rev.  20: 2 (1912)","http://cypripedioideae.e-monocot.org/node/824","","","urn:kew.org:wcs:taxon:147256"
"urn:kew.org:wcs:taxon:47188","Cordula stonei","synonym","Species","(Hook.) Rolfe","(Hook.) Rolfe, Orchid Rev.  20: 2 (1912)","http://cypripedioideae.e-monocot.org/node/825","","","urn:kew.org:wcs:taxon:147260"
"urn:kew.org:wcs:taxon:47189","Cordula superbiens","synonym","Species","(Rchb.f.) Rolfe","(Rchb.f.) Rolfe, Orchid Rev.  20: 2 (1912)","http://cypripedioideae.e-monocot.org/node/826","","","urn:kew.org:wcs:taxon:147269"
"urn:kew.org:wcs:taxon:47190","Cordula tonsa","synonym","Species","(Rchb.f.) Rolfe","(Rchb.f.) Rolfe, Orchid Rev.  20: 2 (1912)","http://cypripedioideae.e-monocot.org/node/827","","","urn:kew.org:wcs:taxon:147275"
"urn:kew.org:wcs:taxon:47191","Cordula venusta","synonym","Species","(Wall. ex Sims) Rolfe","(Wall. ex Sims) Rolfe, Orchid Rev.  20: 2 (1912)","http://cypripedioideae.e-monocot.org/node/828","","","urn:kew.org:wcs:taxon:147287"
"urn:kew.org:wcs:taxon:47192","Cordula victoria-mariae","synonym","Species","(Sander ex Mast.) Rolfe","(Sander ex Mast.) Rolfe, Orchid Rev.  20: 2 (1912)","http://cypripedioideae.e-monocot.org/node/829","","","urn:kew.org:wcs:taxon:147294"
"urn:kew.org:wcs:taxon:47193","Cordula villosa","synonym","Species","(Lindl.) Rolfe","(Lindl.) Rolfe, Orchid Rev.  20: 2 (1912)","http://cypripedioideae.e-monocot.org/node/830","","","urn:kew.org:wcs:taxon:147304"
"urn:kew.org:wcs:taxon:47194","Cordula violascens","synonym","Species","(Schltr.) Rolfe","(Schltr.) Rolfe, Orchid Rev.  20: 2 (1912)","http://cypripedioideae.e-monocot.org/node/831","","","urn:kew.org:wcs:taxon:147313"
"urn:kew.org:wcs:taxon:47195","Cordula virens","synonym","Species","(Rchb.f.) Rolfe","(Rchb.f.) Rolfe, Orchid Rev.  20: 2 (1912)","http://cypripedioideae.e-monocot.org/node/832","","","urn:kew.org:wcs:taxon:147152"
"urn:kew.org:wcs:taxon:49084","Criogenes","synonym","Genus","Salisb.","Salisb., Monthly Rev.  75: 81 (1814)","http://cypripedioideae.e-monocot.org/node/837","","","urn:kew.org:wcs:taxon:53869"
"urn:kew.org:wcs:taxon:49086","Criosanthes arietina","synonym","Species","(R.Br.) House","(R.Br.) House, Bull. Torrey Bot. Club  32: 374 (1905)","http://cypripedioideae.e-monocot.org/node/838","","","urn:kew.org:wcs:taxon:53897"
"urn:kew.org:wcs:taxon:49088","Criosanthes parviflora","homotypicSynonym","Species","(Salisb.) Raf.","(Salisb.) Raf., Fl. Tellur.  4: 46 (1838)","http://cypripedioideae.e-monocot.org/node/839","","","urn:kew.org:wcs:taxon:54289"
"urn:kew.org:wcs:taxon:53867","Cypripedilon","synonym","Genus","St.-Lag.","St.-Lag. in A.Cariot, Étude Fl. , ed. 8: (1889)","http://cypripedioideae.e-monocot.org/node/840","","","urn:kew.org:wcs:taxon:53869"
"urn:kew.org:wcs:taxon:53868","Cypripedilon marianus","synonym","Species","(Crantz) Rouy","(Crantz) Rouy, J. Bot. (Morot)  8: 58 (1894)","http://cypripedioideae.e-monocot.org/node/841","","","urn:kew.org:wcs:taxon:53948"
"urn:kew.org:wcs:taxon:53869","Cypripedium","accepted","Genus","L.","L., Sp. Pl. : 951 (1753)","http://cypripedioideae.e-monocot.org/node/843","urn:kew.org:wcs:family:412","",""
"urn:kew.org:wcs:taxon:53870","Cypripedium acaule","accepted","Species","Aiton","Aiton, Hort. Kew.  3: 303 (1789)","http://cypripedioideae.e-monocot.org/node/844","752ddd29-4fcb-4cbb-95b2-33ecefa4d988","",""
"urn:kew.org:wcs:taxon:53871","Cypripedium acaule f. biflorum","synonym","","P.M.Br.","P.M.Br., N. Amer. Native Orchid J.  1: 197 (1995)","http://cypripedioideae.e-monocot.org/node/846","","","urn:kew.org:wcs:taxon:53870"
"urn:kew.org:wcs:taxon:53876","Cypripedium ×alaskanum","accepted","Species","P.M.Br.","P.M.Br., N. Amer. Native Orchid J.  1: 199 (1995)","http://cypripedioideae.e-monocot.org/node/1186","0fa62b07-45f3-4006-8f40-dab766050bb0","",""
"urn:kew.org:wcs:taxon:53879","Cypripedium album","synonym","Species","Aiton","Aiton, Hort. Kew.  3: 303 (1789)","http://cypripedioideae.e-monocot.org/node/849","","","urn:kew.org:wcs:taxon:54339"
"urn:kew.org:wcs:taxon:53886","Cypripedium alternifolium","synonym","Species","St.-Lag.","St.-Lag., Ann. Soc. Bot. Lyon  7: 62, 124 (1880)","http://cypripedioideae.e-monocot.org/node/850","","","urn:kew.org:wcs:taxon:53948"
"urn:kew.org:wcs:taxon:53890","Cypripedium amesianum","synonym","Species","Schltr.","Schltr., Repert. Spec. Nov. Regni Veg. Beih.  4: 38 (1919)","http://cypripedioideae.e-monocot.org/node/851","","","urn:kew.org:wcs:taxon:54457"
"urn:kew.org:wcs:taxon:53891","Cypripedium ×andrewsii","accepted","Species","Fuller","Fuller, Rhodora  34: 100 (1932)","http://cypripedioideae.e-monocot.org/node/1187","a76f0275-8ba5-4053-b0f0-6d9b0855b08f","",""
"urn:kew.org:wcs:taxon:53895","Cypripedium appletonianum","synonym","Species","Gower","Gower, Garden (London 1871-1927)  43: 95 (1893)","http://cypripedioideae.e-monocot.org/node/852","","","urn:kew.org:wcs:taxon:146982"
"urn:kew.org:wcs:taxon:53896","Cypripedium argus","synonym","Species","Rchb.f.","Rchb.f., Gard. Chron.  1873: 608 (1873)","http://cypripedioideae.e-monocot.org/node/853","","","urn:kew.org:wcs:taxon:146988"
"urn:kew.org:wcs:taxon:53897","Cypripedium arietinum","accepted","Species","R.Br.","R.Br. in W.T.Aiton, Hortus Kew.  5: 222 (1813)","http://cypripedioideae.e-monocot.org/node/854","1da632fc-08b8-4883-a0e2-4461fb8909c5","",""
"urn:kew.org:wcs:taxon:53898","Cypripedium arietinum","synonym","","P.M.Br.","P.M.Br., N. Amer. Native Orchid J.  1: 198 (1995)","http://cypripedioideae.e-monocot.org/node/856","","","urn:kew.org:wcs:taxon:53897"
"urn:kew.org:wcs:taxon:53906","Cypripedium assamicum","synonym","Species","Linden ex K.Koch & Fintelm.","Linden ex K.Koch & Fintelm., Wochenschr. Gärtnerei Pflanzenk.  1: 170 (1858)","http://cypripedioideae.e-monocot.org/node/857","","","urn:kew.org:wcs:taxon:147083"
"urn:kew.org:wcs:taxon:53907","Cypripedium assurgens","synonym","Species","Raf.","Raf., Herb. Raf. : 76 (1833)","http://cypripedioideae.e-monocot.org/node/858","","","urn:kew.org:wcs:taxon:54294"
"urn:kew.org:wcs:taxon:53908","Cypripedium atsmori","synonym","Species","C.Morren","C.Morren, Belgique Hort.  1: 171 (1851)","http://cypripedioideae.e-monocot.org/node/859","","","urn:kew.org:wcs:taxon:53948"
"urn:kew.org:wcs:taxon:53910","Cypripedium aureum","synonym","Species","Raf.","Raf., Herb. Raf. : 76 (1833)","http://cypripedioideae.e-monocot.org/node/860","","","urn:kew.org:wcs:taxon:54294"
"urn:kew.org:wcs:taxon:53915","Cypripedium barbatum","synonym","Species","Lindl.","Lindl., Edwards's Bot. Reg.  27(Misc.): 53 (1841)","http://cypripedioideae.e-monocot.org/node/861","","","urn:kew.org:wcs:taxon:146996"
"urn:kew.org:wcs:taxon:53916","Cypripedium barbatum var. superbum","synonym","Variety","E.Morren","E.Morren, Ann. Hort. Belge Étrangère  33: 97 (1883)","http://cypripedioideae.e-monocot.org/node/862","","","urn:kew.org:wcs:taxon:147269"
"urn:kew.org:wcs:taxon:53917","Cypripedium barbatum var. veitchii","synonym","Variety","Van Houtte","Van Houtte, J. Gén. Hort. , II, 4: 161 (1861)","http://cypripedioideae.e-monocot.org/node/863","","","urn:kew.org:wcs:taxon:147269"
"urn:kew.org:wcs:taxon:53918","Cypripedium barbatum var. warnerianum","synonym","Variety","T.Moore","T.Moore, Warner Select. Orchid. Pl.  3: t. 11 (1878)","http://cypripedioideae.e-monocot.org/node/864","","","urn:kew.org:wcs:taxon:147027"
"urn:kew.org:wcs:taxon:53919","Cypripedium ×barbeyi","synonym","Species","E.G.Camus, Bergon & A.Camus","E.G.Camus, Bergon & A.Camus, Monogr. Orchid. : 453 (1908)","http://cypripedioideae.e-monocot.org/node/1188","","","urn:kew.org:wcs:taxon:54419"
"urn:kew.org:wcs:taxon:53920","Cypripedium bardolphianum","accepted","Species","W.W.Sm. & Farrer","W.W.Sm. & Farrer, Notes Roy. Bot. Gard. Edinburgh  9: 101 (1916)","http://cypripedioideae.e-monocot.org/node/865","d6621418-f5a2-4afb-b50d-8597ca2725ba","",""
"urn:kew.org:wcs:taxon:53922","Cypripedium bardolphianum var. zhongdianense","synonym","Variety","S.C.Chen","S.C.Chen, Acta Phytotax. Sin.  23: 371 (1985)","http://cypripedioideae.e-monocot.org/node/867","","","urn:kew.org:wcs:taxon:54084"
"urn:kew.org:wcs:taxon:53927","Cypripedium bellatulum","synonym","Species","Rchb.f.","Rchb.f., Gard. Chron.  1888(1): 746 (1888)","http://cypripedioideae.e-monocot.org/node/868","","","urn:kew.org:wcs:taxon:147004"
"urn:kew.org:wcs:taxon:53930","Cypripedium bifidum","synonym","Species","Raf.","Raf., Atlantic J.  1(6): 178 (1833)","http://cypripedioideae.e-monocot.org/node/869","","","urn:kew.org:wcs:taxon:54292"
"urn:kew.org:wcs:taxon:53931","Cypripedium binotii","synonym","Species","auct.","auct., Ill. Hort.  34: 19 (1887)","http://cypripedioideae.e-monocot.org/node/870","","","urn:kew.org:wcs:taxon:152894"
"urn:kew.org:wcs:taxon:53933","Cypripedium boissierianum","synonym","Species","Rchb.f. & Warsz.","Rchb.f. & Warsz., Bonplandia (Hannover)  2: 116 (1854)","http://cypripedioideae.e-monocot.org/node/871","","","urn:kew.org:wcs:taxon:152848"
"urn:kew.org:wcs:taxon:53935","Cypripedium boreale","synonym","Species","Salisb.","Salisb., Prodr. Stirp. Chap. Allerton : 10 (1796)","http://cypripedioideae.e-monocot.org/node/872","","","urn:kew.org:wcs:taxon:53948"
"urn:kew.org:wcs:taxon:53936","Cypripedium boxallii","synonym","Species","Rchb.f.","Rchb.f., Gard. Chron.  1877(1): 367 (1877)","http://cypripedioideae.e-monocot.org/node/874","","","urn:kew.org:wcs:taxon:147309"
"urn:kew.org:wcs:taxon:53943","Cypripedium bullenianum","synonym","Species","Rchb.f.","Rchb.f., Bot. Zeitung (Berlin)  23: 99 (1865)","http://cypripedioideae.e-monocot.org/node/878","","","urn:kew.org:wcs:taxon:147015"
"urn:kew.org:wcs:taxon:53944","Cypripedium ×burbidgei","synonym","Species","Rchb.f.","Rchb.f., Gard. Chron.  1881(2): 38 (1881)","http://cypripedioideae.e-monocot.org/node/1189","","","urn:kew.org:wcs:taxon:147019"
"urn:kew.org:wcs:taxon:53948","Cypripedium calceolus","accepted","Species","L.","L., Sp. Pl. : 951 (1753)","http://cypripedioideae.e-monocot.org/node/880","a76f0275-8ba5-4053-b0f0-6d9b0855b08f","",""
"urn:kew.org:wcs:taxon:53949","Cypripedium calceolus var. parviflorum","synonym","Variety","(Salisb.) Fernald","(Salisb.) Fernald, Rhodora  48: 4 (1946)","http://cypripedioideae.e-monocot.org/node/886","","","urn:kew.org:wcs:taxon:54289"
"urn:kew.org:wcs:taxon:53950","Cypripedium calceolus var. planipetalum","synonym","Variety","(Fernald) Victorin & J.Rousseau","(Fernald) Victorin & J.Rousseau, Contr. Inst. Bot. Univ. Montréal  36: 68 (1940)","http://cypripedioideae.e-monocot.org/node/887","","","urn:kew.org:wcs:taxon:54294"
"urn:kew.org:wcs:taxon:53951","Cypripedium calceolus var. pubescens","synonym","Variety","(Willd.) Correll","(Willd.) Correll, Bot. Mus. Leafl.  7: 14 (1938)","http://cypripedioideae.e-monocot.org/node/888","","","urn:kew.org:wcs:taxon:54294"
"urn:kew.org:wcs:taxon:53952","Cypripedium calcicola","accepted","Species","Schltr.","Schltr., Acta Horti Gothob.  1: 126 (1924)","http://cypripedioideae.e-monocot.org/node/892","29d25978-c3aa-4e50-aab9-a6a45808c95f","",""
"urn:kew.org:wcs:taxon:53953","Cypripedium californicum","accepted","Species","A.Gray","A.Gray, Proc. Amer. Acad. Arts  7: 389 (1868)","http://cypripedioideae.e-monocot.org/node/893","c39de050-ca18-4bd8-afe6-a199e49961c0","",""
"urn:kew.org:wcs:taxon:53955","Cypripedium callosum","synonym","Species","Rchb.f.","Rchb.f., Gard. Chron.  1886(2): 326 (1887)","http://cypripedioideae.e-monocot.org/node/894","","","urn:kew.org:wcs:taxon:147020"
"urn:kew.org:wcs:taxon:53956","Cypripedium callosum var. sublaeve","synonym","Variety","Rchb.f.","Rchb.f., Gard. Chron. , III, 3: 331 (1888)","http://cypripedioideae.e-monocot.org/node/895","","","urn:kew.org:wcs:taxon:147027"
"urn:kew.org:wcs:taxon:53961","Cypripedium canadense","synonym","Species","Michx.","Michx., Fl. Bor.-Amer.  2: 261 (1803)","http://cypripedioideae.e-monocot.org/node/896","","","urn:kew.org:wcs:taxon:54339"
"urn:kew.org:wcs:taxon:53962","Cypripedium candidum","accepted","Species","Muhl. ex Willd.","Muhl. ex Willd., Sp. Pl.  4: 142 (1805)","http://cypripedioideae.e-monocot.org/node/897","a76f0275-8ba5-4053-b0f0-6d9b0855b08f","",""
"urn:kew.org:wcs:taxon:53964","Cypripedium cannartianum","synonym","Species","Linden","Linden, Lindenia  3: 93 (1887)","http://cypripedioideae.e-monocot.org/node/898","","","urn:kew.org:wcs:taxon:147219"
"urn:kew.org:wcs:taxon:53966","Cypripedium cardiophyllum","synonym","Species","Franch. & Sav.","Franch. & Sav., Enum. Pl. Jap.  2: 39 (1877)","http://cypripedioideae.e-monocot.org/node/899","","","urn:kew.org:wcs:taxon:54033"
"urn:kew.org:wcs:taxon:53967","Cypripedium caricinum","synonym","Species","Lindl. & Paxton","Lindl. & Paxton, Paxton's Fl. Gard.  1: 39 (1850)","http://cypripedioideae.e-monocot.org/node/900","","","urn:kew.org:wcs:taxon:152852"
"urn:kew.org:wcs:taxon:53972","Cypripedium cathayenum","synonym","Species","S.S.Chien","S.S.Chien, Contr. Biol. Lab. Sci. Soc. China, Bot. Ser.  6(3): 23 (1930)","http://cypripedioideae.e-monocot.org/node/901","","","urn:kew.org:wcs:taxon:54147"
"urn:kew.org:wcs:taxon:53973","Cypripedium ×catherinae","accepted","Species","Aver.","Aver., Turczaninowia  2: 34 (1999)","http://cypripedioideae.e-monocot.org/node/1190","b9648777-d4c5-423c-8c55-cb4efe3269ab","",""
"urn:kew.org:wcs:taxon:53974","Cypripedium caudatum","synonym","Species","Lindl.","Lindl., Gen. Sp. Orchid. Pl. : 531 (1840)","http://cypripedioideae.e-monocot.org/node/902","","","urn:kew.org:wcs:taxon:152853"
"urn:kew.org:wcs:taxon:53977","Cypripedium chamberlainianum","synonym","Species","O'Brien","O'Brien, Gard. Chron. , III, 11: 234 (1892)","http://cypripedioideae.e-monocot.org/node/908","","","urn:kew.org:wcs:taxon:147295"
"urn:kew.org:wcs:taxon:53978","Cypripedium chantinii","synonym","Species","auct.","auct., Gard. Chron.  1882(2): 750 (1882)","http://cypripedioideae.e-monocot.org/node/909","","","urn:kew.org:wcs:taxon:147141"
"urn:kew.org:wcs:taxon:53980","Cypripedium charlesworthii","synonym","Species","Rolfe","Rolfe, Orchid Rev.  1: 303 (1893)","http://cypripedioideae.e-monocot.org/node/910","","","urn:kew.org:wcs:taxon:147043"
"urn:kew.org:wcs:taxon:53982","Cypripedium cheniae","synonym","Species","Torelli","Torelli, Caesiana  12: 45 (1999)","http://cypripedioideae.e-monocot.org/node/911","","","urn:kew.org:wcs:taxon:54071"
"urn:kew.org:wcs:taxon:53983","Cypripedium chica","synonym","Species","(Rchb.f.) Pfitzer","(Rchb.f.) Pfitzer, Grundz. Morph. Orchid. : 138 (1881)","http://cypripedioideae.e-monocot.org/node/912","","","urn:kew.org:wcs:taxon:190419"
"urn:kew.org:wcs:taxon:53985","Cypripedium chinense","synonym","Species","Franch.","Franch., J. Bot. (Morot)  8: 230 (1894)","http://cypripedioideae.e-monocot.org/node/913","","","urn:kew.org:wcs:taxon:54120"
"urn:kew.org:wcs:taxon:53988","Cypripedium ciliolare","synonym","Species","Rchb.f.","Rchb.f., Gard. Chron.  1882(2): 488 (1882)","http://cypripedioideae.e-monocot.org/node/914","","","urn:kew.org:wcs:taxon:147047"
"urn:kew.org:wcs:taxon:53989","Cypripedium ciliolare var. miteauanum","synonym","Variety","Linden","Linden, Lindenia  4: 7 (1888)","http://cypripedioideae.e-monocot.org/node/915","","","urn:kew.org:wcs:taxon:147047"
"urn:kew.org:wcs:taxon:53994","Cypripedium ×columbianum","accepted","Species","Sheviak","Sheviak, Amer. Orchid Soc. Bull.  61: 558 (1992)","http://cypripedioideae.e-monocot.org/node/1191","a76f0275-8ba5-4053-b0f0-6d9b0855b08f","",""
"urn:kew.org:wcs:taxon:53995","Cypripedium compactum","synonym","Species","Schltr.","Schltr., Repert. Spec. Nov. Regni Veg. Beih.  12: 327 (1922)","http://cypripedioideae.e-monocot.org/node/916","","","urn:kew.org:wcs:taxon:54403"
"urn:kew.org:wcs:taxon:53999","Cypripedium concolor","synonym","Species","Lindl. ex Bateman","Lindl. ex Bateman, Bot. Mag.  91: t. 5513 (1865)","http://cypripedioideae.e-monocot.org/node/917","","","urn:kew.org:wcs:taxon:147050"
"urn:kew.org:wcs:taxon:54000","Cypripedium concolor var. chlorophyllum","synonym","Variety","Rchb.f.","Rchb.f., Gard. Chron. , n.s., 26: 294 (1886)","http://cypripedioideae.e-monocot.org/node/918","","","urn:kew.org:wcs:taxon:147050"
"urn:kew.org:wcs:taxon:54001","Cypripedium concolor var. reynieri","synonym","Variety","Rchb.f.","Rchb.f., Gard. Chron. , n.s., 25: 362 (1886)","http://cypripedioideae.e-monocot.org/node/920","","","urn:kew.org:wcs:taxon:147050"
"urn:kew.org:wcs:taxon:54002","Cypripedium concolor var. sulphurinum","synonym","Variety","Rchb.f.","Rchb.f., Gard. Chron. , III, 4: 264 (1888)","http://cypripedioideae.e-monocot.org/node/921","","","urn:kew.org:wcs:taxon:147050"
"urn:kew.org:wcs:taxon:54003","Cypripedium concolor var. tonkinense","synonym","Variety","God.-Leb.","God.-Leb., Orchidophile (Argenteuil) 6: 228 (1886)","http://cypripedioideae.e-monocot.org/node/922","","","urn:kew.org:wcs:taxon:147050"
"urn:kew.org:wcs:taxon:54008","Cypripedium cordigerum","accepted","Species","D.Don","D.Don, Prodr. Fl. Nepal. : 37 (1825)","http://cypripedioideae.e-monocot.org/node/923","a76f0275-8ba5-4053-b0f0-6d9b0855b08f","",""
"urn:kew.org:wcs:taxon:54011","Cypripedium corrugatum","synonym","Species","Franch.","Franch., J. Bot. (Morot)  8: 251 (1894)","http://cypripedioideae.e-monocot.org/node/924","","","urn:kew.org:wcs:taxon:54403"
"urn:kew.org:wcs:taxon:54012","Cypripedium corrugatum var. obesum","synonym","Variety","Franch.","Franch., J. Bot. (Morot)  8: 251 (1894)","http://cypripedioideae.e-monocot.org/node/925","","","urn:kew.org:wcs:taxon:54403"
"urn:kew.org:wcs:taxon:54015","Cypripedium crawshayae","synonym","Species","O'Brien","O'Brien, Gard. Chron.  1898: t. 18 (1898)","http://cypripedioideae.e-monocot.org/node/926","","","urn:kew.org:wcs:taxon:147043"
"urn:kew.org:wcs:taxon:54018","Cypripedium crossii","synonym","Species","C.Morren","C.Morren, Ann. Hort. Belge Étrangère  15: 226 (1865)","http://cypripedioideae.e-monocot.org/node/927","","","urn:kew.org:wcs:taxon:146996"
"urn:kew.org:wcs:taxon:54019","Cypripedium cruciatum","synonym","Species","Dulac","Dulac, Fl. Hautes-Pyrénées : 128 (1867)","http://cypripedioideae.e-monocot.org/node/928","","","urn:kew.org:wcs:taxon:53948"
"urn:kew.org:wcs:taxon:54020","Cypripedium cruciforme","synonym","Species","Zoll. & Moritzi","Zoll. & Moritzi in W.H.De Vriese, Ill. Orchid. Ind. Orient. : t. 6 (1854)","http://cypripedioideae.e-monocot.org/node/929","","","urn:kew.org:wcs:taxon:147175"
"urn:kew.org:wcs:taxon:54021","Cypripedium curtisii","synonym","Species","Rchb.f.","Rchb.f., Gard. Chron.  1883(2): 8 (1883)","http://cypripedioideae.e-monocot.org/node/930","","","urn:kew.org:wcs:taxon:147269"
"urn:kew.org:wcs:taxon:54022","Cypripedium curtisii var. sanderae","synonym","Variety","Curtis","Curtis, Gard. Mag. (London) , n.s., 58: 303 (1915)","http://cypripedioideae.e-monocot.org/node/931","","","urn:kew.org:wcs:taxon:147269"
"urn:kew.org:wcs:taxon:54024","Cypripedium czerwiakowianum","synonym","Species","(Rchb.f. & Warsz.) Kraenzl.","(Rchb.f. & Warsz.) Kraenzl., Orchid. Gen. Sp.  1: 49 (1897)","http://cypripedioideae.e-monocot.org/node/932","","","urn:kew.org:wcs:taxon:152850"
"urn:kew.org:wcs:taxon:54026","Cypripedium daliense","synonym","Species","S.C.Chen & J.L.Wu","S.C.Chen & J.L.Wu, Acta Phytotax. Sin.  29: 86 (1991)","http://cypripedioideae.e-monocot.org/node/933","","","urn:kew.org:wcs:taxon:54230"
"urn:kew.org:wcs:taxon:54028","Cypripedium dariense","synonym","Species","Rchb.f.","Rchb.f., Gard. Chron.  1878(1): 202 (1878)","http://cypripedioideae.e-monocot.org/node/934","","","urn:kew.org:wcs:taxon:152876"
"urn:kew.org:wcs:taxon:54029","Cypripedium daultonii","synonym","Species","V.G.Soukup","V.G.Soukup, Mid-Amer.  41(1): 9 (1977)","http://cypripedioideae.e-monocot.org/node/935","","","urn:kew.org:wcs:taxon:54154"
"urn:kew.org:wcs:taxon:54032","Cypripedium dayanum","synonym","Species","(Lindl.) Rchb.f.","(Lindl.) Rchb.f., Bot. Zeitung (Berlin)  20: 214 (1862)","http://cypripedioideae.e-monocot.org/node/937","","","urn:kew.org:wcs:taxon:147063"
"urn:kew.org:wcs:taxon:54033","Cypripedium debile","accepted","Species","Rchb.f.","Rchb.f., Xenia Orchid.  2: 223 (1874)","http://cypripedioideae.e-monocot.org/node/938","9966adca-f40e-45b5-a338-4de8eb086122","",""
"urn:kew.org:wcs:taxon:54036","Cypripedium delenatii","synonym","Species","(Guillaumin) C.H.Curtis","(Guillaumin) C.H.Curtis, Gard. Chron.  89: 208 (1931)","http://cypripedioideae.e-monocot.org/node/939","","","urn:kew.org:wcs:taxon:147065"
"urn:kew.org:wcs:taxon:54043","Cypripedium dickinsonianum","accepted","Species","Hágsater","Hágsater, Orquídea (Mexico City) , n.s., 9: 209 (1984)","http://cypripedioideae.e-monocot.org/node/940","c39de050-ca18-4bd8-afe6-a199e49961c0","",""
"urn:kew.org:wcs:taxon:54044","Cypripedium dilectum","synonym","Species","Rchb.f.","Rchb.f., Gard. Chron.  1888(1): 330 (1888)","http://cypripedioideae.e-monocot.org/node/941","","","urn:kew.org:wcs:taxon:147309"
"urn:kew.org:wcs:taxon:54050","Cypripedium druryi","synonym","Species","Bedd.","Bedd., Icon. Pl. Ind. Or. : 23 (1869)","http://cypripedioideae.e-monocot.org/node/942","","","urn:kew.org:wcs:taxon:147073"
"urn:kew.org:wcs:taxon:54051","Cypripedium ebracteatum","synonym","Species","Rolfe","Rolfe, Bull. Misc. Inform. Kew  1896: 204 (1896)","http://cypripedioideae.e-monocot.org/node/943","","","urn:kew.org:wcs:taxon:54070"
"urn:kew.org:wcs:taxon:54056","Cypripedium elegans","accepted","Species","Rchb.f.","Rchb.f., Flora  69: 561 (1886)","http://cypripedioideae.e-monocot.org/node/944","9966adca-f40e-45b5-a338-4de8eb086122","",""
"urn:kew.org:wcs:taxon:54058","Cypripedium elliottianum","synonym","Species","O'Brien","O'Brien, Gard. Chron.  1888(2): 501 (1888)","http://cypripedioideae.e-monocot.org/node/945","","","urn:kew.org:wcs:taxon:147242"
"urn:kew.org:wcs:taxon:54062","Cypripedium ernestianum","synonym","Species","L.Castle","L.Castle, J. Hort. Pract. Gard.  14: 375 (1887)","http://cypripedioideae.e-monocot.org/node/946","","","urn:kew.org:wcs:taxon:147063"
"urn:kew.org:wcs:taxon:54067","Cypripedium exul","synonym","Species","(Ridl.) Rolfe","(Ridl.) Rolfe, J. Hort. Cottage Gard. , III, 22: 301 (1892)","http://cypripedioideae.e-monocot.org/node/947","","","urn:kew.org:wcs:taxon:147082"
"urn:kew.org:wcs:taxon:54069","Cypripedium fairrieanum","synonym","Species","Lindl.","Lindl., Gard. Chron.  1857: 740 (1857)","http://cypripedioideae.e-monocot.org/node/948","","","urn:kew.org:wcs:taxon:147083"
"urn:kew.org:wcs:taxon:54070","Cypripedium fargesii","accepted","Species","Franch.","Franch., J. Bot. (Morot)  8: 267 (1894)","http://cypripedioideae.e-monocot.org/node/949","d6621418-f5a2-4afb-b50d-8597ca2725ba","",""
"urn:kew.org:wcs:taxon:54071","Cypripedium farreri","accepted","Species","W.W.Sm.","W.W.Sm., Notes Roy. Bot. Gard. Edinburgh  9: 102 (1916)","http://cypripedioideae.e-monocot.org/node/950","a76f0275-8ba5-4053-b0f0-6d9b0855b08f","",""
"urn:kew.org:wcs:taxon:54072","Cypripedium fasciculatum","accepted","Species","Kellogg","Kellogg, Pacific Rural Press  1879: 354 (1879)","http://cypripedioideae.e-monocot.org/node/951","26261119-524c-4c6b-838f-cd1a17852426","",""
"urn:kew.org:wcs:taxon:54074","Cypripedium fasciolatum","accepted","Species","Franch.","Franch., J. Bot. (Morot)  8: 232 (1894)","http://cypripedioideae.e-monocot.org/node/955","a76f0275-8ba5-4053-b0f0-6d9b0855b08f","",""
"urn:kew.org:wcs:taxon:54075","Cypripedium ×favillianum","synonym","Species","J.T.Curtis","J.T.Curtis, Rhodora  34: 242 (1932)","http://cypripedioideae.e-monocot.org/node/1192","","","urn:kew.org:wcs:taxon:53891"
"urn:kew.org:wcs:taxon:54076","Cypripedium ferrugineum","synonym","Species","Gray","Gray, Nat. Arr. Brit. Pl.  2: 213 (1821)","http://cypripedioideae.e-monocot.org/node/957","","","urn:kew.org:wcs:taxon:53948"
"urn:kew.org:wcs:taxon:54080","Cypripedium flavescens","synonym","Species","DC.","DC. in P.J.Redouté, Liliac.  1: t. 20 (1803)","http://cypripedioideae.e-monocot.org/node/958","","","urn:kew.org:wcs:taxon:54294"
"urn:kew.org:wcs:taxon:54081","Cypripedium flavum","accepted","Species","(Franch.) P.F.Hunt & Summerh.","(Franch.) P.F.Hunt & Summerh., Kew Bull.  20: 51 (1966)","http://cypripedioideae.e-monocot.org/node/959","e72423c0-dcd8-43c4-a192-600ef8c0b36a","",""
"urn:kew.org:wcs:taxon:54083","Cypripedium formosanum","accepted","Species","Hayata","Hayata, Icon. Pl. Formosan.  6: 66 (1916)","http://cypripedioideae.e-monocot.org/node/960","6ee9a67a-86ad-488f-aa4f-220f11db2a50","",""
"urn:kew.org:wcs:taxon:54084","Cypripedium forrestii","accepted","Species","P.J.Cribb","P.J.Cribb, Bull. Alpine Gard. Soc. Gr. Brit.  60: 172 (1992)","http://cypripedioideae.e-monocot.org/node/961","d6621418-f5a2-4afb-b50d-8597ca2725ba","",""
"urn:kew.org:wcs:taxon:54086","Cypripedium franchetii","accepted","Species","Rolfe","Rolfe, Orchid Rev.  20: 358 (1912)","http://cypripedioideae.e-monocot.org/node/962","29d25978-c3aa-4e50-aab9-a6a45808c95f","",""
"urn:kew.org:wcs:taxon:54088","Cypripedium ×freynii","synonym","Species","Karo","Karo, Oesterr. Bot. Z.  46: 97 (1896)","http://cypripedioideae.e-monocot.org/node/1193","","","urn:kew.org:wcs:taxon:54419"
"urn:kew.org:wcs:taxon:54089","Cypripedium froschii","synonym","Species","Perner","Perner, Orchidee (Hamburg) , Suppl. 6: 10 (1999)","http://cypripedioideae.e-monocot.org/node/963","","","urn:kew.org:wcs:taxon:54403"
"urn:kew.org:wcs:taxon:54090","Cypripedium furcatum","synonym","Species","Raf.","Raf., Herb. Raf. : 76 (1833)","http://cypripedioideae.e-monocot.org/node/964","","","urn:kew.org:wcs:taxon:54294"
"urn:kew.org:wcs:taxon:54092","Cypripedium gardineri","synonym","Species","Guillemard","Guillemard, Cruise of the Marchesa  2: 309 (1886)","http://cypripedioideae.e-monocot.org/node/965","","","urn:kew.org:wcs:taxon:147096"
"urn:kew.org:wcs:taxon:54098","Cypripedium glanduliferum","synonym","Species","Blume","Blume, Rumphia  4: 56 (1849)","http://cypripedioideae.e-monocot.org/node/966","","","urn:kew.org:wcs:taxon:147096"
"urn:kew.org:wcs:taxon:54099","Cypripedium glaucophyllum","synonym","Species","(J.J.Sm.) Mast.","(J.J.Sm.) Mast., Gard. Chron.  1903(2): 405 (1903)","http://cypripedioideae.e-monocot.org/node/967","","","urn:kew.org:wcs:taxon:147101"
"urn:kew.org:wcs:taxon:54101","Cypripedium godefroyae","synonym","Species","God.-Leb.","God.-Leb., Orchidophile (Argenteuil)  3: 830 (1883)","http://cypripedioideae.e-monocot.org/node/968","","","urn:kew.org:wcs:taxon:147105"
"urn:kew.org:wcs:taxon:54102","Cypripedium godefroyae var. leucochilum","synonym","Variety","Rolfe","Rolfe, Orchid Rev.  2: 145 (1894)","http://cypripedioideae.e-monocot.org/node/969","","","urn:kew.org:wcs:taxon:147105"
"urn:kew.org:wcs:taxon:54106","Cypripedium gratrixianum","synonym","Species","B.S.Williams","B.S.Williams, Orchid Album  11: t. 524 (1897)","http://cypripedioideae.e-monocot.org/node/971","","","urn:kew.org:wcs:taxon:147107"
"urn:kew.org:wcs:taxon:54107","Cypripedium gratrixianum","synonym","Species","Mast.","Mast., Gard. Chron.  1905(1): 76 (1905)","http://cypripedioideae.e-monocot.org/node/972","","","urn:kew.org:wcs:taxon:147107"
"urn:kew.org:wcs:taxon:54110","Cypripedium guttatum","accepted","Species","Sw.","Sw., Kongl. Vetensk. Acad. Nya Handl.  21: 251 (1800)","http://cypripedioideae.e-monocot.org/node/973","0fa62b07-45f3-4006-8f40-dab766050bb0","",""
"urn:kew.org:wcs:taxon:54111","Cypripedium guttatum f. albiflorum","synonym","Infraspecies","Aver.","Aver., Turczaninowia  2: 30 (1999)","http://cypripedioideae.e-monocot.org/node/974","","","urn:kew.org:wcs:taxon:54110"
"urn:kew.org:wcs:taxon:54112","Cypripedium guttatum var. segawai","synonym","Variety","(Masam.) S.S.Ying","(Masam.) S.S.Ying, Col. Ill. Indig. Orch. Taiwan  1(2): 357 (1977)","http://cypripedioideae.e-monocot.org/node/982","","","urn:kew.org:wcs:taxon:54367"
"urn:kew.org:wcs:taxon:54114","Cypripedium guttatum var. yatabeanum","synonym","Variety","(Makino) Pfitzer","(Makino) Pfitzer in H.G.A.Engler (ed.), Pflanzenr. , IV, 50: 33 (1903)","http://cypripedioideae.e-monocot.org/node/983","","","urn:kew.org:wcs:taxon:54455"
"urn:kew.org:wcs:taxon:54115","Cypripedium guttatum subsp. yatabeanum","synonym","Infraspecies","(Makino) Hultén","(Makino) Hultén, Ark. Bot. , a.s., 7(1): 34 (1967 publ. 1968)","http://cypripedioideae.e-monocot.org/node/979","","","urn:kew.org:wcs:taxon:54455"
"urn:kew.org:wcs:taxon:54117","Cypripedium hartwegii","synonym","Species","Rchb.f.","Rchb.f. in B.Seemann, Bot. Voy. Herald : 215 (1854)","http://cypripedioideae.e-monocot.org/node/984","","","urn:kew.org:wcs:taxon:152876"
"urn:kew.org:wcs:taxon:54118","Cypripedium haynaldianum","synonym","Species","Rchb.f.","Rchb.f., Xenia Orchid.  2: 222 (1874)","http://cypripedioideae.e-monocot.org/node/985","","","urn:kew.org:wcs:taxon:147112"
"urn:kew.org:wcs:taxon:54120","Cypripedium henryi","accepted","Species","Rolfe","Rolfe, Bull. Misc. Inform. Kew  1892: 211 (1892)","http://cypripedioideae.e-monocot.org/node/986","a76f0275-8ba5-4053-b0f0-6d9b0855b08f","",""
"urn:kew.org:wcs:taxon:54124","Cypripedium himalaicum","accepted","Species","Rolfe","Rolfe, J. Linn. Soc., Bot.  29: 319 (1892)","http://cypripedioideae.e-monocot.org/node/987","29d25978-c3aa-4e50-aab9-a6a45808c95f","",""
"urn:kew.org:wcs:taxon:54125","Cypripedium hincksianum","synonym","Species","Rchb.f.","Rchb.f., Gard. Chron.  1878(1): 202 (1878)","http://cypripedioideae.e-monocot.org/node/988","","","urn:kew.org:wcs:taxon:152876"
"urn:kew.org:wcs:taxon:54126","Cypripedium hirsutissimum","synonym","Species","Lindl. ex Hook.","Lindl. ex Hook., Bot. Mag.  83: t. 4990 (1857)","http://cypripedioideae.e-monocot.org/node/989","","","urn:kew.org:wcs:taxon:147127"
"urn:kew.org:wcs:taxon:54127","Cypripedium hirsutum","synonym","Species","Mill.","Mill., Gard. Dict. ed. 8 : 3 (1768)","http://cypripedioideae.e-monocot.org/node/990","","","urn:kew.org:wcs:taxon:53870"
"urn:kew.org:wcs:taxon:54128","Cypripedium hookerae","synonym","Species","Rchb.f.","Rchb.f., Bot. Mag.  89: t. 5362 (1863)","http://cypripedioideae.e-monocot.org/node/993","","","urn:kew.org:wcs:taxon:147134"
"urn:kew.org:wcs:taxon:54129","Cypripedium hookerae var. volonteanum","synonym","Variety","Sander ex Rolfe","Sander ex Rolfe, Gard. Chron. , III, 8: 66 (1890)","http://cypripedioideae.e-monocot.org/node/994","","","urn:kew.org:wcs:taxon:147139"
"urn:kew.org:wcs:taxon:54133","Cypripedium humboldtii","synonym","Species","Warsz. ex Rchb.f.","Warsz. ex Rchb.f., Bot. Zeitung (Berlin)  10: 691 (1852)","http://cypripedioideae.e-monocot.org/node/995","","","urn:kew.org:wcs:taxon:152870"
"urn:kew.org:wcs:taxon:54134","Cypripedium humile","synonym","Species","Salisb.","Salisb., Trans. Linn. Soc. London  1: 79 (1793)","http://cypripedioideae.e-monocot.org/node/996","","","urn:kew.org:wcs:taxon:53870"
"urn:kew.org:wcs:taxon:54137","Cypripedium hyeanum","synonym","Species","L.Linden & Rodigas","L.Linden & Rodigas, Gard. Chron.  1886(1): 567 (1886)","http://cypripedioideae.e-monocot.org/node/997","","","urn:kew.org:wcs:taxon:147160"
"urn:kew.org:wcs:taxon:54138","Cypripedium insigne","synonym","Species","Wall. ex Lindl.","Wall. ex Lindl., Coll. Bot. : t. 32 (1824)","http://cypripedioideae.e-monocot.org/node/998","","","urn:kew.org:wcs:taxon:147141"
"urn:kew.org:wcs:taxon:54139","Cypripedium insigne var. exul","synonym","Variety","Ridl.","Ridl., Gard. Chron. , III, 10: 94 (1891)","http://cypripedioideae.e-monocot.org/node/999","","","urn:kew.org:wcs:taxon:147082"
"urn:kew.org:wcs:taxon:54140","Cypripedium insigne var. sanderae","synonym","Variety","Rchb.f.","Rchb.f., Gard. Chron. , III, 4: 692 (1888)","http://cypripedioideae.e-monocot.org/node/1000","","","urn:kew.org:wcs:taxon:147141"
"urn:kew.org:wcs:taxon:54141","Cypripedium insigne var. sanderianum","synonym","Variety","Rolfe","Rolfe, Orchid Rev.  11: 145 (1893)","http://cypripedioideae.e-monocot.org/node/1001","","","urn:kew.org:wcs:taxon:147141"
"urn:kew.org:wcs:taxon:54144","Cypripedium irapeanum","accepted","Species","Lex.","Lex. in P.de La Llave & J.M.de Lexarza, Nov. Veg. Descr.  2: 10 (1825)","http://cypripedioideae.e-monocot.org/node/1002","c39de050-ca18-4bd8-afe6-a199e49961c0","",""
"urn:kew.org:wcs:taxon:54145","Cypripedium isabelianum","synonym","Species","(Barb.Rodr.) Pucci","(Barb.Rodr.) Pucci, Cypripedium : 123 (1891)","http://cypripedioideae.e-monocot.org/node/1004","","","urn:kew.org:wcs:taxon:190434"
"urn:kew.org:wcs:taxon:54147","Cypripedium japonicum","accepted","Species","Thunb.","Thunb. in J.A.Murray, Syst. Veg. ed. 14 : 817 (1784)","http://cypripedioideae.e-monocot.org/node/1005","6ee9a67a-86ad-488f-aa4f-220f11db2a50","",""
"urn:kew.org:wcs:taxon:54148","Cypripedium japonicum var. formosanum","synonym","Variety","(Hayata) S.S.Ying","(Hayata) S.S.Ying, Chin. Fl.  15: 33 (1975)","http://cypripedioideae.e-monocot.org/node/1006","","","urn:kew.org:wcs:taxon:54083"
"urn:kew.org:wcs:taxon:54149","Cypripedium japonicum var. glabrum","synonym","Variety","M.Suzuki","M.Suzuki, J. Jap. Bot.  55: 351 (1980)","http://cypripedioideae.e-monocot.org/node/1007","","","urn:kew.org:wcs:taxon:54147"
"urn:kew.org:wcs:taxon:54150","Cypripedium javanicum","synonym","Species","Reinw. ex Lindl.","Reinw. ex Lindl., Paxton's Fl. Gard.  1: 38 (1850)","http://cypripedioideae.e-monocot.org/node/1008","","","urn:kew.org:wcs:taxon:147148"
"urn:kew.org:wcs:taxon:54154","Cypripedium kentuckiense","accepted","Species","C.F.Reed","C.F.Reed, Phytologia  48: 426 (1981)","http://cypripedioideae.e-monocot.org/node/1009","a76f0275-8ba5-4053-b0f0-6d9b0855b08f","",""
"urn:kew.org:wcs:taxon:54155","Cypripedium kentuckiense f. pricei","synonym","Infraspecies","P.M.Br.","P.M.Br., N. Amer. Native Orchid J.  4(1): 45 (1998)","http://cypripedioideae.e-monocot.org/node/1010","","","urn:kew.org:wcs:taxon:54154"
"urn:kew.org:wcs:taxon:54156","Cypripedium ×kesselringii","synonym","Species","G.Keller","G.Keller, Repert. Spec. Nov. Regni Veg. Sonderbeih. A  2: 18 (1930)","http://cypripedioideae.e-monocot.org/node/1195","","","urn:kew.org:wcs:taxon:54419"
"urn:kew.org:wcs:taxon:54157","Cypripedium ×kimballianum","synonym","Species","Rchb.f.","Rchb.f., Lindenia  2: 42 (1886)","http://cypripedioideae.e-monocot.org/node/1196","","","urn:kew.org:wcs:taxon:147156"
"urn:kew.org:wcs:taxon:54158","Cypripedium klotzschianum","synonym","Species","Rchb.f.","Rchb.f., Linnaea  22: 811 (1850)","http://cypripedioideae.e-monocot.org/node/1012","","","urn:kew.org:wcs:taxon:152873"
"urn:kew.org:wcs:taxon:54159","Cypripedium knightae","synonym","Species","A.Nelson","A.Nelson, Bot. Gaz.  42: 48 (1906)","http://cypripedioideae.e-monocot.org/node/1013","","","urn:kew.org:wcs:taxon:54072"
"urn:kew.org:wcs:taxon:54160","Cypripedium ×krylowii","synonym","Species","Siuzew","Siuzew, Izv. Biol. Naucno-Issl. Inst. Biol. Stantsii Permsk. Gosud. Univ.  4: 435 (1926)","http://cypripedioideae.e-monocot.org/node/1197","","","urn:kew.org:wcs:taxon:54419"
"urn:kew.org:wcs:taxon:54161","Cypripedium laevigatum","synonym","Species","Bateman","Bateman, Bot. Mag.  91: t. 5508 (1865)","http://cypripedioideae.e-monocot.org/node/1014","","","urn:kew.org:wcs:taxon:147219"
"urn:kew.org:wcs:taxon:54163","Cypripedium ×landonii","synonym","Species","Garay","Garay, Canad. J. Bot.  31: 660 (1953)","http://cypripedioideae.e-monocot.org/node/1198","","","urn:kew.org:wcs:taxon:53891"
"urn:kew.org:wcs:taxon:54164","Cypripedium langrhoa","synonym","Species","Gattef.","Gattef., Rev. Parfum. Mod.  4: 53 (1918)","http://cypripedioideae.e-monocot.org/node/1015","","","urn:kew.org:wcs:taxon:54074"
"urn:kew.org:wcs:taxon:54165","Cypripedium lanuginosum","synonym","Species","Schltr.","Schltr., Repert. Spec. Nov. Regni Veg. Beih.  4: 38 (1919)","http://cypripedioideae.e-monocot.org/node/1016","","","urn:kew.org:wcs:taxon:54403"
"urn:kew.org:wcs:taxon:54171","Cypripedium lawrenceanum","synonym","Species","Rchb.f.","Rchb.f., Gard. Chron.  1878(2): 748 (1878)","http://cypripedioideae.e-monocot.org/node/1017","","","urn:kew.org:wcs:taxon:147160"
"urn:kew.org:wcs:taxon:54172","Cypripedium lawrenceanum var. hyeanum","synonym","Variety","L.Linden & Rodigas","L.Linden & Rodigas, Lindenia  1: 89 (1885)","http://cypripedioideae.e-monocot.org/node/1018","","","urn:kew.org:wcs:taxon:147160"
"urn:kew.org:wcs:taxon:54179","Cypripedium lentiginosum","accepted","Species","P.J.Cribb & S.C.Chen","P.J.Cribb & S.C.Chen, Bull. Alpine Gard. Soc. Gr. Brit.  67: 155 (1999)","http://cypripedioideae.e-monocot.org/node/1019","d6621418-f5a2-4afb-b50d-8597ca2725ba","",""
"urn:kew.org:wcs:taxon:54183","Cypripedium lexarzae","synonym","Species","Scheidw.","Scheidw., Allg. Gartenzeitung  8: 265 (1839)","http://cypripedioideae.e-monocot.org/node/1020","","","urn:kew.org:wcs:taxon:54144"
"urn:kew.org:wcs:taxon:54185","Cypripedium lichiangense","accepted","Species","S.C.Chen & P.J.Cribb","S.C.Chen & P.J.Cribb, Orchid Rev.  102(1200): 323 (1994)","http://cypripedioideae.e-monocot.org/node/1021","d6621418-f5a2-4afb-b50d-8597ca2725ba","",""
"urn:kew.org:wcs:taxon:54186","Cypripedium lindenii","synonym","Species","(Lindl.) Van Houtte","(Lindl.) Van Houtte, Ann. Gén. Hort.  18: 155 (1870)","http://cypripedioideae.e-monocot.org/node/1024","","","urn:kew.org:wcs:taxon:152874"
"urn:kew.org:wcs:taxon:54187","Cypripedium lindleyanum","synonym","Species","M.R.Schomb. ex Lindl.","M.R.Schomb. ex Lindl., Gen. Sp. Orchid. Pl. : 53 (1830)","http://cypripedioideae.e-monocot.org/node/1025","","","urn:kew.org:wcs:taxon:152875"
"urn:kew.org:wcs:taxon:54190","Cypripedium ×littleanum","synonym","Species","auct.","auct., Gard. Chron.  1895(2): 36 (1895)","http://cypripedioideae.e-monocot.org/node/1199","","","urn:kew.org:wcs:taxon:147170"
"urn:kew.org:wcs:taxon:54191","Cypripedium longifolium","synonym","Species","Warsz. & Rchb.f.","Warsz. & Rchb.f., Bot. Zeitung (Berlin)  10: 690 (1852)","http://cypripedioideae.e-monocot.org/node/1026","","","urn:kew.org:wcs:taxon:152876"
"urn:kew.org:wcs:taxon:54192","Cypripedium longifolium var. gracile","synonym","Variety","(A.H.Kent) Rolfe","(A.H.Kent) Rolfe, Gard. Chron.  1890(2): 729 (1890)","http://cypripedioideae.e-monocot.org/node/1027","","","urn:kew.org:wcs:taxon:152876"
"urn:kew.org:wcs:taxon:54195","Cypripedium lowii","synonym","Species","Lindl.","Lindl., Gard. Chron.  1847: 765 (1847)","http://cypripedioideae.e-monocot.org/node/1029","","","urn:kew.org:wcs:taxon:147172"
"urn:kew.org:wcs:taxon:54198","Cypripedium ludlowii","accepted","Species","P.J.Cribb","P.J.Cribb, Genus Cypripedium : 204 (1997)","http://cypripedioideae.e-monocot.org/node/1030","29d25978-c3aa-4e50-aab9-a6a45808c95f","",""
"urn:kew.org:wcs:taxon:54199","Cypripedium luteum","synonym","Species","Franch.","Franch., Nouv. Arch. Mus. Hist. Nat. , II, 10: 88 (1888)","http://cypripedioideae.e-monocot.org/node/1031","","","urn:kew.org:wcs:taxon:54081"
"urn:kew.org:wcs:taxon:54200","Cypripedium luteum","synonym","Species","Aiton ex Raf.","Aiton ex Raf., Med. Fl.  1: 140 (1828)","http://cypripedioideae.e-monocot.org/node/1032","","","urn:kew.org:wcs:taxon:54292"
"urn:kew.org:wcs:taxon:54201","Cypripedium luteum var. angustifolium","synonym","Variety","Raf.","Raf., Med. Fl.  1: 140 (1828)","http://cypripedioideae.e-monocot.org/node/1033","","","urn:kew.org:wcs:taxon:54294"
"urn:kew.org:wcs:taxon:54202","Cypripedium luteum var. biflorum","synonym","Variety","Raf.","Raf., Med. Fl.  1: 140 (1828)","http://cypripedioideae.e-monocot.org/node/1034","","","urn:kew.org:wcs:taxon:54294"
"urn:kew.org:wcs:taxon:54203","Cypripedium luteum var. concolor","synonym","Variety","Raf.","Raf., Med. Fl.  1: 140 (1828)","http://cypripedioideae.e-monocot.org/node/1035","","","urn:kew.org:wcs:taxon:54294"
"urn:kew.org:wcs:taxon:54204","Cypripedium luteum var. glabrum","synonym","Variety","Raf.","Raf., Med. Fl.  1: 140 (1828)","http://cypripedioideae.e-monocot.org/node/1036","","","urn:kew.org:wcs:taxon:54294"
"urn:kew.org:wcs:taxon:54205","Cypripedium luteum var. grandiflorum","synonym","Variety","Raf.","Raf., Med. Fl.  1: 140 (1828)","http://cypripedioideae.e-monocot.org/node/1037","","","urn:kew.org:wcs:taxon:54294"
"urn:kew.org:wcs:taxon:54206","Cypripedium luteum var. maculatum","synonym","Variety","Raf.","Raf., Med. Fl.  1: 140 (1828)","http://cypripedioideae.e-monocot.org/node/1038","","","urn:kew.org:wcs:taxon:54294"
"urn:kew.org:wcs:taxon:54207","Cypripedium luteum var. parviflorum","synonym","Variety","(Salisb.) Raf.","(Salisb.) Raf., Med. Fl.  1: 142 (1828)","http://cypripedioideae.e-monocot.org/node/1039","","","urn:kew.org:wcs:taxon:54289"
"urn:kew.org:wcs:taxon:54208","Cypripedium luteum var. pubescens","synonym","Variety","(Willd.) Raf.","(Willd.) Raf., Med. Fl.  1: 142 (1828)","http://cypripedioideae.e-monocot.org/node/1040","","","urn:kew.org:wcs:taxon:54294"
"urn:kew.org:wcs:taxon:54209","Cypripedium luzmarianum","synonym","Species","R.González & R.Ramírez","R.González & R.Ramírez, Bol. Inst. Bot. (Guadalajara)  1(2): 64 (1992)","http://cypripedioideae.e-monocot.org/node/1041","","","urn:kew.org:wcs:taxon:54144"
"urn:kew.org:wcs:taxon:54212","Cypripedium macranthos","accepted","Species","Sw.","Sw., Kongl. Vetensk. Acad. Nya Handl. 21: 251 (1800)","http://cypripedioideae.e-monocot.org/node/1042","29d25978-c3aa-4e50-aab9-a6a45808c95f","",""
"urn:kew.org:wcs:taxon:54213","Cypripedium macranthum nothof. alboroseum","synonym","Infraspecies","Aver.","Aver., Turczaninowia  2: 33 (1999)","http://cypripedioideae.e-monocot.org/node/1048","","","urn:kew.org:wcs:taxon:54212"
"urn:kew.org:wcs:taxon:54214","Cypripedium macranthum nothof. albostriatum","synonym","Infraspecies","Aver.","Aver., Turczaninowia  2: 23 (1999)","http://cypripedioideae.e-monocot.org/node/1049","","","urn:kew.org:wcs:taxon:54212"
"urn:kew.org:wcs:taxon:54215","Cypripedium macranthum var. album","synonym","Variety","Makino","Makino, J. Jap. Bot.  3: 27 (1926)","http://cypripedioideae.e-monocot.org/node/1051","","","urn:kew.org:wcs:taxon:54212"
"urn:kew.org:wcs:taxon:54216","Cypripedium macranthum var. atropurpureum","synonym","Variety","Aver.","Aver., Turczaninowia  2: 18 (1999)","http://cypripedioideae.e-monocot.org/node/1052","","","urn:kew.org:wcs:taxon:54212"
"urn:kew.org:wcs:taxon:54217","Cypripedium macranthum nothof. flavoroseum","synonym","Infraspecies","Aver.","Aver., Turczaninowia  2: 23 (1999)","http://cypripedioideae.e-monocot.org/node/1050","","","urn:kew.org:wcs:taxon:54212"
"urn:kew.org:wcs:taxon:54218","Cypripedium macranthum var. flavum","synonym","Variety","Mandl","Mandl, Oesterr. Bot. Z.  73: 271 (1924)","http://cypripedioideae.e-monocot.org/node/1053","","","urn:kew.org:wcs:taxon:54212"
"urn:kew.org:wcs:taxon:54219","Cypripedium macranthum var. himalaicum","synonym","Variety","(Rolfe) Kraenzl.","(Rolfe) Kraenzl., Orchid. Gen. Sp.  1: 26 (1897)","http://cypripedioideae.e-monocot.org/node/1054","","","urn:kew.org:wcs:taxon:54124"
"urn:kew.org:wcs:taxon:54220","Cypripedium macranthum var. tibeticum","synonym","Variety","(King ex Rolfe) Kraenzl.","(King ex Rolfe) Kraenzl., Orchid. Gen. Sp.  1: 26 (1897)","http://cypripedioideae.e-monocot.org/node/1055","","","urn:kew.org:wcs:taxon:54403"
"urn:kew.org:wcs:taxon:54221","Cypripedium macranthum var. ventricosum","synonym","Variety","(Sw.) Rchb.","(Sw.) Rchb., Fl. Germ. Excurs.  1: 120 (1830)","http://cypripedioideae.e-monocot.org/node/1056","","","urn:kew.org:wcs:taxon:54419"
"urn:kew.org:wcs:taxon:54222","Cypripedium macranthum var. villosum","synonym","Variety","Hand.-Mazz.","Hand.-Mazz., Oesterr. Bot. Z.  85: 227 (1936)","http://cypripedioideae.e-monocot.org/node/1057","","","urn:kew.org:wcs:taxon:54086"
"urn:kew.org:wcs:taxon:54227","Cypripedium makasin","synonym","Species","Farw.","Farw., Rep. (Annual) Michigan Acad. Sci.  18: 198 (1918)","http://cypripedioideae.e-monocot.org/node/1058","","","urn:kew.org:wcs:taxon:54291"
"urn:kew.org:wcs:taxon:54228","Cypripedium ×manchuricum","synonym","Species","Stapf","Stapf, Bot. Mag.  152: t. 9117 (1927)","http://cypripedioideae.e-monocot.org/node/1200","","","urn:kew.org:wcs:taxon:54419"
"urn:kew.org:wcs:taxon:54229","Cypripedium ×manchuricum var. virescens","synonym","Variety","Stapf","Stapf, Bot. Mag.  152: t. 9117 (1927)","http://cypripedioideae.e-monocot.org/node/1201","","","urn:kew.org:wcs:taxon:54419"
"urn:kew.org:wcs:taxon:54230","Cypripedium margaritaceum","accepted","Species","Franch.","Franch., Bull. Soc. Philom. Paris , VII, 12: 141 (1888)","http://cypripedioideae.e-monocot.org/node/1060","d6621418-f5a2-4afb-b50d-8597ca2725ba","",""
"urn:kew.org:wcs:taxon:54235","Cypripedium mastersianum","synonym","Species","Rchb.f.","Rchb.f., Gard. Chron.  1879(2): 102 (1879)","http://cypripedioideae.e-monocot.org/node/1064","","","urn:kew.org:wcs:taxon:147188"
"urn:kew.org:wcs:taxon:54236","Cypripedium maulei","synonym","Species","auct.","auct., Gard. Chron.  1882(2): 750 (1882)","http://cypripedioideae.e-monocot.org/node/1065","","","urn:kew.org:wcs:taxon:147141"
"urn:kew.org:wcs:taxon:54244","Cypripedium micranthum","accepted","Species","Franch.","Franch., J. Bot. (Morot)  8: 265 (1894)","http://cypripedioideae.e-monocot.org/node/1066","d6621418-f5a2-4afb-b50d-8597ca2725ba","",""
"urn:kew.org:wcs:taxon:54245","Cypripedium microsaccos","synonym","Species","Kraenzl.","Kraenzl., Russk. Bot. Zhurn.  1913: 58 (1913)","http://cypripedioideae.e-monocot.org/node/1067","","","urn:kew.org:wcs:taxon:53948"
"urn:kew.org:wcs:taxon:54249","Cypripedium miteauanum","synonym","Species","L.Linden & Rodigas","L.Linden & Rodigas, Lindenia  4: 7 (1887)","http://cypripedioideae.e-monocot.org/node/1068","","","urn:kew.org:wcs:taxon:147047"
"urn:kew.org:wcs:taxon:54250","Cypripedium moensianum","synonym","Species","auct.","auct., Lindenia  3: 69 (1887)","http://cypripedioideae.e-monocot.org/node/1069","","","urn:kew.org:wcs:taxon:146988"
"urn:kew.org:wcs:taxon:54251","Cypripedium moensii","synonym","Species","auct.","auct., Orchid Rev.  1: 98 (1893)","http://cypripedioideae.e-monocot.org/node/1070","","","urn:kew.org:wcs:taxon:146988"
"urn:kew.org:wcs:taxon:54252","Cypripedium molle","accepted","Species","Lindl.","Lindl. in G.Bentham, Pl. Hartw. : 72 (1840)","http://cypripedioideae.e-monocot.org/node/1071","c39de050-ca18-4bd8-afe6-a199e49961c0","",""
"urn:kew.org:wcs:taxon:54253","Cypripedium montanum","accepted","Species","Douglas ex Lindl.","Douglas ex Lindl., Gen. Sp. Orchid. Pl. : 528 (1840)","http://cypripedioideae.e-monocot.org/node/1072","a76f0275-8ba5-4053-b0f0-6d9b0855b08f","",""
"urn:kew.org:wcs:taxon:54254","Cypripedium montanum f. praetertinctum","synonym","Infraspecies","Sheviak","Sheviak, Rhodora  92: 48 (1990)","http://cypripedioideae.e-monocot.org/node/1073","","","urn:kew.org:wcs:taxon:54253"
"urn:kew.org:wcs:taxon:54255","Cypripedium montanum f. welchii","synonym","Infraspecies","P.M.Br.","P.M.Br., N. Amer. Native Orchid J.  1: 198 (1995)","http://cypripedioideae.e-monocot.org/node/1074","","","urn:kew.org:wcs:taxon:54253"
"urn:kew.org:wcs:taxon:54259","Cypripedium neoguineense","synonym","Species","Linden","Linden, Gard. Chron.  1888(1): 505 (1888)","http://cypripedioideae.e-monocot.org/node/1076","","","urn:kew.org:wcs:taxon:147242"
"urn:kew.org:wcs:taxon:54261","Cypripedium nigritum","synonym","Species","Rchb.f.","Rchb.f., Gard. Chron.  1882(2): 102 (1882)","http://cypripedioideae.e-monocot.org/node/1078","","","urn:kew.org:wcs:taxon:146996"
"urn:kew.org:wcs:taxon:54265","Cypripedium niveum","synonym","Species","Rchb.f.","Rchb.f., Gard. Chron.  1869: 1038 (1869)","http://cypripedioideae.e-monocot.org/node/1079","","","urn:kew.org:wcs:taxon:147203"
"urn:kew.org:wcs:taxon:54266","Cypripedium niveum var. album","synonym","Variety","auct.","auct., Gard. Chron.  1891: 755 (1891)","http://cypripedioideae.e-monocot.org/node/1080","","","urn:kew.org:wcs:taxon:147203"
"urn:kew.org:wcs:taxon:54268","Cypripedium nutans","synonym","Species","Schltr.","Schltr., Acta Horti Gothob.  1: 128 (1924)","http://cypripedioideae.e-monocot.org/node/1081","","","urn:kew.org:wcs:taxon:53920"
"urn:kew.org:wcs:taxon:54270","Cypripedium occidentale","synonym","Species","S.Watson","S.Watson, Proc. Amer. Acad. Arts  11: 147 (1876)","http://cypripedioideae.e-monocot.org/node/1082","","","urn:kew.org:wcs:taxon:54253"
"urn:kew.org:wcs:taxon:54275","Cypripedium orientale","synonym","Species","(Sw.) Spreng.","(Sw.) Spreng., Syst. Veg.  3: 746 (1826)","http://cypripedioideae.e-monocot.org/node/1083","","","urn:kew.org:wcs:taxon:54110"
"urn:kew.org:wcs:taxon:54281","Cypripedium palangshanense","accepted","Species","Tang & F.T.Wang","Tang & F.T.Wang, Bull. Fan Mem. Inst. Biol.  7: 1 (1936)","http://cypripedioideae.e-monocot.org/node/1084","9966adca-f40e-45b5-a338-4de8eb086122","",""
"urn:kew.org:wcs:taxon:54283","Cypripedium palmifolium","synonym","Species","Lindl.","Lindl., Gen. Sp. Orchid. Pl. : 527 (1840)","http://cypripedioideae.e-monocot.org/node/1085","","","urn:kew.org:wcs:taxon:190443"
"urn:kew.org:wcs:taxon:54284","Cypripedium papuanum","synonym","Species","Ridl. ex Rendle","Ridl. ex Rendle, Gard. Chron. , III, 58: 131 (1915)","http://cypripedioideae.e-monocot.org/node/1086","","","urn:kew.org:wcs:taxon:147206"
"urn:kew.org:wcs:taxon:54285","Cypripedium pardinum","synonym","Species","Rchb.f.","Rchb.f., Gard. Chron.  1869: 554 (1869)","http://cypripedioideae.e-monocot.org/node/1087","","","urn:kew.org:wcs:taxon:147287"
"urn:kew.org:wcs:taxon:54287","Cypripedium parishii","synonym","Species","Rchb.f.","Rchb.f., Flora  52: 322 (1869)","http://cypripedioideae.e-monocot.org/node/1088","","","urn:kew.org:wcs:taxon:147208"
"urn:kew.org:wcs:taxon:54289","Cypripedium parviflorum","accepted","Species","Salisb.","Salisb., Trans. Linn. Soc. London  1: 77 (1791)","http://cypripedioideae.e-monocot.org/node/1089","a76f0275-8ba5-4053-b0f0-6d9b0855b08f","",""
"urn:kew.org:wcs:taxon:54290","Cypripedium parviflorum f. albolabium","synonym","Infraspecies","Magrath & J.L.Norman","Magrath & J.L.Norman, Sida  13: 372 (1989)","http://cypripedioideae.e-monocot.org/node/1090","","","urn:kew.org:wcs:taxon:54292"
"urn:kew.org:wcs:taxon:54291","Cypripedium parviflorum var. makasin","accepted","Variety","(Farw.) Sheviak","(Farw.) Sheviak, Amer. Orchid Soc. Bull.  62: 403 (1993)","http://cypripedioideae.e-monocot.org/node/1092","urn:kew.org:wcs:taxon:54289","",""
"urn:kew.org:wcs:taxon:54292","Cypripedium parviflorum var. parviflorum","accepted","Variety","",", Unknown","http://cypripedioideae.e-monocot.org/node/1093","urn:kew.org:wcs:taxon:54289","",""
"urn:kew.org:wcs:taxon:54293","Cypripedium parviflorum var. planipetalum","synonym","Variety","Fernald","Fernald, Rhodora  28: 168 (1926)","http://cypripedioideae.e-monocot.org/node/1094","","","urn:kew.org:wcs:taxon:54294"
"urn:kew.org:wcs:taxon:54294","Cypripedium parviflorum var. pubescens","accepted","Variety","(Willd.) O.W.Knight","(Willd.) O.W.Knight, Rhodora  8: 93 (1906)","http://cypripedioideae.e-monocot.org/node/1095","urn:kew.org:wcs:taxon:54289","",""
"urn:kew.org:wcs:taxon:54295","Cypripedium passerinum","accepted","Species","Richardson","Richardson, Bot. App. , ed. 2: 34 (1823)","http://cypripedioideae.e-monocot.org/node/1096","e72423c0-dcd8-43c4-a192-600ef8c0b36a","",""
"urn:kew.org:wcs:taxon:54298","Cypripedium paulistanum","synonym","Species","Barb.Rodr.","Barb.Rodr., Gen. Spec. Orchid.  1: 203 (1877)","http://cypripedioideae.e-monocot.org/node/1097","","","urn:kew.org:wcs:taxon:152894"
"urn:kew.org:wcs:taxon:54300","Cypripedium pearcei","synonym","Species","Veitch ex J.Dix","Veitch ex J.Dix, Proc. Roy. Hort. Soc. London 4: 133 (1864)","http://cypripedioideae.e-monocot.org/node/1098","","","urn:kew.org:wcs:taxon:152883"
"urn:kew.org:wcs:taxon:54304","Cypripedium ×pereirae","synonym","Species","Ridl.","Ridl., Gard. Chron. , n.s., 55: 326 (1914)","http://cypripedioideae.e-monocot.org/node/1202","","","urn:kew.org:wcs:taxon:147213"
"urn:kew.org:wcs:taxon:54306","Cypripedium peteri","synonym","Species","Rchb.f.","Rchb.f., Gard. Chron.  1887(1): 577 (1887)","http://cypripedioideae.e-monocot.org/node/1099","","","urn:kew.org:wcs:taxon:147063"
"urn:kew.org:wcs:taxon:54307","Cypripedium petri","synonym","Species","Rchb.f.","Rchb.f., Gard. Chron. , n.s., 13: 680 (1880)","http://cypripedioideae.e-monocot.org/node/1100","","","urn:kew.org:wcs:taxon:147063"
"urn:kew.org:wcs:taxon:54308","Cypripedium philippinense","synonym","Species","Rchb.f.","Rchb.f., Bonplandia (Hannover)  10: 335 (1862)","http://cypripedioideae.e-monocot.org/node/1101","","","urn:kew.org:wcs:taxon:147216"
"urn:kew.org:wcs:taxon:54309","Cypripedium philippinense var. roebelenii","synonym","Variety","A.H.Kent","A.H.Kent in H.J.Veitch, Man. Orchid. Pl.  4: 42 (1889)","http://cypripedioideae.e-monocot.org/node/1102","","","urn:kew.org:wcs:taxon:147220"
"urn:kew.org:wcs:taxon:54311","Cypripedium pitcherianum","synonym","Species","Manda","Manda, Amer. Florist (Chicago 1885-1931)  3: 178 (1887)","http://cypripedioideae.e-monocot.org/node/1103","","","urn:kew.org:wcs:taxon:146988"
"urn:kew.org:wcs:taxon:54313","Cypripedium planipetalum","synonym","Species","(Fernald) F.J.A.Morris","(Fernald) F.J.A.Morris in F.J.A.Morris & E.H.Eames, Our Wild Orchids : 8, 11 (1929)","http://cypripedioideae.e-monocot.org/node/1104","","","urn:kew.org:wcs:taxon:54294"
"urn:kew.org:wcs:taxon:54315","Cypripedium platytaenium","synonym","Species","Rchb.f.","Rchb.f., Gard. Chron.  1880(2): 134 (1880)","http://cypripedioideae.e-monocot.org/node/1105","","","urn:kew.org:wcs:taxon:147260"
"urn:kew.org:wcs:taxon:54316","Cypripedium plectrochilum","accepted","Species","Franch.","Franch., Bull. Soc. Bot. France  32: 27 (1885)","http://cypripedioideae.e-monocot.org/node/1106","1da632fc-08b8-4883-a0e2-4461fb8909c5","",""
"urn:kew.org:wcs:taxon:54326","Cypripedium praestans","synonym","Species","Rchb.f.","Rchb.f., Gard. Chron.  1886(2): 776 (1886)","http://cypripedioideae.e-monocot.org/node/1107","","","urn:kew.org:wcs:taxon:147096"
"urn:kew.org:wcs:taxon:54327","Cypripedium praestans var. kimballianum","synonym","Variety","Linden & Rodigas","Linden & Rodigas, Lindenia  6: t. 249 (1890)","http://cypripedioideae.e-monocot.org/node/1108","","","urn:kew.org:wcs:taxon:147096"
"urn:kew.org:wcs:taxon:54329","Cypripedium pubescens","synonym","Species","Willd.","Willd., Hort. Berol.  1: 13 (1804)","http://cypripedioideae.e-monocot.org/node/1109","","","urn:kew.org:wcs:taxon:54294"
"urn:kew.org:wcs:taxon:54330","Cypripedium pubescens var. makasin","synonym","Variety","Farw.","Farw., Rep. (Annual) Michigan Acad. Sci.  18: 198 (1918)","http://cypripedioideae.e-monocot.org/node/1110","","","urn:kew.org:wcs:taxon:54291"
"urn:kew.org:wcs:taxon:54331","Cypripedium pulchrum","synonym","Species","Ames & Schltr.","Ames & Schltr., Repert. Spec. Nov. Regni Veg. Beih.  4: 39 (1919)","http://cypripedioideae.e-monocot.org/node/1111","","","urn:kew.org:wcs:taxon:54086"
"urn:kew.org:wcs:taxon:54332","Cypripedium purpuratum","synonym","Species","Lindl.","Lindl., Edwards's Bot. Reg.  23: t. 1991 (1837)","http://cypripedioideae.e-monocot.org/node/1112","","","urn:kew.org:wcs:taxon:147232"
"urn:kew.org:wcs:taxon:54333","Cypripedium purpuratum","synonym","Species","Wight","Wight, Icon. Pl. Ind. Orient. : t. 1760 (1851)","http://cypripedioideae.e-monocot.org/node/1113","","","urn:kew.org:wcs:taxon:146996"
"urn:kew.org:wcs:taxon:54334","Cypripedium pusillum","synonym","Species","Rolfe","Rolfe, Bull. Misc. Inform. Kew  1892: 211 (1892)","http://cypripedioideae.e-monocot.org/node/1114","","","urn:kew.org:wcs:taxon:54072"
"urn:kew.org:wcs:taxon:54339","Cypripedium reginae","accepted","Species","Walter","Walter, Fl. Carol. : 222 (1788)","http://cypripedioideae.e-monocot.org/node/1116","e72423c0-dcd8-43c4-a192-600ef8c0b36a","",""
"urn:kew.org:wcs:taxon:54340","Cypripedium reichenbachianum","synonym","Species","auct.","auct., Lindenia  3: 90 (1887)","http://cypripedioideae.e-monocot.org/node/1121","","","urn:kew.org:wcs:taxon:152876"
"urn:kew.org:wcs:taxon:54341","Cypripedium reichenbachii","synonym","Species","W.Bull","W.Bull, Cat.  48: 4 (1869)","http://cypripedioideae.e-monocot.org/node/1122","","","urn:kew.org:wcs:taxon:152876"
"urn:kew.org:wcs:taxon:54342","Cypripedium reticulatum","synonym","Species","(Rchb.f.) Rchb.f.","(Rchb.f.) Rchb.f., Gard. Chron.  1882(2): 520 (1882)","http://cypripedioideae.e-monocot.org/node/1123","","","urn:kew.org:wcs:taxon:152885"
"urn:kew.org:wcs:taxon:54345","Cypripedium robinsonii","synonym","Species","Ridl.","Ridl., J. Fed. Malay States Mus.  6: 183 (1915)","http://cypripedioideae.e-monocot.org/node/1124","","","urn:kew.org:wcs:taxon:147016"
"urn:kew.org:wcs:taxon:54347","Cypripedium roebelenii","synonym","Species","(A.H.Kent) Rchb.f.","(A.H.Kent) Rchb.f., Gard. Chron.  1883(2): 684 (1883)","http://cypripedioideae.e-monocot.org/node/1125","","","urn:kew.org:wcs:taxon:147220"
"urn:kew.org:wcs:taxon:54348","Cypripedium roezlii","synonym","Species","Regel","Regel, Gartenflora  22: 97 (1873)","http://cypripedioideae.e-monocot.org/node/1126","","","urn:kew.org:wcs:taxon:152876"
"urn:kew.org:wcs:taxon:54350","Cypripedium rothschildianum","synonym","Species","Rchb.f.","Rchb.f., Gard. Chron.  1888(1): 457 (1888)","http://cypripedioideae.e-monocot.org/node/1128","","","urn:kew.org:wcs:taxon:147242"
"urn:kew.org:wcs:taxon:54351","Cypripedium rubronerve","synonym","Species","Cavestro","Cavestro, Rhône-Alpes Orchidées , reimpr., 25: 14 (2000)","http://cypripedioideae.e-monocot.org/node/1129","","","urn:kew.org:wcs:taxon:54086"
"urn:kew.org:wcs:taxon:54355","Cypripedium sanderianum","synonym","Species","Rchb.f.","Rchb.f., Gard. Chron.  25: 554 (1886)","http://cypripedioideae.e-monocot.org/node/1130","","","urn:kew.org:wcs:taxon:147245"
"urn:kew.org:wcs:taxon:54357","Cypripedium sargentianum","synonym","Species","(Rolfe) Kraenzl.","(Rolfe) Kraenzl., Orchid. Gen. Sp.  1: 38 (1897)","http://cypripedioideae.e-monocot.org/node/1131","","","urn:kew.org:wcs:taxon:152875"
"urn:kew.org:wcs:taxon:54360","Cypripedium schlimii","synonym","Species","Linden ex Rchb.f.","Linden ex Rchb.f., Bonplandia (Hannover)  2: 278 (1854)","http://cypripedioideae.e-monocot.org/node/1132","","","urn:kew.org:wcs:taxon:152890"
"urn:kew.org:wcs:taxon:54361","Cypripedium schlimii var. albiflorum","synonym","Variety","Linden","Linden, Ill. Hort.  1874: t. 183 (1874)","http://cypripedioideae.e-monocot.org/node/1133","","","urn:kew.org:wcs:taxon:152890"
"urn:kew.org:wcs:taxon:54362","Cypripedium schmidtianum","synonym","Species","Kraenzl.","Kraenzl., Bot. Tidsskr.  24: 13 (1901)","http://cypripedioideae.e-monocot.org/node/1134","","","urn:kew.org:wcs:taxon:147022"
"urn:kew.org:wcs:taxon:54363","Cypripedium schomburgkianum","synonym","Species","Klotzsch ex M.R.Schomb.","Klotzsch ex M.R.Schomb., Bot. Remin. Br. Guiana : 59 (1876)","http://cypripedioideae.e-monocot.org/node/1135","","","urn:kew.org:wcs:taxon:152873"
"urn:kew.org:wcs:taxon:54367","Cypripedium segawai","accepted","Species","Masam.","Masam., Trans. Nat. Hist. Soc. Taiwan  23: 209 (1933)","http://cypripedioideae.e-monocot.org/node/1136","a76f0275-8ba5-4053-b0f0-6d9b0855b08f","",""
"urn:kew.org:wcs:taxon:54369","Cypripedium shanxiense","accepted","Species","S.C.Chen","S.C.Chen, Acta Phytotax. Sin.  21: 343 (1983)","http://cypripedioideae.e-monocot.org/node/1137","a76f0275-8ba5-4053-b0f0-6d9b0855b08f","",""
"urn:kew.org:wcs:taxon:54370","Cypripedium ×siamense","synonym","Species","Rolfe","Rolfe, Gard. Chron.  1890(1): 161 (1890)","http://cypripedioideae.e-monocot.org/node/1203","","","urn:kew.org:wcs:taxon:147252"
"urn:kew.org:wcs:taxon:54375","Cypripedium sinicum","synonym","Species","Hance ex Rchb.f.","Hance ex Rchb.f. in W.G.Walpers, Ann. Bot. Syst.  3: 602 (1852)","http://cypripedioideae.e-monocot.org/node/1141","","","urn:kew.org:wcs:taxon:147232"
"urn:kew.org:wcs:taxon:54376","Cypripedium smithii","synonym","Species","Schltr.","Schltr., Acta Horti Gothob.  1: 129 (1924)","http://cypripedioideae.e-monocot.org/node/1142","","","urn:kew.org:wcs:taxon:53952"
"urn:kew.org:wcs:taxon:54380","Cypripedium speciosum","synonym","Species","Rolfe","Rolfe, Bull. Misc. Inform. Kew  1911: 207 (1911)","http://cypripedioideae.e-monocot.org/node/1143","","","urn:kew.org:wcs:taxon:54212"
"urn:kew.org:wcs:taxon:54381","Cypripedium spectabile","synonym","Species","Salisb.","Salisb., Trans. Linn. Soc. London  1: 78 (1791)","http://cypripedioideae.e-monocot.org/node/1145","","","urn:kew.org:wcs:taxon:54339"
"urn:kew.org:wcs:taxon:54382","Cypripedium spectabile var. dayanum","synonym","Variety","Lindl.","Lindl., Gard. Chron.  1860: 693 (1860)","http://cypripedioideae.e-monocot.org/node/1146","","","urn:kew.org:wcs:taxon:147063"
"urn:kew.org:wcs:taxon:54383","Cypripedium spicerianum","synonym","Species","Rchb.f.","Rchb.f., Gard. Chron.  1880(1): 40, 363 (1880)","http://cypripedioideae.e-monocot.org/node/1147","","","urn:kew.org:wcs:taxon:147256"
"urn:kew.org:wcs:taxon:54385","Cypripedium splendidum","synonym","Species","Scheidw.","Scheidw., Allg. Gartenzeitung  8: 266 (1839)","http://cypripedioideae.e-monocot.org/node/1148","","","urn:kew.org:wcs:taxon:54144"
"urn:kew.org:wcs:taxon:54388","Cypripedium stonei","synonym","Species","Hook.","Hook., Bot. Mag.  88: t. 5349 (1862)","http://cypripedioideae.e-monocot.org/node/1149","","","urn:kew.org:wcs:taxon:147260"
"urn:kew.org:wcs:taxon:54389","Cypripedium subtropicum","accepted","Species","S.C.Chen & K.Y.Lang","S.C.Chen & K.Y.Lang, Acta Phytotax. Sin.  24: 317 (1986)","http://cypripedioideae.e-monocot.org/node/1150","deee03f2-1b82-4023-afe8-7691ec4bd3b5","",""
"urn:kew.org:wcs:taxon:54391","Cypripedium superbiens","synonym","Species","Rchb.f.","Rchb.f., Bonplandia (Hannover)  3: 227 (1855)","http://cypripedioideae.e-monocot.org/node/1151","","","urn:kew.org:wcs:taxon:147269"
"urn:kew.org:wcs:taxon:54397","Cypripedium taibaiense","accepted","Species","G.H.Zhu & S.C.Chen","G.H.Zhu & S.C.Chen, Novon  9: 454 (1999)","http://cypripedioideae.e-monocot.org/node/1152","29d25978-c3aa-4e50-aab9-a6a45808c95f","",""
"urn:kew.org:wcs:taxon:54402","Cypripedium thunbergii","synonym","Species","Blume","Blume, Coll. Orchid. : 169 (1859)","http://cypripedioideae.e-monocot.org/node/1153","","","urn:kew.org:wcs:taxon:54212"
"urn:kew.org:wcs:taxon:54403","Cypripedium tibeticum","accepted","Species","King ex Rolfe","King ex Rolfe, J. Linn. Soc., Bot.  29: 320 (1892)","http://cypripedioideae.e-monocot.org/node/1155","29d25978-c3aa-4e50-aab9-a6a45808c95f","",""
"urn:kew.org:wcs:taxon:54404","Cypripedium tonkinense","synonym","Species","auct.","auct., Lindenia  2: 61 (1886)","http://cypripedioideae.e-monocot.org/node/1159","","","urn:kew.org:wcs:taxon:147050"
"urn:kew.org:wcs:taxon:54405","Cypripedium tonsum","synonym","Species","Rchb.f.","Rchb.f., Gard. Chron.  1883(2): 262 (1883)","http://cypripedioideae.e-monocot.org/node/1160","","","urn:kew.org:wcs:taxon:147275"
"urn:kew.org:wcs:taxon:54408","Cypripedium turgidum","synonym","Species","Sessé & Moc.","Sessé & Moc., Pl. Nov. Hisp. : 154 (1890)","http://cypripedioideae.e-monocot.org/node/1161","","","urn:kew.org:wcs:taxon:54144"
"urn:kew.org:wcs:taxon:54411","Cypripedium undatum","synonym","Species","Raf.","Raf., Herb. Raf. : 77 (1833)","http://cypripedioideae.e-monocot.org/node/1162","","","urn:kew.org:wcs:taxon:54294"
"urn:kew.org:wcs:taxon:54415","Cypripedium variegatum","synonym","Species","Georgi","Georgi, Reise  1: 232 (1775)","http://cypripedioideae.e-monocot.org/node/1163","","","urn:kew.org:wcs:taxon:54110"
"urn:kew.org:wcs:taxon:54417","Cypripedium veganum","synonym","Species","Cockerell & Barker","Cockerell & Barker, Proc. Biol. Soc. Wash.  14: 178 (1900)","http://cypripedioideae.e-monocot.org/node/1164","","","urn:kew.org:wcs:taxon:54294"
"urn:kew.org:wcs:taxon:54418","Cypripedium veitchianum","synonym","Species","Lem.","Lem., Ill. Hort.  12(1): 429 (1865)","http://cypripedioideae.e-monocot.org/node/1165","","","urn:kew.org:wcs:taxon:147269"
"urn:kew.org:wcs:taxon:54419","Cypripedium ×ventricosum","accepted","Species","Sw.","Sw., Kongl. Vetensk. Acad. Nya Handl.  21: 251 (1800)","http://cypripedioideae.e-monocot.org/node/1204","b9648777-d4c5-423c-8c55-cb4efe3269ab","",""
"urn:kew.org:wcs:taxon:54420","Cypripedium ×ventricosum f. bicolor","synonym","Infraspecies","Aver.","Aver., Turczaninowia  2: 26 (1999)","http://cypripedioideae.e-monocot.org/node/1205","","","urn:kew.org:wcs:taxon:54419"
"urn:kew.org:wcs:taxon:54421","Cypripedium venustum","synonym","Species","Wall. ex Sims","Wall. ex Sims, Bot. Mag.  47: t. 2129 (1820)","http://cypripedioideae.e-monocot.org/node/1166","","","urn:kew.org:wcs:taxon:147287"
"urn:kew.org:wcs:taxon:54422","Cypripedium venustum var. measuresianum","synonym","Variety","auct.","auct., Gard. Chron. , III, 14: 756 (1893)","http://cypripedioideae.e-monocot.org/node/1167","","","urn:kew.org:wcs:taxon:147287"
"urn:kew.org:wcs:taxon:54423","Cypripedium vernayi","synonym","Species","F.K.Ward","F.K.Ward, Gard. Chron. , III, 104: 458 (1938)","http://cypripedioideae.e-monocot.org/node/1168","","","urn:kew.org:wcs:taxon:147322"
"urn:kew.org:wcs:taxon:54427","Cypripedium victoria-mariae","synonym","Species","Sander ex Mast.","Sander ex Mast., Orchid Rev.  4: 110 (1896)","http://cypripedioideae.e-monocot.org/node/1169","","","urn:kew.org:wcs:taxon:147294"
"urn:kew.org:wcs:taxon:54428","Cypripedium victoria-regina","synonym","Species","Sander","Sander, Gard. Chron. , III, 11: 194 (1892)","http://cypripedioideae.e-monocot.org/node/1170","","","urn:kew.org:wcs:taxon:147295"
"urn:kew.org:wcs:taxon:54430","Cypripedium villosum","synonym","Species","Lindl.","Lindl., Gard. Chron.  1854: 135 (1854)","http://cypripedioideae.e-monocot.org/node/1171","","","urn:kew.org:wcs:taxon:147304"
"urn:kew.org:wcs:taxon:54432","Cypripedium virens","synonym","Species","Rchb.f.","Rchb.f., Bot. Zeitung (Berlin)  21: 128 (1863)","http://cypripedioideae.e-monocot.org/node/1172","","","urn:kew.org:wcs:taxon:147152"
"urn:kew.org:wcs:taxon:54433","Cypripedium vittatum","synonym","Species","Vell.","Vell., Fl. Flumin.  9: t. 62 (1831)","http://cypripedioideae.e-monocot.org/node/1173","","","urn:kew.org:wcs:taxon:152894"
"urn:kew.org:wcs:taxon:54434","Cypripedium volonteanum","synonym","Species","(Sander ex Rolfe) Rchb.f.","(Sander ex Rolfe) Rchb.f., Gard. Chron.  1890(2): 7, 66 (1890)","http://cypripedioideae.e-monocot.org/node/1175","","","urn:kew.org:wcs:taxon:147139"
"urn:kew.org:wcs:taxon:54436","Cypripedium wallisii","synonym","Species","Rchb.f.","Rchb.f., Xenia Orchid.  2: 189 (1873)","http://cypripedioideae.e-monocot.org/node/1176","","","urn:kew.org:wcs:taxon:152896"
"urn:kew.org:wcs:taxon:54437","Cypripedium wardianum","synonym","Species","E.W.Cooper","E.W.Cooper, Roy. Hort. Soc. Dict. Gard.  2: 621 (1951)","http://cypripedioideae.e-monocot.org/node/1177","","","urn:kew.org:wcs:taxon:147322"
"urn:kew.org:wcs:taxon:54438","Cypripedium wardii","accepted","Species","Rolfe","Rolfe, Notes Roy. Bot. Gard. Edinburgh  8: 128 (1913)","http://cypripedioideae.e-monocot.org/node/1178","deee03f2-1b82-4023-afe8-7691ec4bd3b5","",""
"urn:kew.org:wcs:taxon:54439","Cypripedium warnerianum","synonym","Species","Rchb.f. ex Wittm.","Rchb.f. ex Wittm., Berliner Allg. Gartenzeitung  1883: 375 (1883)","http://cypripedioideae.e-monocot.org/node/1179","","","urn:kew.org:wcs:taxon:146996"
"urn:kew.org:wcs:taxon:54441","Cypripedium warsczewiczianum","synonym","Species","Rchb.f.","Rchb.f., Bot. Zeitung (Berlin)  10: 692 (1852)","http://cypripedioideae.e-monocot.org/node/1180","","","urn:kew.org:wcs:taxon:152853"
"urn:kew.org:wcs:taxon:54447","Cypripedium ×wenqingiae","accepted","Species","Perner","Perner, Orchidee (Hamburg)  49: 201 (1998)","http://cypripedioideae.e-monocot.org/node/1207","b9648777-d4c5-423c-8c55-cb4efe3269ab","",""
"urn:kew.org:wcs:taxon:54451","Cypripedium wilsonii","synonym","Species","Rolfe","Rolfe, Bull. Misc. Inform. Kew  1906: 379 (1906)","http://cypripedioideae.e-monocot.org/node/1181","","","urn:kew.org:wcs:taxon:54074"
"urn:kew.org:wcs:taxon:54453","Cypripedium wolterianum","synonym","Species","Kraenzl.","Kraenzl., Gard. Chron.  1895(1): 166 (1895)","http://cypripedioideae.e-monocot.org/node/1182","","","urn:kew.org:wcs:taxon:146982"
"urn:kew.org:wcs:taxon:54454","Cypripedium wumengense","accepted","Species","S.C.Chen","S.C.Chen, Acta Phytotax. Sin.  23: 372 (1985)","http://cypripedioideae.e-monocot.org/node/1183","d6621418-f5a2-4afb-b50d-8597ca2725ba","",""
"urn:kew.org:wcs:taxon:54455","Cypripedium yatabeanum","accepted","Species","Makino","Makino, Bot. Mag. (Tokyo)  13: 91 (1899)","http://cypripedioideae.e-monocot.org/node/1184","0fa62b07-45f3-4006-8f40-dab766050bb0","",""
"urn:kew.org:wcs:taxon:54457","Cypripedium yunnanense","accepted","Species","Franch.","Franch., J. Bot. (Morot)  8: 231 (1894)","http://cypripedioideae.e-monocot.org/node/1185","29d25978-c3aa-4e50-aab9-a6a45808c95f","",""
"urn:kew.org:wcs:taxon:84471","Fissipes","synonym","Genus","Small","Small, Fl. S.E. U.S. : 311 (1903)","http://cypripedioideae.e-monocot.org/node/1208","","","urn:kew.org:wcs:taxon:53869"
"urn:kew.org:wcs:taxon:84472","Fissipes acaulis","synonym","Species","(Aiton) Small","(Aiton) Small, Fl. S.E. U.S. : 311 (1903)","http://cypripedioideae.e-monocot.org/node/1209","","","urn:kew.org:wcs:taxon:53870"
