# Supplementary material for: Linking multiple biodiversity informatics platforms with Darwin Core Archives
Source: Biodivers Data J. 2014 Jan 8;(2):e1039. doi: 10.3897/BDJ.2.e1039 (PMC3964728; doi:10.3897/BDJ.2.e1039)
Supplement: Supplementary file 1 — Authors: eMonocot Cypripedioideae Data type: darwin core archive Darwin Core Archive created from the eMonocot Cypripedioidea Scratchpad on 06/01/2014. File: oo_5522.zip [file biodiversity_data_journal-2-e1039-s001.zip › dwca/reference.txt]

"0fa62b07-45f3-4006-8f40-dab766050bb0","a14f79d4-ee0f-4810-be07-9888a3b8965a","1731","","","","Original description of Section Bifolia.","Original description of Section Bifolia","","http://cypripedioideae.e-monocot.org/node/1731","","eng","original","","2012-07-16T13:39:44+00:00","2012-07-16T13:39:44+00:00","Botanical Protologue","","http://cypripedioideae.e-monocot.org/node/1731"
"1da632fc-08b8-4883-a0e2-4461fb8909c5","289691e0-28c9-4dec-a09a-71d674fcc844","1729","","","","Original description of Section Arietinum.","Original description of Section Arietinum","","http://cypripedioideae.e-monocot.org/node/1729","","eng","original","","2012-07-16T13:39:44+00:00","2012-07-16T13:39:44+00:00","Botanical Protologue","","http://cypripedioideae.e-monocot.org/node/1729"
"26261119-524c-4c6b-838f-cd1a17852426","c1f3f956-cade-4714-8e5e-9b947cf3f38c","1735","","","","Original description of Section Enantiopedilum.","Original description of Section Enantiopedilum","","http://cypripedioideae.e-monocot.org/node/1735","","eng","original","","2012-07-16T13:39:49+00:00","2012-07-16T13:39:49+00:00","Botanical Protologue","","http://cypripedioideae.e-monocot.org/node/1735"
"297f8c2e-7e6b-4a04-b70e-de8961b1e037","9f8511af-2346-4b4e-bdf4-8cfeebed6bc0","1732","","","","Original description of Section Cochlopetalum.","Original description of Section Cochlopetalum","","http://cypripedioideae.e-monocot.org/node/1732","","eng","original","","2012-07-16T13:39:47+00:00","2012-07-16T13:39:47+00:00","Botanical Protologue","","http://cypripedioideae.e-monocot.org/node/1732"
"29d25978-c3aa-4e50-aab9-a6a45808c95f","7a3bd076-d7e4-4e99-b238-22b4a856ca26","1795","","","","Original description of Subsection Macrantha.","Original description of Subsection Macrantha","","http://cypripedioideae.e-monocot.org/node/1795","","eng","original","","2012-07-16T13:41:17+00:00","2012-07-16T13:41:17+00:00","Botanical Protologue","","http://cypripedioideae.e-monocot.org/node/1795"
"3f198cf6-e923-4ea4-86a3-d8a397787ccc","69fdd594-01fd-4bc1-8390-284a9f28c323","1740","","","","Original description of Section Pardalopetalum.","Original description of Section Pardalopetalum","","http://cypripedioideae.e-monocot.org/node/1740","","eng","original","","2012-07-16T13:39:56+00:00","2012-07-16T13:39:56+00:00","Botanical Protologue","","http://cypripedioideae.e-monocot.org/node/1740"
"6ee9a67a-86ad-488f-aa4f-220f11db2a50","0fab9985-50db-4407-b802-67543adc7169","1736","","","","Original description of Section Flabellinervia.","Original description of Section Flabellinervia","","http://cypripedioideae.e-monocot.org/node/1736","","eng","original","","2012-07-16T13:39:49+00:00","2012-07-16T13:39:49+00:00","Botanical Protologue","","http://cypripedioideae.e-monocot.org/node/1736"
"752ddd29-4fcb-4cbb-95b2-33ecefa4d988","8936bcdf-aa16-4e1a-bf82-336595ec3ab8","1728","","","","Original description of Section Acaulia.","Original description of Section Acaulia","","http://cypripedioideae.e-monocot.org/node/1728","","eng","original","","2012-07-16T13:39:42+00:00","2012-07-16T13:39:42+00:00","Botanical Protologue","","http://cypripedioideae.e-monocot.org/node/1728"
"86d1b156-2821-4775-aaed-529ea39abec1","30d39f15-0c0b-4996-bb99-30f7c6bb5ebf","1792","","","","Original description of Subgenus Paphiopedilum.","Original description of Subgenus Paphiopedilum","","http://cypripedioideae.e-monocot.org/node/1792","","eng","original","","2012-07-16T13:41:14+00:00","2012-07-16T13:41:14+00:00","Botanical Protologue","","http://cypripedioideae.e-monocot.org/node/1792"
"9966adca-f40e-45b5-a338-4de8eb086122","0860fdf5-a724-4e71-8c41-5bf5d8e01429","1741","","","","Original description of Section Retinervia.","Original description of Section Retinervia","","http://cypripedioideae.e-monocot.org/node/1741","","eng","original","","2012-07-16T13:39:59+00:00","2012-07-16T13:39:59+00:00","Botanical Protologue","","http://cypripedioideae.e-monocot.org/node/1741"
"9f4c61cf-4588-483e-9b16-844485fc3ec4","79a7331f-2ab2-4ebb-9f9c-d083d1b40a38","1733","","","","Original description of Section Coryopedilum.","Original description of Section Coryopedilum","","http://cypripedioideae.e-monocot.org/node/1733","","eng","original","","2012-07-16T13:39:47+00:00","2012-07-16T13:39:47+00:00","Botanical Protologue","","http://cypripedioideae.e-monocot.org/node/1733"
"9f7b2afd-4391-4774-9a5d-150481eddb7d","0d6efced-69fb-4bdc-a3f1-c1916931c962","1730","","","","Original description of Section Barbata.","Original description of Section Barbata","","http://cypripedioideae.e-monocot.org/node/1730","","eng","original","","2012-07-16T13:39:44+00:00","2012-07-16T13:39:44+00:00","Botanical Protologue","","http://cypripedioideae.e-monocot.org/node/1730"
"a5f4a6f3-498d-4493-a970-d275854eca80","14d88711-8e75-4e2f-9281-693c91570ced","1739","","","","Original description of Section Paphiopedilum.","Original description of Section Paphiopedilum","","http://cypripedioideae.e-monocot.org/node/1739","","eng","original","","2012-07-16T13:39:56+00:00","2012-07-16T13:39:56+00:00","Botanical Protologue","","http://cypripedioideae.e-monocot.org/node/1739"
"a76f0275-8ba5-4053-b0f0-6d9b0855b08f","f833b8ff-68d6-4c70-a7a5-bdd6db6b5093","1794","","","","Original description of Subsection Cypripedium.","Original description of Subsection Cypripedium","","http://cypripedioideae.e-monocot.org/node/1794","","eng","original","","2012-07-16T13:41:17+00:00","2012-07-16T13:41:17+00:00","Botanical Protologue","","http://cypripedioideae.e-monocot.org/node/1794"
"b9648777-d4c5-423c-8c55-cb4efe3269ab","c00eb018-d388-4307-b4af-c9370a6e6a15","1734","","","","Original description of Section Cypripedium.","Original description of Section Cypripedium","","http://cypripedioideae.e-monocot.org/node/1734","","eng","original","","2012-07-16T13:39:47+00:00","2012-07-16T13:39:47+00:00","Botanical Protologue","","http://cypripedioideae.e-monocot.org/node/1734"
"c39de050-ca18-4bd8-afe6-a199e49961c0","125b3506-b6d5-4e56-9ef4-72821c9b5fc3","1737","","","","Original description of Section Irapeana.","Original description of Section Irapeana","","http://cypripedioideae.e-monocot.org/node/1737","","eng","original","","2012-07-16T13:39:49+00:00","2012-07-16T13:39:49+00:00","Botanical Protologue","","http://cypripedioideae.e-monocot.org/node/1737"
"d2d05713-bfb3-415b-92db-419e08342ee7","7d9d423e-a493-43da-af44-3ac0af2ac5d3","1793","","","","Original description of Subgenus Parvisepalum.","Original description of Subgenus Parvisepalum","","http://cypripedioideae.e-monocot.org/node/1793","","eng","original","","2012-07-16T13:41:14+00:00","2012-07-16T13:41:14+00:00","Botanical Protologue","","http://cypripedioideae.e-monocot.org/node/1793"
"d6621418-f5a2-4afb-b50d-8597ca2725ba","17f5d300-f2f5-4599-9b1f-b27efd9210a2","1743","","","","Original description of Section Trigonopedia.","Original description of Section Trigonopedia","","http://cypripedioideae.e-monocot.org/node/1743","","eng","original","","2012-07-16T13:40:01+00:00","2012-07-16T13:40:01+00:00","Botanical Protologue","","http://cypripedioideae.e-monocot.org/node/1743"
"deee03f2-1b82-4023-afe8-7691ec4bd3b5","3c222a15-0c69-4ed7-8f4a-e346a640b281","1742","","","","Original description of Section Subtropica.","Original description of Section Subtropica","","http://cypripedioideae.e-monocot.org/node/1742","","eng","original","","2012-07-16T13:39:59+00:00","2012-07-16T13:39:59+00:00","Botanical Protologue","","http://cypripedioideae.e-monocot.org/node/1742"
"e72423c0-dcd8-43c4-a192-600ef8c0b36a","f192fe6a-1546-4535-9588-c00ecbc598ca","1738","","","","Original description of Section Obtusipetala.","Original description of Section Obtusipetala","","http://cypripedioideae.e-monocot.org/node/1738","","eng","original","","2012-07-16T13:39:56+00:00","2012-07-16T13:39:56+00:00","Botanical Protologue","","http://cypripedioideae.e-monocot.org/node/1738"
"ff19e663-fd4e-4ae9-947c-1cad34423f49","53aa7a61-7572-40c0-bd5e-c042c372db03","1791","","","","Original description of Subgenus Brachypetalum.","Original description of Subgenus Brachypetalum","","http://cypripedioideae.e-monocot.org/node/1791","","eng","original","","2012-07-16T13:41:14+00:00","2012-07-16T13:41:14+00:00","Botanical Protologue","","http://cypripedioideae.e-monocot.org/node/1791"
"urn:kew.org:wcs:family:412","866ec9e1-af83-4c44-8896-8436642d0048","842","","","","Original description of Cypripedioideae.","Original description of Cypripedioideae","","http://cypripedioideae.e-monocot.org/node/842","","eng","original","","2012-07-16T13:12:05+00:00","2012-07-16T13:12:05+00:00","Botanical Protologue","","http://cypripedioideae.e-monocot.org/node/842"
"urn:kew.org:wcs:taxon:101515","8e33b018-ef78-4d69-857f-98aaf37b89e0","1213","","","","Reichenbach, H.G.L. Original description of Hypodema.  (1841).at","Original description of Hypodema","H.G.L. Reichenbach","http://cypripedioideae.e-monocot.org/node/1213","","eng","original","","2012-07-16T13:25:47+00:00","2012-07-16T15:00:49+00:00","Botanical Protologue","http://biodiversitylibrary.org/page/7391752","http://cypripedioideae.e-monocot.org/node/1213"
"urn:kew.org:wcs:taxon:124312","20c8999e-36c0-4226-a423-5ebd5bb20051","1214","","","","Rafinesque, C.S. Original description of Menephora. 4,  (1838).","Original description of Menephora","C.S. Rafinesque","http://cypripedioideae.e-monocot.org/node/1214","","eng","original","","2012-07-16T13:25:50+00:00","2012-07-16T15:01:21+00:00","Botanical Protologue","http://biodiversitylibrary.org/page/7430540","http://cypripedioideae.e-monocot.org/node/1214"
"urn:kew.org:wcs:taxon:124313","a34fdd4c-1fe1-4b94-9ca7-c9aaf47d7cab","1215","","","","Rafinesque, C.S. Original description of Menephora bicolor. 4,  (1838).","Original description of Menephora bicolor","C.S. Rafinesque","http://cypripedioideae.e-monocot.org/node/1215","","eng","original","","2012-07-16T13:25:50+00:00","2012-07-16T13:25:50+00:00","Botanical Protologue","","http://cypripedioideae.e-monocot.org/node/1215"
"urn:kew.org:wcs:taxon:126638","3f1ae82b-a184-4b6d-bd19-799d91f45b0b","1216","","","","Albert, V.A. & Chase, M.W. Original description of Mexipedium. 7,  (1992).","Original description of Mexipedium","V.A. Albert; M.W. Chase","http://cypripedioideae.e-monocot.org/node/1216","","eng","original","","2012-07-16T13:25:53+00:00","2012-07-16T14:25:18+00:00","Botanical Protologue","","http://cypripedioideae.e-monocot.org/node/1216"
"urn:kew.org:wcs:taxon:126638","9262b784-ce3f-4ece-8f05-d5d6763ee3ad","263","","","","Albert, V.A. & Chase, M.W. Mexipedium: a new genus of slipper Orchid (Cypripedioideae: Orchidaceae). Lindleyana 7, 172 (1992).","Mexipedium: a new genus of slipper Orchid (Cypripedioideae: Orchidaceae)","V.A. Albert; M.W. Chase","http://cypripedioideae.e-monocot.org/node/263","","eng","original","","2012-03-12T13:32:28+00:00","2012-03-12T13:35:34+00:00","Journal Article","","http://cypripedioideae.e-monocot.org/node/1216"
"urn:kew.org:wcs:taxon:126639","7d1e08c9-2e62-47fe-9999-eb828803ea58","280","","urn:ISBN:1467-8748","","Chase, M.W. Mexipedium xerophyticum Orchidaceae. Curtis's Botanical Magazine 13, 130-133 (1996).","<i>Mexipedium xerophyticum</i> Orchidaceae","M.W. Chase","http://cypripedioideae.e-monocot.org/node/280","","eng","original","","2012-03-12T15:08:26+00:00","2013-02-01T13:56:28+00:00","Journal Article","","http://cypripedioideae.e-monocot.org/node/1217"
"urn:kew.org:wcs:taxon:126639","a0c784c8-bbbd-4cfb-b14e-571933a31613","1217","","","","Soto Arenas, S. & Hágsater, E. Original description of Mexipedium xerophyticum. 7,  (1992).","Original description of Mexipedium xerophyticum","S. Soto Arenas; E. Hágsater","http://cypripedioideae.e-monocot.org/node/1217","","eng","original","","2012-07-16T13:25:58+00:00","2012-07-16T13:25:58+00:00","Botanical Protologue","","http://cypripedioideae.e-monocot.org/node/1217"
"urn:kew.org:wcs:taxon:146971","193b81f9-e6a5-48a9-a87e-7bcc48a399bd","1218","","","","Pfitzer, E.H.H. Original description of Paphiopedilum.  (1886).","Original description of Paphiopedilum","E.H.H. Pfitzer","http://cypripedioideae.e-monocot.org/node/1218","","eng","original","","2012-07-16T13:25:58+00:00","2012-07-16T14:25:21+00:00","Botanical Protologue","","http://cypripedioideae.e-monocot.org/node/1218"
"urn:kew.org:wcs:taxon:146971","a276800f-b8ad-475f-a91f-78d52c295559","713","","","","Cribb, P. Paphiopedilum. Renziana 1, 10 (2011).","Paphiopedilum","P. Cribb","http://cypripedioideae.e-monocot.org/node/713","","eng","original","","2012-05-01T16:09:03+00:00","2012-05-01T16:09:47+00:00","Journal Article","","http://cypripedioideae.e-monocot.org/node/1218"
"urn:kew.org:wcs:taxon:146972","d72879d3-c8c0-4880-a1b3-fb2e2a8f73ba","1219","","","","Wood, M.W. Original description of Paphiopedilum acmodontum. 84,  (1976).","Original description of Paphiopedilum acmodontum","M.W. Wood","http://cypripedioideae.e-monocot.org/node/1219","","eng","original","","2012-07-16T13:26:03+00:00","2012-07-16T13:26:03+00:00","Botanical Protologue","","http://cypripedioideae.e-monocot.org/node/1219"
"urn:kew.org:wcs:taxon:146973","2e9c5f1c-dc16-417e-93b2-4c617957daf8","1220","","","","Asher, J.H. Original description of Paphiopedilum adductum. 47,  (1983).","Original description of Paphiopedilum adductum","J.H. Asher","http://cypripedioideae.e-monocot.org/node/1220","","eng","original","","2012-07-16T13:26:07+00:00","2012-07-16T13:26:07+00:00","Botanical Protologue","","http://cypripedioideae.e-monocot.org/node/1220"
"urn:kew.org:wcs:taxon:146974","e67f30d7-a9d5-463a-a581-cf9ae63d55f3","1221","","","","Golamco, A.S. Original description of Paphiopedilum adductum var. anitum. 64,  (2000).","Original description of Paphiopedilum adductum var. anitum","A.S. Golamco","http://cypripedioideae.e-monocot.org/node/1221","","eng","original","","2012-07-16T13:26:10+00:00","2012-07-16T13:26:10+00:00","Botanical Protologue","","http://cypripedioideae.e-monocot.org/node/1221"
"urn:kew.org:wcs:taxon:146976","91dc4747-2e79-492f-8121-2d668ae63745","1619","","","","De Wildeman, É.A.(e) J. Original description of Paphiopedilum × affine. 1,  (1906).","Original description of Paphiopedilum × affine","É.A.(e) J. De Wildeman","http://cypripedioideae.e-monocot.org/node/1619","","eng","original","","2012-07-16T13:36:49+00:00","2012-07-16T13:36:49+00:00","Botanical Protologue","","http://cypripedioideae.e-monocot.org/node/1619"
"urn:kew.org:wcs:taxon:146977","da42863d-f3ec-4e71-afed-9e3fdcfa7309","1223","","","","Hallier, H.(J.) G. Original description of Paphiopedilum amabile. 54,  (1894).","Original description of Paphiopedilum amabile","H.(J.) G. Hallier","http://cypripedioideae.e-monocot.org/node/1223","","eng","original","","2012-07-16T13:26:15+00:00","2012-07-16T13:26:15+00:00","Botanical Protologue","","http://cypripedioideae.e-monocot.org/node/1223"
"urn:kew.org:wcs:taxon:146978","d329d15e-2936-4243-8dcf-30741b0ee621","1224","","","","Fowlie, J.A. Original description of Paphiopedilum ang-thong. 41,  (1977).","Original description of Paphiopedilum ang-thong","J.A. Fowlie","http://cypripedioideae.e-monocot.org/node/1224","","eng","original","","2012-07-16T13:26:15+00:00","2012-07-16T13:26:15+00:00","Botanical Protologue","","http://cypripedioideae.e-monocot.org/node/1224"
"urn:kew.org:wcs:taxon:146979","fe0d1589-1b2c-4b7e-9d98-9c3855243203","1225","","","","Liu, Z.J. & Chen, S.C. Original description of Paphiopedilum angustatum. 38,  (2000).","Original description of Paphiopedilum angustatum","Z.J. Liu; S.C. Chen","http://cypripedioideae.e-monocot.org/node/1225","","eng","original","","2012-07-16T13:26:20+00:00","2012-07-16T13:26:20+00:00","Botanical Protologue","","http://cypripedioideae.e-monocot.org/node/1225"
"urn:kew.org:wcs:taxon:146980","04c1304c-01ae-4834-a439-eaf52bba0833","1227","","","","Golamco, A.S. Original description of Paphiopedilum anitum. 6(2),  (1998).","Original description of Paphiopedilum anitum","A.S. Golamco","http://cypripedioideae.e-monocot.org/node/1227","","eng","original","","2012-07-16T13:26:26+00:00","2012-07-16T13:26:26+00:00","Botanical Protologue","","http://cypripedioideae.e-monocot.org/node/1227"
"urn:kew.org:wcs:taxon:146982","234dfc09-d9dc-43b8-a701-4fda9a29cc74","1228","","","","Gower, W.H. Original description of Paphiopedilum appletonianum. 4,  (1896).","Original description of Paphiopedilum appletonianum","W.H. Gower","http://cypripedioideae.e-monocot.org/node/1228","","eng","original","","2012-07-16T13:26:26+00:00","2012-07-16T13:26:26+00:00","Botanical Protologue","","http://cypripedioideae.e-monocot.org/node/1228"
"urn:kew.org:wcs:taxon:146983","ef2a59cf-6fad-40ac-9d6c-dbcffbe4ba1a","1229","","","","Gruss, O. Original description of Paphiopedilum appletonianum f. album. 51,  (2000).","Original description of Paphiopedilum appletonianum f. album","O. Gruss","http://cypripedioideae.e-monocot.org/node/1229","","eng","original","","2012-07-16T13:26:29+00:00","2012-07-16T13:26:29+00:00","Botanical Protologue","","http://cypripedioideae.e-monocot.org/node/1229"
"urn:kew.org:wcs:taxon:146984","cf6d3d85-4e67-46e8-ad05-dddbc9350275","1234","","","","Fowlie, J.A. Original description of Paphiopedilum appletonianum var. hainanense. 2,  (1999).","Original description of Paphiopedilum appletonianum var. hainanense","J.A. Fowlie","http://cypripedioideae.e-monocot.org/node/1234","","eng","original","","2012-07-16T13:26:37+00:00","2012-07-16T13:26:37+00:00","Botanical Protologue","","http://cypripedioideae.e-monocot.org/node/1234"
"urn:kew.org:wcs:taxon:146985","e7a5260b-5e81-43a9-aad2-c3cc022612d2","1230","","","","Braem, G.J. Original description of Paphiopedilum appletonianum f. immaculatum.  (1998).","Original description of Paphiopedilum appletonianum f. immaculatum","G.J. Braem","http://cypripedioideae.e-monocot.org/node/1230","","eng","original","","2012-07-16T13:26:32+00:00","2012-07-16T13:26:32+00:00","Botanical Protologue","","http://cypripedioideae.e-monocot.org/node/1230"
"urn:kew.org:wcs:taxon:146986","7c92744d-136d-4285-a211-9f90245a1814","1235","","","","Braem, G.J. Original description of Paphiopedilum appletonianum var. immaculatum.  (1988).","Original description of Paphiopedilum appletonianum var. immaculatum","G.J. Braem","http://cypripedioideae.e-monocot.org/node/1235","","eng","original","","2012-07-16T13:26:39+00:00","2012-07-16T13:26:39+00:00","Botanical Protologue","","http://cypripedioideae.e-monocot.org/node/1235"
"urn:kew.org:wcs:taxon:146987","b819e8cb-5408-4469-a428-a24b16d9488b","1238","","","","Gruss, O. Original description of Paphiopedilum areeanum. 52,  (2001).","Original description of Paphiopedilum areeanum","O. Gruss","http://cypripedioideae.e-monocot.org/node/1238","","eng","original","","2012-07-16T13:26:47+00:00","2012-07-16T13:26:47+00:00","Botanical Protologue","","http://cypripedioideae.e-monocot.org/node/1238"
"urn:kew.org:wcs:taxon:146988","b6e67dc5-0129-4a3e-a238-798aebc63701","1239","","","","Reichenbach, H.G. Original description of Paphiopedilum argus.  (1892).","Original description of Paphiopedilum argus","H.G. Reichenbach","http://cypripedioideae.e-monocot.org/node/1239","","eng","original","","2012-07-16T13:26:47+00:00","2012-07-16T13:26:47+00:00","Botanical Protologue","","http://cypripedioideae.e-monocot.org/node/1239"
"urn:kew.org:wcs:taxon:146989","40242d0b-521e-4c52-b043-e67f41fb0889","1240","","","","Koopowitz, H. Original description of Paphiopedilum argus var. sriwaniae. 3,  (1994).","Original description of Paphiopedilum argus var. sriwaniae","H. Koopowitz","http://cypripedioideae.e-monocot.org/node/1240","","eng","original","","2012-07-16T13:26:52+00:00","2012-07-16T13:26:52+00:00","Botanical Protologue","","http://cypripedioideae.e-monocot.org/node/1240"
"urn:kew.org:wcs:taxon:146990","35f2ce31-a370-4b91-9e9d-edfcabf86e0a","1241","","","","Chen, S.C. & Liu, F.Y. Original description of Paphiopedilum armeniacum. 4,  (1982).","Original description of Paphiopedilum armeniacum","S.C. Chen; F.Y. Liu","http://cypripedioideae.e-monocot.org/node/1241","","eng","original","","2012-07-16T13:26:56+00:00","2012-07-16T13:26:56+00:00","Botanical Protologue","","http://cypripedioideae.e-monocot.org/node/1241"
"urn:kew.org:wcs:taxon:146990","d884ff9e-3414-4102-bc13-5ce622536560","287","","urn:ISBN:9838120235","","Cribb, P.J. The Genus Paphiopedilum. 437 (Natural History Publications: Borneo, Malaysia, 1998).","The Genus <i>Paphiopedilum</i>","P.J. Cribb","http://cypripedioideae.e-monocot.org/node/287","","eng","original","31/12/1998","2012-03-12T15:08:26+00:00","2013-04-12T14:01:11+00:00","Book","","http://cypripedioideae.e-monocot.org/node/1241"
"urn:kew.org:wcs:taxon:146991","993ec7a3-4212-4509-8578-7d1e8df25ff0","1243","","","","Fowlie, J.A. Original description of Paphiopedilum armeniacum var. mark-fun. 51,  (1987).","Original description of Paphiopedilum armeniacum var. mark-fun","J.A. Fowlie","http://cypripedioideae.e-monocot.org/node/1243","","eng","original","","2012-07-16T13:26:59+00:00","2012-07-16T13:26:59+00:00","Botanical Protologue","","http://cypripedioideae.e-monocot.org/node/1243"
"urn:kew.org:wcs:taxon:146992","25d5ae89-00fe-4f16-b4de-6f058a30cda8","1242","","","","Gruss, O. Original description of Paphiopedilum armeniacum f. markii. 1,  (1998).","Original description of Paphiopedilum armeniacum f. markii","O. Gruss","http://cypripedioideae.e-monocot.org/node/1242","","eng","original","","2012-07-16T13:26:59+00:00","2012-07-16T13:26:59+00:00","Botanical Protologue","","http://cypripedioideae.e-monocot.org/node/1242"
"urn:kew.org:wcs:taxon:146993","f33b5443-16a0-4cce-b7b2-918dfee57ac6","1244","","","","Gruss, O. Original description of Paphiopedilum armeniacum var. markii. 48,  (1997).","Original description of Paphiopedilum armeniacum var. markii","O. Gruss","http://cypripedioideae.e-monocot.org/node/1244","","eng","original","","2012-07-16T13:26:59+00:00","2012-07-16T13:26:59+00:00","Botanical Protologue","","http://cypripedioideae.e-monocot.org/node/1244"
"urn:kew.org:wcs:taxon:146994","99ccdcce-17e4-4989-abc3-412fc5d78635","1245","","","","Liu, Z.J. & Zhang, J.Y. Original description of Paphiopedilum armeniacum var. parviflorum. 39,  (2001).","Original description of Paphiopedilum armeniacum var. parviflorum","Z.J. Liu; J.Y. Zhang","http://cypripedioideae.e-monocot.org/node/1245","","eng","original","","2012-07-16T13:27:02+00:00","2012-07-16T13:27:02+00:00","Botanical Protologue","","http://cypripedioideae.e-monocot.org/node/1245"
"urn:kew.org:wcs:taxon:146995","dfd93d2d-b7cd-47fb-8a51-5ea01a19061d","1246","","","","Liu, Z.J. & Zhang, J.Y. Original description of Paphiopedilum armeniacum var. undulatum. 39,  (2001).","Original description of Paphiopedilum armeniacum var. undulatum","Z.J. Liu; J.Y. Zhang","http://cypripedioideae.e-monocot.org/node/1246","","eng","original","","2012-07-16T13:27:02+00:00","2012-07-16T13:27:02+00:00","Botanical Protologue","","http://cypripedioideae.e-monocot.org/node/1246"
"urn:kew.org:wcs:taxon:146996","cc48c49c-ad4f-47b4-ac0b-5510a0422e69","1247","","","","Lindley, J. Original description of Paphiopedilum barbatum. 19,  (1888).","Original description of Paphiopedilum barbatum","J. Lindley","http://cypripedioideae.e-monocot.org/node/1247","","eng","original","","2012-07-16T13:27:05+00:00","2012-07-16T13:27:05+00:00","Botanical Protologue","","http://cypripedioideae.e-monocot.org/node/1247"
"urn:kew.org:wcs:taxon:146997","62265c2e-22d2-4370-8e62-0bcb56bbe4ee","1249","","","","Wood, M.W. Original description of Paphiopedilum barbatum var. hennisianum. 84,  (1976).","Original description of Paphiopedilum barbatum var. hennisianum","M.W. Wood","http://cypripedioideae.e-monocot.org/node/1249","","eng","original","","2012-07-16T13:27:09+00:00","2012-07-16T13:27:09+00:00","Botanical Protologue","","http://cypripedioideae.e-monocot.org/node/1249"
"urn:kew.org:wcs:taxon:146998","99b7d51a-fbb8-4c61-bd29-e26fd38ab50c","1248","","","","Reichenbach, H.G. Original description of Paphiopedilum barbatum subsp. lawrenceanum. 84,  (1976).","Original description of Paphiopedilum barbatum subsp. lawrenceanum","H.G. Reichenbach","http://cypripedioideae.e-monocot.org/node/1248","","eng","original","","2012-07-16T13:27:05+00:00","2012-07-16T13:27:05+00:00","Botanical Protologue","","http://cypripedioideae.e-monocot.org/node/1248"
"urn:kew.org:wcs:taxon:146999","75325dc2-ada6-4296-b742-032aeb709880","1250","","","","Reichenbach, H.G. Original description of Paphiopedilum barbatum var. nigritum. 50(12),  (1903).","Original description of Paphiopedilum barbatum var. nigritum","H.G. Reichenbach","http://cypripedioideae.e-monocot.org/node/1250","","eng","original","","2012-07-16T13:27:09+00:00","2012-07-16T13:27:09+00:00","Botanical Protologue","","http://cypripedioideae.e-monocot.org/node/1250"
"urn:kew.org:wcs:taxon:147000","c2ce56e8-16e1-4299-8c74-0c3f7dfef355","1251","","","","Tang, T. & Wang, F.T. Original description of Paphiopedilum barbigerum. 10,  (1940).","Original description of Paphiopedilum barbigerum","T. Tang; F.T. Wang","http://cypripedioideae.e-monocot.org/node/1251","","eng","original","","2012-07-16T13:27:12+00:00","2014-01-01T04:16:01+00:00","Botanical Protologue","http://cypripedioideae.e-monocot.org/files/Paphiopedilum_barbigerum_P.pdf","http://cypripedioideae.e-monocot.org/node/1251"
"urn:kew.org:wcs:taxon:147001","97fbffa8-bcec-40c6-bf43-817b89b77170","1254","","","","Hua, H.S.(g) Original description of Paphiopedilum barbigerum var. aureum. 68,  (1999).","Original description of Paphiopedilum barbigerum var. aureum","H.S.(g) Hua","http://cypripedioideae.e-monocot.org/node/1254","","eng","original","","2012-07-16T13:27:21+00:00","2012-07-16T13:27:21+00:00","Botanical Protologue","","http://cypripedioideae.e-monocot.org/node/1254"
"urn:kew.org:wcs:taxon:147002","e8c35c22-78bc-426b-b7cf-8f93e0161f34","1252","","","","Hua, H.S.(g) Original description of Paphiopedilum barbigerum f. aureum. 12,  (1999).","Original description of Paphiopedilum barbigerum f. aureum","H.S.(g) Hua","http://cypripedioideae.e-monocot.org/node/1252","","eng","original","","2012-07-16T13:27:15+00:00","2012-07-16T13:27:15+00:00","Botanical Protologue","","http://cypripedioideae.e-monocot.org/node/1252"
"urn:kew.org:wcs:taxon:147004","07c6d61b-776f-4e7e-b6a6-3ddc6e6f91a3","1259","","","","Reichenbach, H.G. Original description of Paphiopedilum bellatulum.  (1892).","Original description of Paphiopedilum bellatulum","H.G. Reichenbach","http://cypripedioideae.e-monocot.org/node/1259","","eng","original","","2012-07-16T13:27:33+00:00","2012-07-16T13:27:33+00:00","Botanical Protologue","","http://cypripedioideae.e-monocot.org/node/1259"
"urn:kew.org:wcs:taxon:147005","5289b262-a997-4383-9dce-aae9c403155a","1261","","","","O'Brien, J. Original description of Paphiopedilum bellatulum var. album. 17,  (1896).","Original description of Paphiopedilum bellatulum var. album","J. O'Brien","http://cypripedioideae.e-monocot.org/node/1261","","eng","original","","2012-07-16T13:27:36+00:00","2012-07-16T13:27:36+00:00","Botanical Protologue","","http://cypripedioideae.e-monocot.org/node/1261"
"urn:kew.org:wcs:taxon:147006","076070e3-dd89-48bc-9227-994328cdfabd","1260","","","","O'Brien, J. Original description of Paphiopedilum bellatulum f. album. 1,  (1998).","Original description of Paphiopedilum bellatulum f. album","J. O'Brien","http://cypripedioideae.e-monocot.org/node/1260","","eng","original","","2012-07-16T13:27:33+00:00","2012-07-16T13:27:33+00:00","Botanical Protologue","","http://cypripedioideae.e-monocot.org/node/1260"
"urn:kew.org:wcs:taxon:147007","80a40d09-5a50-486e-9a7c-84e254a18e73","1262","","","","Dodson, C.H. & Kuhn, J. Original description of Paphiopedilum besseae. 9,  (1994).","Original description of Paphiopedilum besseae","C.H. Dodson; J. Kuhn","http://cypripedioideae.e-monocot.org/node/1262","","eng","original","","2012-07-16T13:27:36+00:00","2012-07-16T13:27:36+00:00","Botanical Protologue","","http://cypripedioideae.e-monocot.org/node/1262"
"urn:kew.org:wcs:taxon:147009","b9058744-4360-4e89-97af-d46b34f99cf5","1263","","","","Reichenbach, H.G. & von Warszewicz, J.R.R. Original description of Paphiopedilum boissierianum.  (1892).","Original description of Paphiopedilum boissierianum","H.G. Reichenbach; J.R.R. Warszewicz","http://cypripedioideae.e-monocot.org/node/1263","","eng","original","","2012-07-16T13:27:42+00:00","2012-07-16T13:27:42+00:00","Botanical Protologue","","http://cypripedioideae.e-monocot.org/node/1263"
"urn:kew.org:wcs:taxon:147010","0c283447-a5f2-4744-bf08-798e02efdc19","729","","","","Cribb, P.J. Paphiopedilum bougainvilleanum. Curtis's Botanical Magazine 3,  (1986).","Paphiopedilum bougainvilleanum","P.J. Cribb","http://cypripedioideae.e-monocot.org/node/729","","eng","original","","2012-06-27T13:31:40+00:00","2013-01-30T12:52:26+00:00","Journal Article","","http://cypripedioideae.e-monocot.org/node/1264"
"urn:kew.org:wcs:taxon:147010","88ecfeb5-011b-42f1-8056-80f26fda07e4","1264","","","","Fowlie, J.A. Original description of Paphiopedilum bougainvilleanum. 35,  (1971).","Original description of Paphiopedilum bougainvilleanum","J.A. Fowlie","http://cypripedioideae.e-monocot.org/node/1264","","eng","original","","2012-07-16T13:27:42+00:00","2014-01-01T04:16:01+00:00","Botanical Protologue","http://cypripedioideae.e-monocot.org/files/Paphiopedilum_bougainvilleanum_P.pdf","http://cypripedioideae.e-monocot.org/node/1264"
"urn:kew.org:wcs:taxon:147011","bf4382e0-ce15-4b0f-a7a1-34d07a015ae4","1265","","","","Original description of Paphiopedilum bougainvilleanum var. bougainvilleanum.","Original description of Paphiopedilum bougainvilleanum var. bougainvilleanum","","http://cypripedioideae.e-monocot.org/node/1265","","eng","original","","2012-07-16T13:27:45+00:00","2012-07-16T13:27:45+00:00","Botanical Protologue","","http://cypripedioideae.e-monocot.org/node/1265"
"urn:kew.org:wcs:taxon:147012","283d5338-741f-4a42-a984-35d08ee2b80f","299","","","","Gruss, O. & Roeth, J. Paphiopedilum bougainvilleanum var. saskianum, eine neue und interessante Sippe von der Salomoneninsel Malaita. Die Orchidee 50, 533-534 (1999).","<i>Paphiopedilum bougainvilleanum</i> var. <i>saskianum</i>, eine neue und interessante Sippe von der Salomoneninsel Malaita","O. Gruss; J. Roeth","http://cypripedioideae.e-monocot.org/node/299","","eng","original","","2012-03-12T15:08:26+00:00","2013-01-30T12:50:51+00:00","Journal Article","","http://cypripedioideae.e-monocot.org/node/1266"
"urn:kew.org:wcs:taxon:147012","83f0d984-2352-4813-a99b-f49e13189478","1266","","","","Gruss, O. & Roeth, J. Original description of Paphiopedilum bougainvilleanum var. saskianum. 50,  (1999).","Original description of Paphiopedilum bougainvilleanum var. saskianum","O. Gruss; J. Roeth","http://cypripedioideae.e-monocot.org/node/1266","","eng","original","","2012-07-16T13:27:45+00:00","2012-07-16T13:27:45+00:00","Botanical Protologue","","http://cypripedioideae.e-monocot.org/node/1266"
"urn:kew.org:wcs:taxon:147013","62157ee2-6a07-4e07-a434-32e03fae3aa5","1267","","","","Reichenbach, H.G. Original description of Paphiopedilum boxallii. 2(6),  (1888).","Original description of Paphiopedilum boxallii","H.G. Reichenbach","http://cypripedioideae.e-monocot.org/node/1267","","eng","original","","2012-07-16T13:27:48+00:00","2012-07-16T13:27:48+00:00","Botanical Protologue","","http://cypripedioideae.e-monocot.org/node/1267"
"urn:kew.org:wcs:taxon:147014","1a079a70-26ce-404f-874e-389833a0bb52","1268","","","","Mohr, H. Original description of Paphiopedilum braemii. 51,  (1989).","Original description of Paphiopedilum braemii","H. Mohr","http://cypripedioideae.e-monocot.org/node/1268","","eng","original","","2012-07-16T13:27:48+00:00","2012-07-16T13:27:48+00:00","Botanical Protologue","","http://cypripedioideae.e-monocot.org/node/1268"
"urn:kew.org:wcs:taxon:147015","c626f194-f544-4962-9be1-f5322332c47e","1270","","","","Reichenbach, H.G. Original description of Paphiopedilum bullenianum. 19,  (1894).","Original description of Paphiopedilum bullenianum","H.G. Reichenbach","http://cypripedioideae.e-monocot.org/node/1270","","eng","original","","2012-07-16T13:27:51+00:00","2012-07-16T13:27:51+00:00","Botanical Protologue","","http://cypripedioideae.e-monocot.org/node/1270"
"urn:kew.org:wcs:taxon:147016","7f66672a-64ae-4afc-823f-cc84c79b5e3f","1271","","","","Original description of Paphiopedilum bullenianum var. bullenianum.","Original description of Paphiopedilum bullenianum var. bullenianum","","http://cypripedioideae.e-monocot.org/node/1271","","eng","original","","2012-07-16T13:27:51+00:00","2012-07-16T13:27:51+00:00","Botanical Protologue","","http://cypripedioideae.e-monocot.org/node/1271"
"urn:kew.org:wcs:taxon:147017","e4ede3d2-b3e9-4e5a-b391-63a59bdf06fa","1272","","","","Fowlie, J.A. & Birk, L.A. Original description of Paphiopedilum bullenianum var. celebesense.  (1987).","Original description of Paphiopedilum bullenianum var. celebesense","J.A. Fowlie; L.A. Birk","http://cypripedioideae.e-monocot.org/node/1272","","eng","original","","2012-07-16T13:27:54+00:00","2012-07-16T13:27:54+00:00","Botanical Protologue","","http://cypripedioideae.e-monocot.org/node/1272"
"urn:kew.org:wcs:taxon:147018","57a6a529-4201-4c2f-9c2d-b43a333f7963","1273","","","","Fowlie, J.A. & Yap, K.F. Original description of Paphiopedilum bullenianum var. johorense. 2,  (1999).","Original description of Paphiopedilum bullenianum var. johorense","J.A. Fowlie; K.F. Yap","http://cypripedioideae.e-monocot.org/node/1273","","eng","original","","2012-07-16T13:27:56+00:00","2012-07-16T13:27:56+00:00","Botanical Protologue","","http://cypripedioideae.e-monocot.org/node/1273"
"urn:kew.org:wcs:taxon:147019","fa680eb5-e451-4a04-a91e-ce2f848484ec","1621","","","","Reichenbach, H.G. Original description of Paphiopedilum × burbidgei. 19,  (1894).","Original description of Paphiopedilum × burbidgei","H.G. Reichenbach","http://cypripedioideae.e-monocot.org/node/1621","","eng","original","","2012-07-16T13:36:51+00:00","2012-07-16T13:36:51+00:00","Botanical Protologue","","http://cypripedioideae.e-monocot.org/node/1621"
"urn:kew.org:wcs:taxon:147020","d8d5c212-6104-43be-b9d7-8842724b2f8f","1275","","","","Reichenbach, H.G. Original description of Paphiopedilum callosum.  (1892).","Original description of Paphiopedilum callosum","H.G. Reichenbach","http://cypripedioideae.e-monocot.org/node/1275","","eng","original","","2012-07-16T13:27:59+00:00","2012-07-16T13:27:59+00:00","Botanical Protologue","","http://cypripedioideae.e-monocot.org/node/1275"
"urn:kew.org:wcs:taxon:147021","2292136e-6e1e-43ca-befa-0ff08d2a3c39","1277","","","","Guillaumin, A. Original description of Paphiopedilum callosum var. angustipetalum. 24,  (1924).","Original description of Paphiopedilum callosum var. angustipetalum","A. Guillaumin","http://cypripedioideae.e-monocot.org/node/1277","","eng","original","","2012-07-16T13:28:01+00:00","2012-07-16T13:28:01+00:00","Botanical Protologue","","http://cypripedioideae.e-monocot.org/node/1277"
"urn:kew.org:wcs:taxon:147022","874ad542-dfe0-495a-8498-ded7d3ae4ca0","1278","","","","Original description of Paphiopedilum callosum var. callosum.","Original description of Paphiopedilum callosum var. callosum","","http://cypripedioideae.e-monocot.org/node/1278","","eng","original","","2012-07-16T13:28:03+00:00","2012-07-16T13:28:03+00:00","Botanical Protologue","","http://cypripedioideae.e-monocot.org/node/1278"
"urn:kew.org:wcs:taxon:147023","66d199a5-7f1b-478b-a0d4-a2ce1f93915c","1279","","","","Gruss, O. & Roeth, J. Original description of Paphiopedilum callosum var. potentianum. 2,  (1998).","Original description of Paphiopedilum callosum var. potentianum","O. Gruss; J. Roeth","http://cypripedioideae.e-monocot.org/node/1279","","eng","original","","2012-07-16T13:28:03+00:00","2012-07-16T13:28:03+00:00","Botanical Protologue","","http://cypripedioideae.e-monocot.org/node/1279"
"urn:kew.org:wcs:taxon:147024","a364840e-eb12-46c7-bf41-0ac28ce8e3f2","1280","","","","Kraenzlin, F.(F.) W.L. Original description of Paphiopedilum callosum var. schmidtianum. 50(12),  (1903).","Original description of Paphiopedilum callosum var. schmidtianum","F.(F.) W.L. Kraenzlin","http://cypripedioideae.e-monocot.org/node/1280","","eng","original","","2012-07-16T13:28:06+00:00","2012-07-16T13:28:06+00:00","Botanical Protologue","","http://cypripedioideae.e-monocot.org/node/1280"
"urn:kew.org:wcs:taxon:147025","ce6da922-7d61-4c81-a763-f2a3711cfc1a","1276","","","","Reichenbach, H.G. Original description of Paphiopedilum callosum subsp. sublaeve. 36,  (1972).","Original description of Paphiopedilum callosum subsp. sublaeve","H.G. Reichenbach","http://cypripedioideae.e-monocot.org/node/1276","","eng","original","","2012-07-16T13:28:01+00:00","2012-07-16T13:28:01+00:00","Botanical Protologue","","http://cypripedioideae.e-monocot.org/node/1276"
"urn:kew.org:wcs:taxon:147026","74863ce5-1744-4a22-b488-df1be254642f","1281","","","","Reichenbach, H.G. Original description of Paphiopedilum callosum var. sublaeve.  (1987).","Original description of Paphiopedilum callosum var. sublaeve","H.G. Reichenbach","http://cypripedioideae.e-monocot.org/node/1281","","eng","original","","2012-07-16T13:28:10+00:00","2012-07-16T13:28:10+00:00","Botanical Protologue","","http://cypripedioideae.e-monocot.org/node/1281"
"urn:kew.org:wcs:taxon:147027","f40d0f94-b8d7-45e7-92ff-f52b9accf6eb","1284","","","","Moore, T. Original description of Paphiopedilum callosum var. warnerianum. 71,  (2007).","Original description of Paphiopedilum callosum var. warnerianum","T. Moore","http://cypripedioideae.e-monocot.org/node/1284","","eng","original","","2012-07-16T13:28:13+00:00","2012-07-16T13:28:13+00:00","Botanical Protologue","","http://cypripedioideae.e-monocot.org/node/1284"
"urn:kew.org:wcs:taxon:147028","f8c2e2ce-7d1e-4ebf-bd88-a5b0d3e75dba","1286","","","","N.T.Tich, Original description of Paphiopedilum caobangense. 1,  (1999).","Original description of Paphiopedilum caobangense","N.T.Tich","http://cypripedioideae.e-monocot.org/node/1286","","eng","original","","2012-07-16T13:28:15+00:00","2012-07-16T13:28:15+00:00","Botanical Protologue","","http://cypripedioideae.e-monocot.org/node/1286"
"urn:kew.org:wcs:taxon:147029","fb8350bf-8e49-4359-9e9d-68e2c45abb07","1287","","","","Lindley, J. & Paxton, J. Original description of Paphiopedilum caricinum.  (1892).","Original description of Paphiopedilum caricinum","J. Lindley; J. Paxton","http://cypripedioideae.e-monocot.org/node/1287","","eng","original","","2012-07-16T13:28:18+00:00","2012-07-16T13:28:18+00:00","Botanical Protologue","","http://cypripedioideae.e-monocot.org/node/1287"
"urn:kew.org:wcs:taxon:147030","f5adc58a-7517-4f54-bd84-764fd5073188","1288","","","","Lindley, J. Original description of Paphiopedilum caudatum. 19,  (1888).","Original description of Paphiopedilum caudatum","J. Lindley","http://cypripedioideae.e-monocot.org/node/1288","","eng","original","","2012-07-16T13:28:20+00:00","2012-07-16T13:28:20+00:00","Botanical Protologue","","http://cypripedioideae.e-monocot.org/node/1288"
"urn:kew.org:wcs:taxon:147031","1de0a594-3eb8-4697-9a23-7c698bac5157","1291","","","","Fowlie, J.A. & Birk, L.A. Original description of Paphiopedilum celebesense. 44,  (1980).","Original description of Paphiopedilum celebesense","J.A. Fowlie; L.A. Birk","http://cypripedioideae.e-monocot.org/node/1291","","eng","original","","2012-07-16T13:28:22+00:00","2012-07-16T13:28:22+00:00","Botanical Protologue","","http://cypripedioideae.e-monocot.org/node/1291"
"urn:kew.org:wcs:taxon:147032","36726a51-65f3-4f78-a13f-1a82d646ebe2","1292","","","","Braem, G.J. Original description of Paphiopedilum cerveranum. 38,  (1999).","Original description of Paphiopedilum cerveranum","G.J. Braem","http://cypripedioideae.e-monocot.org/node/1292","","eng","original","","2012-07-16T13:28:24+00:00","2012-07-16T13:28:24+00:00","Botanical Protologue","","http://cypripedioideae.e-monocot.org/node/1292"
"urn:kew.org:wcs:taxon:147033","44da369a-de54-40c5-ac62-62056d61078d","1293","","","","Braem, G.J. Original description of Paphiopedilum cerveranum f. viride. 38,  (1999).","Original description of Paphiopedilum cerveranum f. viride","G.J. Braem","http://cypripedioideae.e-monocot.org/node/1293","","eng","original","","2012-07-16T13:28:24+00:00","2012-07-16T13:28:24+00:00","Botanical Protologue","","http://cypripedioideae.e-monocot.org/node/1293"
"urn:kew.org:wcs:taxon:147034","ec2011d5-e56a-4118-a1da-d4b64ec5be30","1294","","","","O'Brien, J. Original description of Paphiopedilum chamberlainianum.  (1892).","Original description of Paphiopedilum chamberlainianum","J. O'Brien","http://cypripedioideae.e-monocot.org/node/1294","","eng","original","","2012-07-16T13:28:27+00:00","2012-07-16T13:28:27+00:00","Botanical Protologue","","http://cypripedioideae.e-monocot.org/node/1294"
"urn:kew.org:wcs:taxon:147035","cd3d3ea5-2f29-427e-b6b4-b1c4d304a4ac","1298","","","","Fowlie, J.A. Original description of Paphiopedilum chamberlainianum var. flavescens. 37,  (1973).","Original description of Paphiopedilum chamberlainianum var. flavescens","J.A. Fowlie","http://cypripedioideae.e-monocot.org/node/1298","","eng","original","","2012-07-16T13:28:30+00:00","2012-07-16T13:28:30+00:00","Botanical Protologue","","http://cypripedioideae.e-monocot.org/node/1298"
"urn:kew.org:wcs:taxon:147036","2ae299aa-0eb8-44b7-945b-540aea44199c","1299","","","","Fowlie, J.A. Original description of Paphiopedilum chamberlainianum var. flavum. 37,  (1973).","Original description of Paphiopedilum chamberlainianum var. flavum","J.A. Fowlie","http://cypripedioideae.e-monocot.org/node/1299","","eng","original","","2012-07-16T13:28:33+00:00","2012-07-16T13:28:33+00:00","Botanical Protologue","","http://cypripedioideae.e-monocot.org/node/1299"
"urn:kew.org:wcs:taxon:147037","d780c0f3-0e36-4cd6-901a-53c55a23dbbb","1301","","","","Fowlie, J.A. Original description of Paphiopedilum chamberlainianum var. liemianum.  (1988).","Original description of Paphiopedilum chamberlainianum var. liemianum","J.A. Fowlie","http://cypripedioideae.e-monocot.org/node/1301","","eng","original","","2012-07-16T13:28:35+00:00","2012-07-16T13:28:35+00:00","Botanical Protologue","","http://cypripedioideae.e-monocot.org/node/1301"
"urn:kew.org:wcs:taxon:147038","00c3c557-f9f8-45bb-92d0-21c6f6ae07b1","1297","","","","Fowlie, J.A. Original description of Paphiopedilum chamberlainianum subsp. liemianum. 35,  (1971).","Original description of Paphiopedilum chamberlainianum subsp. liemianum","J.A. Fowlie","http://cypripedioideae.e-monocot.org/node/1297","","eng","original","","2012-07-16T13:28:30+00:00","2012-07-16T13:28:30+00:00","Botanical Protologue","","http://cypripedioideae.e-monocot.org/node/1297"
"urn:kew.org:wcs:taxon:147039","7f622511-4b33-4542-9917-6359fb87a442","1295","","","","Wood, M.W. & Taylor, P.G. Original description of Paphiopedilum chamberlainianum f. primulinum. 37,  (1973).","Original description of Paphiopedilum chamberlainianum f. primulinum","M.W. Wood; P.G. Taylor","http://cypripedioideae.e-monocot.org/node/1295","","eng","original","","2012-07-16T13:28:27+00:00","2012-07-16T13:28:27+00:00","Botanical Protologue","","http://cypripedioideae.e-monocot.org/node/1295"
"urn:kew.org:wcs:taxon:147040","ef892724-c072-46fb-bf2e-165b26e0dd5b","1302","","","","Wood, M.W. & Taylor, P.G. Original description of Paphiopedilum chamberlainianum var. primulinum.  (1988).","Original description of Paphiopedilum chamberlainianum var. primulinum","M.W. Wood; P.G. Taylor","http://cypripedioideae.e-monocot.org/node/1302","","eng","original","","2012-07-16T13:28:35+00:00","2012-07-16T13:28:35+00:00","Botanical Protologue","","http://cypripedioideae.e-monocot.org/node/1302"
"urn:kew.org:wcs:taxon:147041","cee4a539-8e21-43e5-9c16-71004d0a89cc","1296","","","","Masters, M.T. Original description of Paphiopedilum chamberlainianum f. victoria-mariae. 1,  (1893).","Original description of Paphiopedilum chamberlainianum f. victoria-mariae","M.T. Masters","http://cypripedioideae.e-monocot.org/node/1296","","eng","original","","2012-07-16T13:28:30+00:00","2012-07-16T13:28:30+00:00","Botanical Protologue","","http://cypripedioideae.e-monocot.org/node/1296"
"urn:kew.org:wcs:taxon:147042","bdfbb6f5-c262-4126-82ea-873270501574","1303","","","","Hua, H.S.(g) Original description of Paphiopedilum chaoi. 50,  (1999).","Original description of Paphiopedilum chaoi","H.S.(g) Hua","http://cypripedioideae.e-monocot.org/node/1303","","eng","original","","2012-07-16T13:28:38+00:00","2012-07-16T13:28:38+00:00","Botanical Protologue","","http://cypripedioideae.e-monocot.org/node/1303"
"urn:kew.org:wcs:taxon:147043","6535196a-93f2-4f35-b1a6-50971be66eb1","1304","","","","Rolfe, R.A. Original description of Paphiopedilum charlesworthii. 19,  (1894).","Original description of Paphiopedilum charlesworthii","R.A. Rolfe","http://cypripedioideae.e-monocot.org/node/1304","","eng","original","","2012-07-16T13:28:38+00:00","2012-07-16T13:28:38+00:00","Botanical Protologue","","http://cypripedioideae.e-monocot.org/node/1304"
"urn:kew.org:wcs:taxon:147044","0aab681a-da27-449e-b799-83a1af98c30f","1305","","","","O'Brien, J. Original description of Paphiopedilum charlesworthii f. crawshayae. 12,  (1999).","Original description of Paphiopedilum charlesworthii f. crawshayae","J. O'Brien","http://cypripedioideae.e-monocot.org/node/1305","","eng","original","","2012-07-16T13:28:38+00:00","2012-07-16T13:28:38+00:00","Botanical Protologue","","http://cypripedioideae.e-monocot.org/node/1305"
"urn:kew.org:wcs:taxon:147045","b834097a-899d-4a70-b5ea-5867d09b10d9","1306","","","","Braem, G.J. Original description of Paphiopedilum charlesworthii f. sandowiae. 36,  (1998).","Original description of Paphiopedilum charlesworthii f. sandowiae","G.J. Braem","http://cypripedioideae.e-monocot.org/node/1306","","eng","original","","2012-07-16T13:28:40+00:00","2012-07-16T13:28:40+00:00","Botanical Protologue","","http://cypripedioideae.e-monocot.org/node/1306"
"urn:kew.org:wcs:taxon:147046","aaa6b445-7853-41d9-bceb-294365d54354","1307","","","","Tang, T. & Wang, F.T. Original description of Paphiopedilum chiwuanum. 1,  (1951).","Original description of Paphiopedilum chiwuanum","T. Tang; F.T. Wang","http://cypripedioideae.e-monocot.org/node/1307","","eng","original","","2012-07-16T13:28:40+00:00","2014-01-01T04:16:01+00:00","Botanical Protologue","http://cypripedioideae.e-monocot.org/files/Paphiopedilum_chiwuanum_P.pdf","http://cypripedioideae.e-monocot.org/node/1307"
"urn:kew.org:wcs:taxon:147047","4842acd7-7057-4ccc-9e72-04bb5d9f9f62","1308","","","","Reichenbach, H.G. Original description of Paphiopedilum ciliolare.  (1892).","Original description of Paphiopedilum ciliolare","H.G. Reichenbach","http://cypripedioideae.e-monocot.org/node/1308","","eng","original","","2012-07-16T13:28:42+00:00","2012-07-16T13:28:42+00:00","Botanical Protologue","","http://cypripedioideae.e-monocot.org/node/1308"
"urn:kew.org:wcs:taxon:147048","68069e03-8b73-4126-a103-0b9f9ae686e3","1309","","","","Linden, J.J. Original description of Paphiopedilum ciliolare var. miteauanum. 50(12),  (1903).","Original description of Paphiopedilum ciliolare var. miteauanum","J.J. Linden","http://cypripedioideae.e-monocot.org/node/1309","","eng","original","","2012-07-16T13:28:42+00:00","2012-07-16T13:28:42+00:00","Botanical Protologue","","http://cypripedioideae.e-monocot.org/node/1309"
"urn:kew.org:wcs:taxon:147049","aba788f1-37ee-4018-882a-93ea8f4bfa0d","1310","","","","Perner, H. & Herrmann, R. Original description of Paphiopedilum coccineum. 51,  (2000).","Original description of Paphiopedilum coccineum","H. Perner; R. Herrmann","http://cypripedioideae.e-monocot.org/node/1310","","eng","original","","2012-07-16T13:28:42+00:00","2012-07-16T13:28:42+00:00","Botanical Protologue","","http://cypripedioideae.e-monocot.org/node/1310"
"urn:kew.org:wcs:taxon:147050","ad152fed-29bf-463a-8d5b-5278544220a1","1311","","","","Bateman, J. Original description of Paphiopedilum concolor. 2(6),  (1888).","Original description of Paphiopedilum concolor","J. Bateman","http://cypripedioideae.e-monocot.org/node/1311","","eng","original","","2012-07-16T13:28:46+00:00","2012-07-16T13:28:46+00:00","Botanical Protologue","","http://cypripedioideae.e-monocot.org/node/1311"
"urn:kew.org:wcs:taxon:147051","884dd6ed-a4aa-48c2-9a9d-9b2aa8179e33","1314","","","","Reichenbach, H.G. Original description of Paphiopedilum concolor subsp. chlorophyllum. 41,  (1977).","Original description of Paphiopedilum concolor subsp. chlorophyllum","H.G. Reichenbach","http://cypripedioideae.e-monocot.org/node/1314","","eng","original","","2012-07-16T13:28:49+00:00","2012-07-16T13:28:49+00:00","Botanical Protologue","","http://cypripedioideae.e-monocot.org/node/1314"
"urn:kew.org:wcs:taxon:147052","f14431c5-0e22-48e1-8b99-c06fa796ce13","1316","","","","Liu, Z.J. & Zhang, J.Y. Original description of Paphiopedilum concolor var. dahuaense. 22,  (2000).","Original description of Paphiopedilum concolor var. dahuaense","Z.J. Liu; J.Y. Zhang","http://cypripedioideae.e-monocot.org/node/1316","","eng","original","","2012-07-16T13:28:52+00:00","2012-07-16T13:28:52+00:00","Botanical Protologue","","http://cypripedioideae.e-monocot.org/node/1316"
"urn:kew.org:wcs:taxon:147053","6e66bce8-103f-4855-8c7b-47ec7aa2f22f","1317","","","","Liu, Z.J. & Zhang, J.Y. Original description of Paphiopedilum concolor var. immaculatum. 22,  (2000).","Original description of Paphiopedilum concolor var. immaculatum","Z.J. Liu; J.Y. Zhang","http://cypripedioideae.e-monocot.org/node/1317","","eng","original","","2012-07-16T13:28:54+00:00","2012-07-16T13:28:54+00:00","Botanical Protologue","","http://cypripedioideae.e-monocot.org/node/1317"
"urn:kew.org:wcs:taxon:147054","a72d9f85-2324-427d-9d16-628cc1148b0e","1315","","","","Reichenbach, H.G. Original description of Paphiopedilum concolor subsp. reynieri. 41,  (1977).","Original description of Paphiopedilum concolor subsp. reynieri","H.G. Reichenbach","http://cypripedioideae.e-monocot.org/node/1315","","eng","original","","2012-07-16T13:28:52+00:00","2012-07-16T13:28:52+00:00","Botanical Protologue","","http://cypripedioideae.e-monocot.org/node/1315"
"urn:kew.org:wcs:taxon:147055","13376a4f-2d09-4ca5-9440-ee86b0624b53","1313","","","","Reichenbach, H.G. Original description of Paphiopedilum concolor f. sulphurinum. 52,  (2001).","Original description of Paphiopedilum concolor f. sulphurinum","H.G. Reichenbach","http://cypripedioideae.e-monocot.org/node/1313","","eng","original","","2012-07-16T13:28:49+00:00","2012-07-16T13:28:49+00:00","Botanical Protologue","","http://cypripedioideae.e-monocot.org/node/1313"
"urn:kew.org:wcs:taxon:147057","dadbad50-4c80-4a58-8524-87d97d248ee9","1319","","","","Morren, C.F.A. Original description of Paphiopedilum crossii. 19,  (2000).","Original description of Paphiopedilum crossii","C.F.A. Morren","http://cypripedioideae.e-monocot.org/node/1319","","eng","original","","2012-07-16T13:28:57+00:00","2012-07-16T13:28:57+00:00","Botanical Protologue","","http://cypripedioideae.e-monocot.org/node/1319"
"urn:kew.org:wcs:taxon:147058","af506ece-801e-4dd1-99ee-753dfff8fd93","1321","","","","Gruss, O. & Roeth, J. Original description of Paphiopedilum crossii var. potentianum. 19,  (2000).","Original description of Paphiopedilum crossii var. potentianum","O. Gruss; J. Roeth","http://cypripedioideae.e-monocot.org/node/1321","","eng","original","","2012-07-16T13:28:59+00:00","2012-07-16T13:28:59+00:00","Botanical Protologue","","http://cypripedioideae.e-monocot.org/node/1321"
"urn:kew.org:wcs:taxon:147059","11237de6-2bef-4636-99e2-bf399c92cfa9","1322","","","","Reichenbach, H.G. Original description of Paphiopedilum crossii var. sublaeve. 19,  (2000).","Original description of Paphiopedilum crossii var. sublaeve","H.G. Reichenbach","http://cypripedioideae.e-monocot.org/node/1322","","eng","original","","2012-07-16T13:28:59+00:00","2012-07-16T13:28:59+00:00","Botanical Protologue","","http://cypripedioideae.e-monocot.org/node/1322"
"urn:kew.org:wcs:taxon:147060","82ecdace-9852-46b0-a345-82960f8029bd","1323","","","","Reichenbach, H.G. Original description of Paphiopedilum curtisii.  (1892).","Original description of Paphiopedilum curtisii","H.G. Reichenbach","http://cypripedioideae.e-monocot.org/node/1323","","eng","original","","2012-07-16T13:29:02+00:00","2012-07-16T13:29:02+00:00","Botanical Protologue","","http://cypripedioideae.e-monocot.org/node/1323"
"urn:kew.org:wcs:taxon:147061","292c691e-01f4-4fa4-907b-d48edbf5223f","1324","","","","Reichenbach, H.G. & von Warszewicz, J.R.R. Original description of Paphiopedilum czerwiakowianum. 19,  (1894).","Original description of Paphiopedilum czerwiakowianum","H.G. Reichenbach; J.R.R. Warszewicz","http://cypripedioideae.e-monocot.org/node/1324","","eng","original","","2012-07-16T13:29:02+00:00","2012-07-16T13:29:02+00:00","Botanical Protologue","","http://cypripedioideae.e-monocot.org/node/1324"
"urn:kew.org:wcs:taxon:147062","7723fcfa-937e-4191-ae3b-7b1a0b4eb7d7","1625","","","","Averyanov, L.V. Original description of Paphiopedilum × dalatense. 2,  (2002).","Original description of Paphiopedilum × dalatense","L.V. Averyanov","http://cypripedioideae.e-monocot.org/node/1625","","eng","original","","2012-07-16T13:36:57+00:00","2012-07-16T13:36:57+00:00","Botanical Protologue","","http://cypripedioideae.e-monocot.org/node/1625"
"urn:kew.org:wcs:taxon:147063","44045dfb-9cc8-46a2-a1a5-866cde7100b3","1325","","","","Lindley, J. Original description of Paphiopedilum dayanum.  (1892).","Original description of Paphiopedilum dayanum","J. Lindley","http://cypripedioideae.e-monocot.org/node/1325","","eng","original","","2012-07-16T13:29:06+00:00","2012-07-16T13:29:06+00:00","Botanical Protologue","","http://cypripedioideae.e-monocot.org/node/1325"
"urn:kew.org:wcs:taxon:147064","3edc2a89-804c-4c0d-aa22-a9c16f5e57e8","1326","","","","Reichenbach, H.G. Original description of Paphiopedilum dayanum var. petri. 50(12),  (1903).","Original description of Paphiopedilum dayanum var. petri","H.G. Reichenbach","http://cypripedioideae.e-monocot.org/node/1326","","eng","original","","2012-07-16T13:29:09+00:00","2012-07-16T13:29:09+00:00","Botanical Protologue","","http://cypripedioideae.e-monocot.org/node/1326"
"urn:kew.org:wcs:taxon:147065","ce152c31-63b9-49b4-ad42-0d76ca88c5d7","1327","","","","Guillaumin, A. Original description of Paphiopedilum delenatii. 71,  (1924).","Original description of Paphiopedilum delenatii","A. Guillaumin","http://cypripedioideae.e-monocot.org/node/1327","","eng","original","","2012-07-16T13:29:09+00:00","2014-01-01T04:16:01+00:00","Botanical Protologue","http://cypripedioideae.e-monocot.org/files/Paphiopedilum_delenatii_P.pdf","http://cypripedioideae.e-monocot.org/node/1327"
"urn:kew.org:wcs:taxon:147066","4aec291f-3062-4d65-b05f-b39206d2dec9","1328","","","","Braem, G.J. Original description of Paphiopedilum delenatii f. albinum. 1,  (1998).","Original description of Paphiopedilum delenatii f. albinum","G.J. Braem","http://cypripedioideae.e-monocot.org/node/1328","","eng","original","","2012-07-16T13:29:12+00:00","2012-07-16T13:29:12+00:00","Botanical Protologue","","http://cypripedioideae.e-monocot.org/node/1328"
"urn:kew.org:wcs:taxon:147067","b3c25e9b-7567-43eb-8cbb-4fd60c94ecc6","1331","","","","Liu, Z.J. & Zhang, J.Y. Original description of Paphiopedilum delicatum. 39,  (2001).","Original description of Paphiopedilum delicatum","Z.J. Liu; J.Y. Zhang","http://cypripedioideae.e-monocot.org/node/1331","","eng","original","","2012-07-16T13:29:17+00:00","2012-07-16T13:29:17+00:00","Botanical Protologue","","http://cypripedioideae.e-monocot.org/node/1331"
"urn:kew.org:wcs:taxon:147069","0b6ae615-b6c5-4026-a509-ffd099e419f3","1333","","","","Tang, T. & Wang, F.T. Original description of Paphiopedilum dianthum. 10,  (1940).","Original description of Paphiopedilum dianthum","T. Tang; F.T. Wang","http://cypripedioideae.e-monocot.org/node/1333","","eng","original","","2012-07-16T13:29:21+00:00","2014-01-01T04:16:01+00:00","Botanical Protologue","http://cypripedioideae.e-monocot.org/files/Paphiopedilum_dianthum_P.pdf","http://cypripedioideae.e-monocot.org/node/1333"
"urn:kew.org:wcs:taxon:147070","baeaf6f3-fa7a-481e-bad8-3e366cdf2e97","1335","","","","Reichenbach, H.G. Original description of Paphiopedilum dilectum. 19,  (1894).","Original description of Paphiopedilum dilectum","H.G. Reichenbach","http://cypripedioideae.e-monocot.org/node/1335","","eng","original","","2012-07-16T13:29:24+00:00","2012-07-16T13:29:24+00:00","Botanical Protologue","","http://cypripedioideae.e-monocot.org/node/1335"
"urn:kew.org:wcs:taxon:147071","65aa1ba5-dfcd-4f23-ac02-d4a90772913b","1626","","","","Braem, G.J. & Chiron, G.R. Original description of Paphiopedilum × dixlerianum. 1,  (2001).","Original description of Paphiopedilum × dixlerianum","G.J. Braem; G.R. Chiron","http://cypripedioideae.e-monocot.org/node/1626","","eng","original","","2012-07-16T13:36:57+00:00","2012-10-12T14:09:36+00:00","Botanical Protologue","http://cypripedioideae.e-monocot.org/files/Paphiopedilum_x_dixlerianum_P.pdf","http://cypripedioideae.e-monocot.org/node/1626"
"urn:kew.org:wcs:taxon:147072","c537b6eb-870c-4b8f-8f34-4a2a106e94ac","1336","","","","Lückel, E. Original description of Paphiopedilum dollii. 38,  (1987).","Original description of Paphiopedilum dollii","E. Lückel","http://cypripedioideae.e-monocot.org/node/1336","","eng","original","","2012-07-16T13:29:24+00:00","2012-07-16T13:29:24+00:00","Botanical Protologue","","http://cypripedioideae.e-monocot.org/node/1336"
"urn:kew.org:wcs:taxon:147073","11c1313a-0e25-4601-bfcc-8147f7b94ffe","1337","","","","Beddome, R.H. Original description of Paphiopedilum druryi.  (1892).","Original description of Paphiopedilum druryi","R.H. Beddome","http://cypripedioideae.e-monocot.org/node/1337","","eng","original","","2012-07-16T13:29:28+00:00","2012-07-16T13:29:28+00:00","Botanical Protologue","","http://cypripedioideae.e-monocot.org/node/1337"
"urn:kew.org:wcs:taxon:147074","4942e854-bee3-457b-8b74-49d4c9f7e58d","1338","","","","Garay, L.A. Original description of Paphiopedilum ecuadorense. 9,  (1994).","Original description of Paphiopedilum ecuadorense","L.A. Garay","http://cypripedioideae.e-monocot.org/node/1338","","eng","original","","2012-07-16T13:29:28+00:00","2012-07-16T13:29:28+00:00","Botanical Protologue","","http://cypripedioideae.e-monocot.org/node/1338"
"urn:kew.org:wcs:taxon:147075","76a9d83c-fb0b-42e4-b194-bd3a7cb6588e","1339","","","","O'Brien, J. Original description of Paphiopedilum elliottianum.  (1892).","Original description of Paphiopedilum elliottianum","J. O'Brien","http://cypripedioideae.e-monocot.org/node/1339","","eng","original","","2012-07-16T13:29:31+00:00","2012-07-16T13:29:31+00:00","Botanical Protologue","","http://cypripedioideae.e-monocot.org/node/1339"
"urn:kew.org:wcs:taxon:147076","2aa604b7-5ec8-4671-9c3b-02c95cbdd97b","1340","","","","Koopowitz, H. & Cribb, P.J. Original description of Paphiopedilum emersonii. 12,  (1986).","Original description of Paphiopedilum emersonii","H. Koopowitz; P.J. Cribb","http://cypripedioideae.e-monocot.org/node/1340","","eng","original","","2012-07-16T13:29:31+00:00","2012-07-16T13:29:31+00:00","Botanical Protologue","","http://cypripedioideae.e-monocot.org/node/1340"
"urn:kew.org:wcs:taxon:147077","482c0f83-839d-4e42-a62f-983102eeaa42","1342","","","","Braem, G.J. Original description of Paphiopedilum emersonii f. luteum. 66,  (2001).","Original description of Paphiopedilum emersonii f. luteum","G.J. Braem","http://cypripedioideae.e-monocot.org/node/1342","","eng","original","","2012-07-16T13:29:35+00:00","2012-07-16T13:29:35+00:00","Botanical Protologue","","http://cypripedioideae.e-monocot.org/node/1342"
"urn:kew.org:wcs:taxon:147079","290c146d-e0ed-4f6c-8623-b5d522d75bb3","1343","","","","Schlechter, F.R.R. Original description of Paphiopedilum esquirolei. 4,  (1919).","Original description of Paphiopedilum esquirolei","F.R.R. Schlechter","http://cypripedioideae.e-monocot.org/node/1343","","eng","original","","2012-07-16T13:29:37+00:00","2014-01-01T04:16:01+00:00","Botanical Protologue","http://cypripedioideae.e-monocot.org/files/Paphiopedilum_esquirolei_P.pdf","http://cypripedioideae.e-monocot.org/node/1343"
"urn:kew.org:wcs:taxon:147080","f723bd42-a907-458b-92d3-a5923eadec01","1627","","","","Atwood, J.T. Original description of Paphiopedilum × expansum. 97(1148),  (1989).","Original description of Paphiopedilum × expansum","J.T. Atwood","http://cypripedioideae.e-monocot.org/node/1627","","eng","original","","2012-07-16T13:36:59+00:00","2012-10-12T14:09:36+00:00","Botanical Protologue","http://cypripedioideae.e-monocot.org/files/Paphiopedilum_x_expansum_P.pdf","http://cypripedioideae.e-monocot.org/node/1627"
"urn:kew.org:wcs:taxon:147081","f965458e-e09e-4257-a9ba-8bcb7be2a7f4","1345","","","","Castaño, H. & Aguirre León, E. Original description of Paphiopedilum exstaminodium. 9,  (1994).","Original description of Paphiopedilum exstaminodium","H. Castaño; E. Aguirre León","http://cypripedioideae.e-monocot.org/node/1345","","eng","original","","2012-07-16T13:29:40+00:00","2012-07-16T13:29:40+00:00","Botanical Protologue","","http://cypripedioideae.e-monocot.org/node/1345"
"urn:kew.org:wcs:taxon:147082","e4be0bd3-e253-4402-8f58-0a931a2c794e","1346","","","","Ridley, H.N. Original description of Paphiopedilum exul. 4,  (1896).","Original description of Paphiopedilum exul","H.N. Ridley","http://cypripedioideae.e-monocot.org/node/1346","","eng","original","","2012-07-16T13:29:42+00:00","2012-07-16T13:29:42+00:00","Botanical Protologue","","http://cypripedioideae.e-monocot.org/node/1346"
"urn:kew.org:wcs:taxon:147083","3210d9ba-bdf0-4350-95f6-4fd42d8fa56a","1349","","","","Lindley, J. Original description of Paphiopedilum fairrieanum.  (1892).","Original description of Paphiopedilum fairrieanum","J. Lindley","http://cypripedioideae.e-monocot.org/node/1349","","eng","original","","2012-07-16T13:29:45+00:00","2012-07-16T13:29:45+00:00","Botanical Protologue","","http://cypripedioideae.e-monocot.org/node/1349"
"urn:kew.org:wcs:taxon:147083","c4f469aa-062b-4020-a2e5-be09e0315c73","262","","","","Swinson, A. Frederick Sander, the Orchid King. 256 (Hodder and Stoughton Ltd.: London, 1970).","Frederick Sander, the Orchid King","A. Swinson","http://cypripedioideae.e-monocot.org/node/262","","eng","original","","2012-03-12T11:41:47+00:00","2012-03-12T11:42:58+00:00","Book","","http://cypripedioideae.e-monocot.org/node/1349"
"urn:kew.org:wcs:taxon:147084","bf4bcaa4-d78d-45cb-a804-bececd122a5a","1351","","","","Matho, K. Original description of Paphiopedilum fairrieanum var. bohlmannianum. 1(42),  (1942).","Original description of Paphiopedilum fairrieanum var. bohlmannianum","K. Matho","http://cypripedioideae.e-monocot.org/node/1351","","eng","original","","2012-07-16T13:29:49+00:00","2012-07-16T13:29:49+00:00","Botanical Protologue","","http://cypripedioideae.e-monocot.org/node/1351"
"urn:kew.org:wcs:taxon:147085","53880374-e6be-4989-9125-1d4b2804de64","1350","","","","Matho, K. Original description of Paphiopedilum fairrieanum f. bohlmannianum. 36,  (1998).","Original description of Paphiopedilum fairrieanum f. bohlmannianum","K. Matho","http://cypripedioideae.e-monocot.org/node/1350","","eng","original","","2012-07-16T13:29:45+00:00","2012-07-16T13:29:45+00:00","Botanical Protologue","","http://cypripedioideae.e-monocot.org/node/1350"
"urn:kew.org:wcs:taxon:147088","3c24843f-f765-4fc9-895d-23cd0f6d8cc7","1628","","","","Koopowitz, H. & Hasegawa, N. Original description of Paphiopedilum × fanaticum. 18,  (1992).","Original description of Paphiopedilum × fanaticum","H. Koopowitz; N. Hasegawa","http://cypripedioideae.e-monocot.org/node/1628","","eng","original","","2012-07-16T13:37:01+00:00","2012-10-12T14:09:36+00:00","Botanical Protologue","http://cypripedioideae.e-monocot.org/files/Paphiopedilum_x_fanaticum_P.pdf","http://cypripedioideae.e-monocot.org/node/1628"
"urn:kew.org:wcs:taxon:147089","c6ace51e-9f86-41ca-874b-893156c0299b","269","","","","Birk, L.A. Paphiopedilum fowliei Birk. Orchid Digest 45, 63-64 (1981).","<i>Paphiopedilum fowliei</i> Birk","L.A. Birk","http://cypripedioideae.e-monocot.org/node/269","","eng","original","","2012-03-12T15:08:26+00:00","2012-05-01T16:15:56+00:00","Journal Article","","http://cypripedioideae.e-monocot.org/node/1352"
"urn:kew.org:wcs:taxon:147089","e827c137-5315-4af9-92d7-753731942753","1352","","","","Birk, L.A. Original description of Paphiopedilum fowliei. 45,  (1981).","Original description of Paphiopedilum fowliei","L.A. Birk","http://cypripedioideae.e-monocot.org/node/1352","","eng","original","","2012-07-16T13:29:49+00:00","2012-07-16T13:29:49+00:00","Botanical Protologue","","http://cypripedioideae.e-monocot.org/node/1352"
"urn:kew.org:wcs:taxon:147090","e94a1743-d4b2-4fef-9c68-a1cb2402cc36","1353","","","","Braem, G.J. Original description of Paphiopedilum fowliei f. christianae. 36,  (1998).","Original description of Paphiopedilum fowliei f. christianae","G.J. Braem","http://cypripedioideae.e-monocot.org/node/1353","","eng","original","","2012-07-16T13:29:49+00:00","2012-07-16T13:29:49+00:00","Botanical Protologue","","http://cypripedioideae.e-monocot.org/node/1353"
"urn:kew.org:wcs:taxon:147091","40504217-6b92-46cc-bba5-3e55e77d753a","1354","","","","Braem, G.J. Original description of Paphiopedilum fowliei f. sangianum. 12,  (1999).","Original description of Paphiopedilum fowliei f. sangianum","G.J. Braem","http://cypripedioideae.e-monocot.org/node/1354","","eng","original","","2012-07-16T13:29:52+00:00","2012-07-16T13:29:52+00:00","Botanical Protologue","","http://cypripedioideae.e-monocot.org/node/1354"
"urn:kew.org:wcs:taxon:147092","648b00bf-2f32-4715-8fcc-a53f9e3010f1","1355","","","","Braem, G.J. Original description of Paphiopedilum fowliei var. sangianum. 4,  (1993).","Original description of Paphiopedilum fowliei var. sangianum","G.J. Braem","http://cypripedioideae.e-monocot.org/node/1355","","eng","original","","2012-07-16T13:29:52+00:00","2012-07-16T13:29:52+00:00","Botanical Protologue","","http://cypripedioideae.e-monocot.org/node/1355"
"urn:kew.org:wcs:taxon:147093","02d27d8f-a870-4af6-8c7f-625cf76367c8","1629","","","","Rolfe, R.A. Original description of Paphiopedilum × frankeanum. 16,  (1908).","Original description of Paphiopedilum × frankeanum","R.A. Rolfe","http://cypripedioideae.e-monocot.org/node/1629","","eng","original","","2012-07-16T13:37:04+00:00","2013-05-08T13:44:02+00:00","Botanical Protologue","http://cypripedioideae.e-monocot.org/files/Paphiopedilum_x_frankeanum_P.pdf","http://cypripedioideae.e-monocot.org/node/1629"
"urn:kew.org:wcs:taxon:147094","dc3973f3-ecc6-4323-a0cf-0669707231ac","1356","","","","Guillemard, F.H.H. Original description of Paphiopedilum gardineri. 19,  (1894).","Original description of Paphiopedilum gardineri","F.H.H. Guillemard","http://cypripedioideae.e-monocot.org/node/1356","","eng","original","","2012-07-16T13:29:52+00:00","2012-07-16T13:29:52+00:00","Botanical Protologue","","http://cypripedioideae.e-monocot.org/node/1356"
"urn:kew.org:wcs:taxon:147095","7e55a75a-76a7-4918-a6ae-3959ce32227e","272","","","","Braem, G.J., Baker, M.L. & Baker, C.O. Paphiopedilum gigantifolium, a new Slipper Orchid from the Island of Sulawesi (Indonesia). Orchidées, Cultures et Protection 30, 9-12 (1997).","<i>Paphiopedilum gigantifolium</i>, a new Slipper Orchid from the Island of Sulawesi (Indonesia)","G.J. Braem; M.L. Baker; C.O. Baker","http://cypripedioideae.e-monocot.org/node/272","","eng","original","","2012-03-12T15:08:26+00:00","2012-05-01T16:19:01+00:00","Journal Article","","http://cypripedioideae.e-monocot.org/node/1357"
"urn:kew.org:wcs:taxon:147095","8d4191e0-63df-4161-b610-c4fe37e117b9","1357","","","","Braem, M.L.B. & Baker, C.O. Original description of Paphiopedilum gigantifolium. 31,  (1997).","Original description of Paphiopedilum gigantifolium","M.L.B. Braem; C.O. Baker","http://cypripedioideae.e-monocot.org/node/1357","","eng","original","","2012-07-16T13:29:55+00:00","2012-07-16T13:29:55+00:00","Botanical Protologue","","http://cypripedioideae.e-monocot.org/node/1357"
"urn:kew.org:wcs:taxon:147096","f4148209-89cc-4f66-bad4-f6de01a49018","1358","","","","von Blume, C.(K.) L. Original description of Paphiopedilum glanduliferum.  (1892).","Original description of Paphiopedilum glanduliferum","C.(K.) L. Blume","http://cypripedioideae.e-monocot.org/node/1358","","eng","original","","2012-07-16T13:29:59+00:00","2012-07-16T13:29:59+00:00","Botanical Protologue","","http://cypripedioideae.e-monocot.org/node/1358"
"urn:kew.org:wcs:taxon:147097","de4d5fac-feb4-46fa-b084-f4103f33259f","1359","","","","Guillemard, F.H.H. Original description of Paphiopedilum glanduliferum var. gardineri.  (1988).","Original description of Paphiopedilum glanduliferum var. gardineri","F.H.H. Guillemard","http://cypripedioideae.e-monocot.org/node/1359","","eng","original","","2012-07-16T13:29:59+00:00","2012-07-16T13:29:59+00:00","Botanical Protologue","","http://cypripedioideae.e-monocot.org/node/1359"
"urn:kew.org:wcs:taxon:147098","bd205552-d298-4e51-85c6-0f4ad2a95f48","1360","","","","Linden, J.J. & Rodigas, É. Original description of Paphiopedilum glanduliferum var. kimballianum. 55,  (1991).","Original description of Paphiopedilum glanduliferum var. kimballianum","J.J. Linden; É. Rodigas","http://cypripedioideae.e-monocot.org/node/1360","","eng","original","","2012-07-16T13:30:02+00:00","2012-07-16T13:30:02+00:00","Botanical Protologue","","http://cypripedioideae.e-monocot.org/node/1360"
"urn:kew.org:wcs:taxon:147099","74639cfa-eb6d-49ed-bfba-dac23f2d039c","1361","","","","Reichenbach, H.G. Original description of Paphiopedilum glanduliferum var. praestans.  (1988).","Original description of Paphiopedilum glanduliferum var. praestans","H.G. Reichenbach","http://cypripedioideae.e-monocot.org/node/1361","","eng","original","","2012-07-16T13:30:06+00:00","2012-07-16T13:30:06+00:00","Botanical Protologue","","http://cypripedioideae.e-monocot.org/node/1361"
"urn:kew.org:wcs:taxon:147100","ddf0af71-1671-429a-812f-364b81d1c91a","1362","","","","Williams, L.O. (O.) Original description of Paphiopedilum glanduliferum var. wilhelminae. 3,  (1986).","Original description of Paphiopedilum glanduliferum var. wilhelminae","L.O. (O.) Williams","http://cypripedioideae.e-monocot.org/node/1362","","eng","original","","2012-07-16T13:30:06+00:00","2012-07-16T13:30:06+00:00","Botanical Protologue","","http://cypripedioideae.e-monocot.org/node/1362"
"urn:kew.org:wcs:taxon:147101","9a2ab388-7bdc-447b-8d6c-8a99b710e6e4","1363","","","","Smith, J.J. Original description of Paphiopedilum glaucophyllum. 7,  (1900).","Original description of Paphiopedilum glaucophyllum","J.J. Smith","http://cypripedioideae.e-monocot.org/node/1363","","eng","original","","2012-07-16T13:30:10+00:00","2014-01-01T04:16:01+00:00","Botanical Protologue","http://cypripedioideae.e-monocot.org/files/Paphiopedilum_glaucophyllum_P.pdf","http://cypripedioideae.e-monocot.org/node/1363"
"urn:kew.org:wcs:taxon:147102","09262ac9-530e-4465-abdc-dd2d3e5a51e4","1364","","","","Braem, G.J. Original description of Paphiopedilum glaucophyllum f. flavoviride. 66,  (2001).","Original description of Paphiopedilum glaucophyllum f. flavoviride","G.J. Braem","http://cypripedioideae.e-monocot.org/node/1364","","eng","original","","2012-07-16T13:30:10+00:00","2012-07-16T13:30:10+00:00","Botanical Protologue","","http://cypripedioideae.e-monocot.org/node/1364"
"urn:kew.org:wcs:taxon:147103","5a706b18-2f98-4dd4-ae2e-aabf8d529afb","1365","","","","Original description of Paphiopedilum glaucophyllum var. glaucophyllum.","Original description of Paphiopedilum glaucophyllum var. glaucophyllum","","http://cypripedioideae.e-monocot.org/node/1365","","eng","original","","2012-07-16T13:30:16+00:00","2012-07-16T13:30:16+00:00","Botanical Protologue","","http://cypripedioideae.e-monocot.org/node/1365"
"urn:kew.org:wcs:taxon:147104","7df27b6e-90be-436a-a520-1304a9938475","1366","","","","Smith, J.J. Original description of Paphiopedilum glaucophyllum var. moquetteanum. 17,  (1906).","Original description of Paphiopedilum glaucophyllum var. moquetteanum","J.J. Smith","http://cypripedioideae.e-monocot.org/node/1366","","eng","original","","2012-07-16T13:30:16+00:00","2014-01-01T04:16:01+00:00","Botanical Protologue","http://cypripedioideae.e-monocot.org/files/Paphiopedilum_glaucophyllum_var_moquetteanum_P.pdf","http://cypripedioideae.e-monocot.org/node/1366"
"urn:kew.org:wcs:taxon:147105","4693feef-0a06-40f2-aed9-3c100e99446d","1368","","","","Godefroy-Lebeuf, A. Original description of Paphiopedilum godefroyae.  (1892).","Original description of Paphiopedilum godefroyae","A. Godefroy-Lebeuf","http://cypripedioideae.e-monocot.org/node/1368","","eng","original","","2012-07-16T13:30:23+00:00","2012-07-16T13:30:23+00:00","Botanical Protologue","","http://cypripedioideae.e-monocot.org/node/1368"
"urn:kew.org:wcs:taxon:147106","1106584d-abcf-4124-9ca2-6ccb2823e6f7","1372","","","","Fowlie, J.A. Original description of Paphiopedilum godefroyae var. ang-thong.  (1988).","Original description of Paphiopedilum godefroyae var. ang-thong","J.A. Fowlie","http://cypripedioideae.e-monocot.org/node/1372","","eng","original","","2012-07-16T13:30:26+00:00","2012-07-16T13:30:26+00:00","Botanical Protologue","","http://cypripedioideae.e-monocot.org/node/1372"
"urn:kew.org:wcs:taxon:147107","9e6e4698-5d35-42b2-8904-a219a9945793","1373","","","","Masters, M.T. Original description of Paphiopedilum gratrixianum. 13,  (1905).","Original description of Paphiopedilum gratrixianum","M.T. Masters","http://cypripedioideae.e-monocot.org/node/1373","","eng","original","","2012-07-16T13:30:29+00:00","2014-01-01T04:16:01+00:00","Botanical Protologue","http://cypripedioideae.e-monocot.org/files/Paphiopedilum_gratrixianum_P.pdf","http://cypripedioideae.e-monocot.org/node/1373"
"urn:kew.org:wcs:taxon:147108","a80a6443-1bd7-4e91-ba92-e99217443e94","1631","","","","Hua, H.S.(g) Original description of Paphiopedilum × grussianum. 49,  (1998).","Original description of Paphiopedilum × grussianum","H.S.(g) Hua","http://cypripedioideae.e-monocot.org/node/1631","","eng","original","","2012-07-16T13:37:06+00:00","2012-10-12T14:09:36+00:00","Botanical Protologue","http://cypripedioideae.e-monocot.org/files/Paphiopedilum_x_grussianum_P.pdf","http://cypripedioideae.e-monocot.org/node/1631"
"urn:kew.org:wcs:taxon:147109","934dfddc-98ce-4b68-8db2-a46eb3b09b93","1377","","","","Fowlie, J.A. Original description of Paphiopedilum hainanense. 51,  (1987).","Original description of Paphiopedilum hainanense","J.A. Fowlie","http://cypripedioideae.e-monocot.org/node/1377","","eng","original","","2012-07-16T13:30:37+00:00","2012-07-16T13:30:37+00:00","Botanical Protologue","","http://cypripedioideae.e-monocot.org/node/1377"
"urn:kew.org:wcs:taxon:147110","4026978c-4039-4cab-953d-b2246a6dc3d0","323","","","","Zhongjian, L., Xinqi, C. & Cribb, P.J. Paphiopedilum Pfitzer, Morph. Stud. Orchideenbl. 11. 1886, nom. cons. Flora of China 25 (Orchidaceae), 33-44 (2009).","<em>Paphiopedilum</em> Pfitzer, Morph. Stud. Orchideenbl. 11. 1886, nom. cons.","L. Zhongjian; C. Xinqi; P.J. Cribb","http://cypripedioideae.e-monocot.org/node/323","","eng","original","","2012-03-12T15:08:30+00:00","2013-04-12T16:12:19+00:00","Book Chapter","","http://cypripedioideae.e-monocot.org/node/1378"
"urn:kew.org:wcs:taxon:147110","792f135c-a5fd-4cb8-90c5-f7124017584f","1378","","","","Perner, H. & Gruss, O. Original description of Paphiopedilum hangianum. 6,  (1999).","Original description of Paphiopedilum hangianum","H. Perner; O. Gruss","http://cypripedioideae.e-monocot.org/node/1378","","eng","original","","2012-07-16T13:30:37+00:00","2012-07-16T13:30:37+00:00","Botanical Protologue","","http://cypripedioideae.e-monocot.org/node/1378"
"urn:kew.org:wcs:taxon:147111","50fbe2bb-4d81-476e-b93d-16e09d51adb8","1380","","","","Reichenbach, H.G. Original description of Paphiopedilum hartwegii. 19,  (1894).","Original description of Paphiopedilum hartwegii","H.G. Reichenbach","http://cypripedioideae.e-monocot.org/node/1380","","eng","original","","2012-07-16T13:30:42+00:00","2012-07-16T13:30:42+00:00","Botanical Protologue","","http://cypripedioideae.e-monocot.org/node/1380"
"urn:kew.org:wcs:taxon:147112","5d0161ae-c406-44ba-9f2c-4068155d80b2","1381","","","","Reichenbach, H.G. Original description of Paphiopedilum haynaldianum.  (1892).","Original description of Paphiopedilum haynaldianum","H.G. Reichenbach","http://cypripedioideae.e-monocot.org/node/1381","","eng","original","","2012-07-16T13:30:42+00:00","2012-07-16T13:30:42+00:00","Botanical Protologue","","http://cypripedioideae.e-monocot.org/node/1381"
"urn:kew.org:wcs:taxon:147113","04c09233-ce7d-4a83-b284-f79b159ecf4d","1382","","","","Gruss, O. & Roeth, J. Original description of Paphiopedilum haynaldianum f. album. 51,  (2000).","Original description of Paphiopedilum haynaldianum f. album","O. Gruss; J. Roeth","http://cypripedioideae.e-monocot.org/node/1382","","eng","original","","2012-07-16T13:30:45+00:00","2012-07-16T13:30:45+00:00","Botanical Protologue","","http://cypripedioideae.e-monocot.org/node/1382"
"urn:kew.org:wcs:taxon:147114","4606fa72-a5de-4a07-954b-a84d05f4f1a4","1383","","","","Averyanov, L.V. Original description of Paphiopedilum helenae. 65,  (1996).","Original description of Paphiopedilum helenae","L.V. Averyanov","http://cypripedioideae.e-monocot.org/node/1383","","eng","original","","2012-07-16T13:30:45+00:00","2012-07-16T13:30:45+00:00","Botanical Protologue","","http://cypripedioideae.e-monocot.org/node/1383"
"urn:kew.org:wcs:taxon:147114","64eb8540-244b-4300-8ae9-69f57a9286f9","268","","","","Averyanov, L.V., Hiep, N.T., Loc, P.K. & Huyen, D.D. Endangered Vietnamese Paphiopedilums I. Paphiopedilum helenae. Orchids 65, 1062-1069 (1996).","Endangered Vietnamese <i>Paphiopedilums</i> I. <i>Paphiopedilum helenae</i>","L.V. Averyanov; N.T. Hiep; P.K. Loc; D.D. Huyen","http://cypripedioideae.e-monocot.org/node/268","","eng","original","","2012-03-12T15:08:26+00:00","2012-05-01T16:15:21+00:00","Journal Article","","http://cypripedioideae.e-monocot.org/node/1383"
"urn:kew.org:wcs:taxon:147115","90ec9c2c-bef9-44ed-963b-961e029306bf","1384","","","","Gruss, O. & Roeth, J. Original description of Paphiopedilum helenae f. aureum. 50,  (1999).","Original description of Paphiopedilum helenae f. aureum","O. Gruss; J. Roeth","http://cypripedioideae.e-monocot.org/node/1384","","eng","original","","2012-07-16T13:30:50+00:00","2012-07-16T13:30:50+00:00","Botanical Protologue","","http://cypripedioideae.e-monocot.org/node/1384"
"urn:kew.org:wcs:taxon:147116","51b595c2-6195-4064-b680-f10fd6547201","1386","","","","Wood, M.W. Original description of Paphiopedilum hennisianum. 41,  (1977).","Original description of Paphiopedilum hennisianum","M.W. Wood","http://cypripedioideae.e-monocot.org/node/1386","","eng","original","","2012-07-16T13:30:53+00:00","2012-07-16T13:30:53+00:00","Botanical Protologue","","http://cypripedioideae.e-monocot.org/node/1386"
"urn:kew.org:wcs:taxon:147117","977587ac-0984-47fd-be90-c398dae6a02c","1388","","","","Gruss, O. & Roeth, J. Original description of Paphiopedilum hennisianum var. christiansenii. 47,  (1996).","Original description of Paphiopedilum hennisianum var. christiansenii","O. Gruss; J. Roeth","http://cypripedioideae.e-monocot.org/node/1388","","eng","original","","2012-07-16T13:30:57+00:00","2012-07-16T13:30:57+00:00","Botanical Protologue","","http://cypripedioideae.e-monocot.org/node/1388"
"urn:kew.org:wcs:taxon:147118","4a369419-9ee4-4e32-b403-39344beb49ee","1387","","","","Gruss, O. & Roeth, J. Original description of Paphiopedilum hennisianum f. christiansenii. 12,  (1999).","Original description of Paphiopedilum hennisianum f. christiansenii","O. Gruss; J. Roeth","http://cypripedioideae.e-monocot.org/node/1387","","eng","original","","2012-07-16T13:30:53+00:00","2012-07-16T13:30:53+00:00","Botanical Protologue","","http://cypripedioideae.e-monocot.org/node/1387"
"urn:kew.org:wcs:taxon:147119","f9d8797d-9ebd-4f3e-bcf6-718ccc5b1fc4","1389","","","","Birk, L.A. Original description of Paphiopedilum hennisianum var. fowliei.  (1987).","Original description of Paphiopedilum hennisianum var. fowliei","L.A. Birk","http://cypripedioideae.e-monocot.org/node/1389","","eng","original","","2012-07-16T13:30:57+00:00","2012-07-16T13:30:57+00:00","Botanical Protologue","","http://cypripedioideae.e-monocot.org/node/1389"
"urn:kew.org:wcs:taxon:147120","8a12fc3d-72d8-4c46-b031-d1c51e755d53","1390","","","","Braem, G.J. Original description of Paphiopedilum henryanum. 1,  (1987).","Original description of Paphiopedilum henryanum","G.J. Braem","http://cypripedioideae.e-monocot.org/node/1390","","eng","original","","2012-07-16T13:30:59+00:00","2012-07-16T13:30:59+00:00","Botanical Protologue","","http://cypripedioideae.e-monocot.org/node/1390"
"urn:kew.org:wcs:taxon:147121","a7add5a4-ed23-4a8f-b24b-827c280975fb","1393","","","","Braem, G.J. Original description of Paphiopedilum henryanum f. christae. 12,  (1999).","Original description of Paphiopedilum henryanum f. christae","G.J. Braem","http://cypripedioideae.e-monocot.org/node/1393","","eng","original","","2012-07-16T13:31:01+00:00","2012-07-16T13:31:01+00:00","Botanical Protologue","","http://cypripedioideae.e-monocot.org/node/1393"
"urn:kew.org:wcs:taxon:147122","58f99ae3-7424-40f6-8120-a9030609d24d","1394","","","","Braem, G.J. Original description of Paphiopedilum henryanum var. christae. 2,  (1991).","Original description of Paphiopedilum henryanum var. christae","G.J. Braem","http://cypripedioideae.e-monocot.org/node/1394","","eng","original","","2012-07-16T13:31:04+00:00","2012-07-16T13:31:04+00:00","Botanical Protologue","","http://cypripedioideae.e-monocot.org/node/1394"
"urn:kew.org:wcs:taxon:147123","d4c9611c-9006-4416-b5e8-f48c3cc555ef","1632","","","","Fuchs, F. & Reisinger, H. Original description of Paphiopedilum × herrmannii. 27,  (1995).","Original description of Paphiopedilum × herrmannii","F. Fuchs; H. Reisinger","http://cypripedioideae.e-monocot.org/node/1632","","eng","original","","2012-07-16T13:37:06+00:00","2012-10-12T14:09:36+00:00","Botanical Protologue","http://cypripedioideae.e-monocot.org/files/Paphiopedilum_x_herrmannii_P.pdf","http://cypripedioideae.e-monocot.org/node/1632"
"urn:kew.org:wcs:taxon:147124","8e0cab89-fdf7-43bf-a304-aaaf2d3bfaf7","1395","","","","Averyanov, L.V. Original description of Paphiopedilum hiepii. 67,  (1998).","Original description of Paphiopedilum hiepii","L.V. Averyanov","http://cypripedioideae.e-monocot.org/node/1395","","eng","original","","2012-07-16T13:31:04+00:00","2012-07-16T13:31:04+00:00","Botanical Protologue","","http://cypripedioideae.e-monocot.org/node/1395"
"urn:kew.org:wcs:taxon:147125","735589e0-f4bd-48f8-9035-49625361d212","1396","","","","Senghas, K. & Schettler, R. Original description of Paphiopedilum hilmarii. 6,  (1999).","Original description of Paphiopedilum hilmarii","K. Senghas; R. Schettler","http://cypripedioideae.e-monocot.org/node/1396","","eng","original","","2012-07-16T13:31:07+00:00","2012-07-16T13:31:07+00:00","Botanical Protologue","","http://cypripedioideae.e-monocot.org/node/1396"
"urn:kew.org:wcs:taxon:147126","9c779d83-7553-4bbd-b31b-f07f7232261a","1397","","","","Reichenbach, H.G. Original description of Paphiopedilum hincksianum. 19,  (1894).","Original description of Paphiopedilum hincksianum","H.G. Reichenbach","http://cypripedioideae.e-monocot.org/node/1397","","eng","original","","2012-07-16T13:31:12+00:00","2012-07-16T13:31:12+00:00","Botanical Protologue","","http://cypripedioideae.e-monocot.org/node/1397"
"urn:kew.org:wcs:taxon:147127","135c5676-18c7-46b3-8a9c-646df6ce9995","1398","","","","Hooker, W.J. Original description of Paphiopedilum hirsutissimum.  (1892).","Original description of Paphiopedilum hirsutissimum","W.J. Hooker","http://cypripedioideae.e-monocot.org/node/1398","","eng","original","","2012-07-16T13:31:12+00:00","2012-07-16T13:31:12+00:00","Botanical Protologue","","http://cypripedioideae.e-monocot.org/node/1398"
"urn:kew.org:wcs:taxon:147128","520badde-d274-4b13-b41a-1c61aae73d58","1401","","","","Tang, T. & Wang, F.T. Original description of Paphiopedilum hirsutissimum var. chiwuanum.  (1987).","Original description of Paphiopedilum hirsutissimum var. chiwuanum","T. Tang; F.T. Wang","http://cypripedioideae.e-monocot.org/node/1401","","eng","original","","2012-07-16T13:31:15+00:00","2012-07-16T13:31:15+00:00","Botanical Protologue","","http://cypripedioideae.e-monocot.org/node/1401"
"urn:kew.org:wcs:taxon:147129","16b34a84-26c8-4c22-a2ef-785d03495c4c","1402","","","","Schlechter, F.R.R. Original description of Paphiopedilum hirsutissimum var. esquirolei. 5,  (1982).","Original description of Paphiopedilum hirsutissimum var. esquirolei","F.R.R. Schlechter","http://cypripedioideae.e-monocot.org/node/1402","","eng","original","","2012-07-16T13:31:17+00:00","2012-07-16T13:31:17+00:00","Botanical Protologue","","http://cypripedioideae.e-monocot.org/node/1402"
"urn:kew.org:wcs:taxon:147131","56ee2275-1723-4eb1-9e8a-39ec2b6cbefb","1400","","","","Gruss, O. & Roeth, J. Original description of Paphiopedilum hirsutissimum f. viride. 12,  (1999).","Original description of Paphiopedilum hirsutissimum f. viride","O. Gruss; J. Roeth","http://cypripedioideae.e-monocot.org/node/1400","","eng","original","","2012-07-16T13:31:15+00:00","2012-07-16T13:31:15+00:00","Botanical Protologue","","http://cypripedioideae.e-monocot.org/node/1400"
"urn:kew.org:wcs:taxon:147132","cdf413b9-7483-4d56-821e-e6d581fa4c02","1403","","","","Dodson, C.H. Original description of Paphiopedilum hirtzii. 9,  (1994).","Original description of Paphiopedilum hirtzii","C.H. Dodson","http://cypripedioideae.e-monocot.org/node/1403","","eng","original","","2012-07-16T13:31:17+00:00","2012-07-16T13:31:17+00:00","Botanical Protologue","","http://cypripedioideae.e-monocot.org/node/1403"
"urn:kew.org:wcs:taxon:147134","be35e4c6-39b1-4763-8e40-a821b3081840","1404","","","","Reichenbach, H.G. Original description of Paphiopedilum hookerae.  (1892).","Original description of Paphiopedilum hookerae","H.G. Reichenbach","http://cypripedioideae.e-monocot.org/node/1404","","eng","original","","2012-07-16T13:31:17+00:00","2012-07-16T13:31:17+00:00","Botanical Protologue","","http://cypripedioideae.e-monocot.org/node/1404"
"urn:kew.org:wcs:taxon:147135","6459171d-b200-4c93-897c-e14ada0736c4","1406","","","","Gower, W.H. Original description of Paphiopedilum hookerae subsp. appletonianum. 85,  (1977).","Original description of Paphiopedilum hookerae subsp. appletonianum","W.H. Gower","http://cypripedioideae.e-monocot.org/node/1406","","eng","original","","2012-07-16T13:31:20+00:00","2012-07-16T13:31:20+00:00","Botanical Protologue","","http://cypripedioideae.e-monocot.org/node/1406"
"urn:kew.org:wcs:taxon:147136","927cdebc-a599-4b64-86be-d87f468abf58","1407","","","","Reichenbach, H.G. Original description of Paphiopedilum hookerae var. bullenianum.  (1894).","Original description of Paphiopedilum hookerae var. bullenianum","H.G. Reichenbach","http://cypripedioideae.e-monocot.org/node/1407","","eng","original","","2012-07-16T13:31:23+00:00","2012-07-16T13:31:23+00:00","Botanical Protologue","","http://cypripedioideae.e-monocot.org/node/1407"
"urn:kew.org:wcs:taxon:147137","e4950e5b-5e22-4096-b1bf-cacfb1f48f7c","1408","","","","Original description of Paphiopedilum hookerae var. hookerae.","Original description of Paphiopedilum hookerae var. hookerae","","http://cypripedioideae.e-monocot.org/node/1408","","eng","original","","2012-07-16T13:31:23+00:00","2012-07-16T13:31:23+00:00","Botanical Protologue","","http://cypripedioideae.e-monocot.org/node/1408"
"urn:kew.org:wcs:taxon:147138","be46b2a1-6caf-440c-90cf-3aad75877900","1405","","","","Braem, G.J. Original description of Paphiopedilum hookerae f. sandowiae. 12,  (1999).","Original description of Paphiopedilum hookerae f. sandowiae","G.J. Braem","http://cypripedioideae.e-monocot.org/node/1405","","eng","original","","2012-07-16T13:31:20+00:00","2012-07-16T13:31:20+00:00","Botanical Protologue","","http://cypripedioideae.e-monocot.org/node/1405"
"urn:kew.org:wcs:taxon:147139","0f358c85-ade5-4a7b-9fa1-0f5e9952e1c4","1409","","","","Rolfe, R.A. Original description of Paphiopedilum hookerae var. volonteanum.  (1988).","Original description of Paphiopedilum hookerae var. volonteanum","R.A. Rolfe","http://cypripedioideae.e-monocot.org/node/1409","","eng","original","","2012-07-16T13:31:23+00:00","2012-07-16T13:31:23+00:00","Botanical Protologue","","http://cypripedioideae.e-monocot.org/node/1409"
"urn:kew.org:wcs:taxon:147140","f6b67845-0836-4747-b86e-e3f0bfbbe112","1410","","","","N.T.Tich, Original description of Paphiopedilum huonglanae. 3,  (1998).","Original description of Paphiopedilum huonglanae","N.T.Tich","http://cypripedioideae.e-monocot.org/node/1410","","eng","original","","2012-07-16T13:31:25+00:00","2012-07-16T13:31:25+00:00","Botanical Protologue","","http://cypripedioideae.e-monocot.org/node/1410"
"urn:kew.org:wcs:taxon:147141","ec0c7eaa-9855-41b0-92e0-c2eeec716d1f","1411","","","","Lindley, J. Original description of Paphiopedilum insigne. 19,  (1888).","Original description of Paphiopedilum insigne","J. Lindley","http://cypripedioideae.e-monocot.org/node/1411","","eng","original","","2012-07-16T13:31:25+00:00","2012-07-16T13:31:25+00:00","Botanical Protologue","","http://cypripedioideae.e-monocot.org/node/1411"
"urn:kew.org:wcs:taxon:147142","a0e4f94d-e44d-4f01-8ef1-15560b68e0cb","1414","","","","Tang, T. & Wang, F.T. Original description of Paphiopedilum insigne var. barbigerum.  (1988).","Original description of Paphiopedilum insigne var. barbigerum","T. Tang; F.T. Wang","http://cypripedioideae.e-monocot.org/node/1414","","eng","original","","2012-07-16T13:31:28+00:00","2012-07-16T13:31:28+00:00","Botanical Protologue","","http://cypripedioideae.e-monocot.org/node/1414"
"urn:kew.org:wcs:taxon:147143","ccf25498-6f6b-4445-89b9-6246ce0d83d7","1412","","","","Reichenbach, H.G. Original description of Paphiopedilum insigne f. sanderae. 12,  (1999).","Original description of Paphiopedilum insigne f. sanderae","H.G. Reichenbach","http://cypripedioideae.e-monocot.org/node/1412","","eng","original","","2012-07-16T13:31:25+00:00","2012-07-16T13:31:25+00:00","Botanical Protologue","","http://cypripedioideae.e-monocot.org/node/1412"
"urn:kew.org:wcs:taxon:147144","c45ec454-ad1d-45cb-8775-b9f673cc2fbf","1413","","","","Rolfe, R.A. Original description of Paphiopedilum insigne f. sanderianum. 12,  (1999).","Original description of Paphiopedilum insigne f. sanderianum","R.A. Rolfe","http://cypripedioideae.e-monocot.org/node/1413","","eng","original","","2012-07-16T13:31:28+00:00","2012-07-16T13:31:28+00:00","Botanical Protologue","","http://cypripedioideae.e-monocot.org/node/1413"
"urn:kew.org:wcs:taxon:147145","04955569-3d60-41e3-92f0-9774cf853e8a","1415","","","","Cavestro, W. Original description of Paphiopedilum intaniae. 25,  (2000).","Original description of Paphiopedilum intaniae","W. Cavestro","http://cypripedioideae.e-monocot.org/node/1415","","eng","original","","2012-07-16T13:31:30+00:00","2012-07-16T13:31:30+00:00","Botanical Protologue","","http://cypripedioideae.e-monocot.org/node/1415"
"urn:kew.org:wcs:taxon:147146","cc7ebb86-0eeb-47cc-a811-51bf359591c6","1416","","","","Hua, H.S.(g) Original description of Paphiopedilum jackii. 46(3),  (1995).","Original description of Paphiopedilum jackii","H.S.(g) Hua","http://cypripedioideae.e-monocot.org/node/1416","","eng","original","","2012-07-16T13:31:30+00:00","2012-07-16T13:31:30+00:00","Botanical Protologue","","http://cypripedioideae.e-monocot.org/node/1416"
"urn:kew.org:wcs:taxon:147147","896ac37e-c559-48e0-a5d8-1a07cca624d4","1417","","","","Averyanov, L.V. Original description of Paphiopedilum jackii var. hiepii. 64,  (2000).","Original description of Paphiopedilum jackii var. hiepii","L.V. Averyanov","http://cypripedioideae.e-monocot.org/node/1417","","eng","original","","2012-07-16T13:31:30+00:00","2012-07-16T13:31:30+00:00","Botanical Protologue","","http://cypripedioideae.e-monocot.org/node/1417"
"urn:kew.org:wcs:taxon:147148","9786eee2-f08d-49af-83c6-2878c9d9cd5a","1418","","","","Lindley, J. Original description of Paphiopedilum javanicum. 19,  (1888).","Original description of Paphiopedilum javanicum","J. Lindley","http://cypripedioideae.e-monocot.org/node/1418","","eng","original","","2012-07-16T13:31:33+00:00","2012-07-16T13:31:33+00:00","Botanical Protologue","","http://cypripedioideae.e-monocot.org/node/1418"
"urn:kew.org:wcs:taxon:147149","fdd6bd46-b531-4810-b24d-f5df116f2104","1420","","","","Original description of Paphiopedilum javanicum var. javanicum.","Original description of Paphiopedilum javanicum var. javanicum","","http://cypripedioideae.e-monocot.org/node/1420","","eng","original","","2012-07-16T13:31:35+00:00","2012-07-16T13:31:35+00:00","Botanical Protologue","","http://cypripedioideae.e-monocot.org/node/1420"
"urn:kew.org:wcs:taxon:147150","85590d06-6dd8-4170-b2d5-c852181c49ed","1419","","","","Roeth, J. & Gruss, O. Original description of Paphiopedilum javanicum f. nymphenburgianum. 2,  (1998).","Original description of Paphiopedilum javanicum f. nymphenburgianum","J. Roeth; O. Gruss","http://cypripedioideae.e-monocot.org/node/1419","","eng","original","","2012-07-16T13:31:33+00:00","2012-07-16T13:31:33+00:00","Botanical Protologue","","http://cypripedioideae.e-monocot.org/node/1419"
"urn:kew.org:wcs:taxon:147151","49fe3a30-b324-44b0-a767-c14d4054c11c","1421","","","","Roeth, J. & Gruss, O. Original description of Paphiopedilum javanicum var. nymphenburgianum. 48,  (1997).","Original description of Paphiopedilum javanicum var. nymphenburgianum","J. Roeth; O. Gruss","http://cypripedioideae.e-monocot.org/node/1421","","eng","original","","2012-07-16T13:31:35+00:00","2012-07-16T13:31:35+00:00","Botanical Protologue","","http://cypripedioideae.e-monocot.org/node/1421"
"urn:kew.org:wcs:taxon:147152","9d703410-9ce2-4027-844e-69ae796a91ce","1422","","","","Reichenbach, H.G. Original description of Paphiopedilum javanicum var. virens.  (1892).","Original description of Paphiopedilum javanicum var. virens","H.G. Reichenbach","http://cypripedioideae.e-monocot.org/node/1422","","eng","original","","2012-07-16T13:31:37+00:00","2012-07-16T13:31:37+00:00","Botanical Protologue","","http://cypripedioideae.e-monocot.org/node/1422"
"urn:kew.org:wcs:taxon:147153","7a6c932a-7595-43dd-ad63-57b5506db2f5","1423","","","","Fowlie, J.A. & Yap, K.F. Original description of Paphiopedilum johorense. 36,  (1972).","Original description of Paphiopedilum johorense","J.A. Fowlie; K.F. Yap","http://cypripedioideae.e-monocot.org/node/1423","","eng","original","","2012-07-16T13:31:37+00:00","2012-07-16T13:31:37+00:00","Botanical Protologue","","http://cypripedioideae.e-monocot.org/node/1423"
"urn:kew.org:wcs:taxon:147154","7a0d28ed-c53c-454e-ada9-3af5dfee704d","1424","","","","Brown, N.E. Original description of Paphiopedilum kaieteurum. 9,  (1994).","Original description of Paphiopedilum kaieteurum","N.E. Brown","http://cypripedioideae.e-monocot.org/node/1424","","eng","original","","2012-07-16T13:31:40+00:00","2012-07-16T13:31:40+00:00","Botanical Protologue","","http://cypripedioideae.e-monocot.org/node/1424"
"urn:kew.org:wcs:taxon:147155","d0e88e2c-1b08-4f62-8d5e-c1a21da2185b","1425","","","","Braem, G.J. Original description of Paphiopedilum kalinae. 93,  (1995).","Original description of Paphiopedilum kalinae","G.J. Braem","http://cypripedioideae.e-monocot.org/node/1425","","eng","original","","2012-07-16T13:31:43+00:00","2012-07-16T13:31:43+00:00","Botanical Protologue","","http://cypripedioideae.e-monocot.org/node/1425"
"urn:kew.org:wcs:taxon:147156","52b7207e-9ec7-4d6d-8794-e2c7d9a323ea","1634","","","","Reichenbach, H.G. Original description of Paphiopedilum × kimballianum. 4,  (1896).","Original description of Paphiopedilum × kimballianum","H.G. Reichenbach","http://cypripedioideae.e-monocot.org/node/1634","","eng","original","","2012-07-16T13:37:14+00:00","2012-07-16T13:37:14+00:00","Botanical Protologue","","http://cypripedioideae.e-monocot.org/node/1634"
"urn:kew.org:wcs:taxon:147157","6b8ce3db-28c5-446d-af2d-55f62a3f9e05","1426","","","","Reichenbach, H.G. Original description of Paphiopedilum klotzschianum.  (1892).","Original description of Paphiopedilum klotzschianum","H.G. Reichenbach","http://cypripedioideae.e-monocot.org/node/1426","","eng","original","","2012-07-16T13:31:43+00:00","2012-07-16T13:31:43+00:00","Botanical Protologue","","http://cypripedioideae.e-monocot.org/node/1426"
"urn:kew.org:wcs:taxon:147158","3a11d3de-714a-4fe0-a2d6-60aa5ff356d5","1427","","","","Fowlie, J.A. Original description of Paphiopedilum kolopakingii. 48,  (1984).","Original description of Paphiopedilum kolopakingii","J.A. Fowlie","http://cypripedioideae.e-monocot.org/node/1427","","eng","original","","2012-07-16T13:31:46+00:00","2012-07-16T13:31:46+00:00","Botanical Protologue","","http://cypripedioideae.e-monocot.org/node/1427"
"urn:kew.org:wcs:taxon:147159","d25af140-2f72-49e2-a046-07bb75cbf905","1429","","","","Bateman, J. Original description of Paphiopedilum laevigatum. 2(6),  (1888).","Original description of Paphiopedilum laevigatum","J. Bateman","http://cypripedioideae.e-monocot.org/node/1429","","eng","original","","2012-07-16T13:31:51+00:00","2012-07-16T13:31:51+00:00","Botanical Protologue","","http://cypripedioideae.e-monocot.org/node/1429"
"urn:kew.org:wcs:taxon:147160","c5724674-a62a-4690-adcc-9bc5a3644cf6","1430","","","","Reichenbach, H.G. Original description of Paphiopedilum lawrenceanum. 19,  (1888).","Original description of Paphiopedilum lawrenceanum","H.G. Reichenbach","http://cypripedioideae.e-monocot.org/node/1430","","eng","original","","2012-07-16T13:31:51+00:00","2012-07-16T13:31:51+00:00","Botanical Protologue","","http://cypripedioideae.e-monocot.org/node/1430"
"urn:kew.org:wcs:taxon:147161","35fac7dd-5763-4d70-a4c0-6af7f0b24204","1431","","","","Linden, L. & Rodigas, É. Original description of Paphiopedilum lawrenceanum f. hyeanum. 12,  (1999).","Original description of Paphiopedilum lawrenceanum f. hyeanum","L. Linden; É. Rodigas","http://cypripedioideae.e-monocot.org/node/1431","","eng","original","","2012-07-16T13:31:53+00:00","2012-07-16T13:31:53+00:00","Botanical Protologue","","http://cypripedioideae.e-monocot.org/node/1431"
"urn:kew.org:wcs:taxon:147162","bcd8f460-ccf8-4d68-9486-76d1af330713","1432","","","","Linden, L. & Rodigas, É. Original description of Paphiopedilum lawrenceanum var. hyeanum.  (1988).","Original description of Paphiopedilum lawrenceanum var. hyeanum","L. Linden; É. Rodigas","http://cypripedioideae.e-monocot.org/node/1432","","eng","original","","2012-07-16T13:31:56+00:00","2012-07-16T13:31:56+00:00","Botanical Protologue","","http://cypripedioideae.e-monocot.org/node/1432"
"urn:kew.org:wcs:taxon:147163","b2b566a5-ef2f-4d79-b297-bd6baeef2ebd","1433","","","","Rolfe, R.A. Original description of Paphiopedilum leucochilum. 39,  (1975).","Original description of Paphiopedilum leucochilum","R.A. Rolfe","http://cypripedioideae.e-monocot.org/node/1433","","eng","original","","2012-07-16T13:31:56+00:00","2012-07-16T13:31:56+00:00","Botanical Protologue","","http://cypripedioideae.e-monocot.org/node/1433"
"urn:kew.org:wcs:taxon:147164","00304ddf-dce5-44ff-b37b-25f3ac838e0c","1434","","","","Fowlie, J.A. Original description of Paphiopedilum liemianum. 5,  (1982).","Original description of Paphiopedilum liemianum","J.A. Fowlie","http://cypripedioideae.e-monocot.org/node/1434","","eng","original","","2012-07-16T13:31:59+00:00","2012-07-16T13:31:59+00:00","Botanical Protologue","","http://cypripedioideae.e-monocot.org/node/1434"
"urn:kew.org:wcs:taxon:147165","33d563ca-7467-4fe8-b896-151c07b84e69","1436","","","","Wood, M.W. & Taylor, P.G. Original description of Paphiopedilum liemianum var. primulinum. 5,  (1982).","Original description of Paphiopedilum liemianum var. primulinum","M.W. Wood; P.G. Taylor","http://cypripedioideae.e-monocot.org/node/1436","","eng","original","","2012-07-16T13:31:59+00:00","2012-07-16T13:31:59+00:00","Botanical Protologue","","http://cypripedioideae.e-monocot.org/node/1436"
"urn:kew.org:wcs:taxon:147166","76e5cc15-6075-4c6f-8ac7-0380b7c486b3","1435","","","","Wood, M.W. Original description of Paphiopedilum liemianum f. purpurascens. 5,  (1982).","Original description of Paphiopedilum liemianum f. purpurascens","M.W. Wood","http://cypripedioideae.e-monocot.org/node/1435","","eng","original","","2012-07-16T13:31:59+00:00","2012-07-16T13:31:59+00:00","Botanical Protologue","","http://cypripedioideae.e-monocot.org/node/1435"
"urn:kew.org:wcs:taxon:147167","667c2507-782d-44d6-8df0-86e647467225","1437","","","","Lindley, J. Original description of Paphiopedilum lindenii. 9,  (1994).","Original description of Paphiopedilum lindenii","J. Lindley","http://cypripedioideae.e-monocot.org/node/1437","","eng","original","","2012-07-16T13:32:03+00:00","2012-07-16T13:32:03+00:00","Botanical Protologue","","http://cypripedioideae.e-monocot.org/node/1437"
"urn:kew.org:wcs:taxon:147168","0dfc02a8-9fd0-4f85-b897-86c97123e76a","1438","","","","Lindley, J. Original description of Paphiopedilum lindleyanum. 19,  (1894).","Original description of Paphiopedilum lindleyanum","J. Lindley","http://cypripedioideae.e-monocot.org/node/1438","","eng","original","","2012-07-16T13:32:03+00:00","2012-07-16T13:32:03+00:00","Botanical Protologue","","http://cypripedioideae.e-monocot.org/node/1438"
"urn:kew.org:wcs:taxon:147169","a0e0dff3-c9bf-4584-8de7-d135bfa69689","1439","","","","Schoser, G. Original description of Paphiopedilum linii. 17,  (1966).","Original description of Paphiopedilum linii","G. Schoser","http://cypripedioideae.e-monocot.org/node/1439","","eng","original","","2012-07-16T13:32:05+00:00","2014-01-01T04:16:01+00:00","Botanical Protologue","http://cypripedioideae.e-monocot.org/files/Paphiopedilum_linii_P.pdf","http://cypripedioideae.e-monocot.org/node/1439"
"urn:kew.org:wcs:taxon:147170","45ffbaa0-7040-4632-aa6d-ee71eb335250","1635","","","","auct., Original description of Paphiopedilum × littleanum. 4,  (1896).","Original description of Paphiopedilum × littleanum","auct.","http://cypripedioideae.e-monocot.org/node/1635","","eng","original","","2012-07-16T13:37:14+00:00","2012-07-16T13:37:14+00:00","Botanical Protologue","","http://cypripedioideae.e-monocot.org/node/1635"
"urn:kew.org:wcs:taxon:147171","70dd237a-ec7b-439e-a520-f4106ba5493d","1440","","","","von Warszewicz, J.R.R. & Reichenbach, H.G. Original description of Paphiopedilum longifolium. 19,  (1888).","Original description of Paphiopedilum longifolium","J.R.R. Warszewicz; H.G. Reichenbach","http://cypripedioideae.e-monocot.org/node/1440","","eng","original","","2012-07-16T13:32:10+00:00","2012-07-16T13:32:10+00:00","Botanical Protologue","","http://cypripedioideae.e-monocot.org/node/1440"
"urn:kew.org:wcs:taxon:147172","8bf1d91b-108b-4bca-bf61-22155f5a21af","1443","","","","Lindley, J. Original description of Paphiopedilum lowii.  (1892).","Original description of Paphiopedilum lowii","J. Lindley","http://cypripedioideae.e-monocot.org/node/1443","","eng","original","","2012-07-16T13:32:13+00:00","2012-07-16T13:32:13+00:00","Botanical Protologue","","http://cypripedioideae.e-monocot.org/node/1443"
"urn:kew.org:wcs:taxon:147173","9bfaf39d-a016-49f8-b2f0-9e69ca1ca670","1444","","","","Cribb, P.J. Original description of Paphiopedilum lowii f. aureum.  (1997).","Original description of Paphiopedilum lowii f. aureum","P.J. Cribb","http://cypripedioideae.e-monocot.org/node/1444","","eng","original","","2012-07-16T13:32:16+00:00","2012-07-16T13:32:16+00:00","Botanical Protologue","","http://cypripedioideae.e-monocot.org/node/1444"
"urn:kew.org:wcs:taxon:147174","d0c824d7-e715-43e5-832d-9fde58a48e9b","1445","","","","Cribb, P.J. Original description of Paphiopedilum lowii var. aureum. 98,  (1990).","Original description of Paphiopedilum lowii var. aureum","P.J. Cribb","http://cypripedioideae.e-monocot.org/node/1445","","eng","original","","2012-07-16T13:32:16+00:00","2012-07-16T13:32:16+00:00","Botanical Protologue","","http://cypripedioideae.e-monocot.org/node/1445"
"urn:kew.org:wcs:taxon:147175","5fcac103-f80d-44ea-9fbe-07a98cc163a8","1446","","","","Original description of Paphiopedilum lowii var. lowii.","Original description of Paphiopedilum lowii var. lowii","","http://cypripedioideae.e-monocot.org/node/1446","","eng","original","","2012-07-16T13:32:18+00:00","2012-07-16T13:32:18+00:00","Botanical Protologue","","http://cypripedioideae.e-monocot.org/node/1446"
"urn:kew.org:wcs:taxon:147176","ec27b76c-13d4-4b42-9e5c-2df1f82bdf02","1447","","","","Garay, L.A. Original description of Paphiopedilum lowii var. lynniae. 48,  (1997).","Original description of Paphiopedilum lowii var. lynniae","L.A. Garay","http://cypripedioideae.e-monocot.org/node/1447","","eng","original","","2012-07-16T13:32:18+00:00","2012-07-16T13:32:18+00:00","Botanical Protologue","","http://cypripedioideae.e-monocot.org/node/1447"
"urn:kew.org:wcs:taxon:147177","1bb4fcbb-0de1-4335-a218-952306388e45","1448","","","","Asher, J.H. & Beaman, J.H. Original description of Paphiopedilum lowii var. richardianum. 45(5),  (1994).","Original description of Paphiopedilum lowii var. richardianum","J.H. Asher; J.H. Beaman","http://cypripedioideae.e-monocot.org/node/1448","","eng","original","","2012-07-16T13:32:21+00:00","2012-07-16T13:32:21+00:00","Botanical Protologue","","http://cypripedioideae.e-monocot.org/node/1448"
"urn:kew.org:wcs:taxon:147178","37a27f12-986a-444e-b8a2-07c4baed0820","1449","","","","Garay, L.A. Original description of Paphiopedilum lynniae. 11,  (1996).","Original description of Paphiopedilum lynniae","L.A. Garay","http://cypripedioideae.e-monocot.org/node/1449","","eng","original","","2012-07-16T13:32:23+00:00","2012-07-16T13:32:23+00:00","Botanical Protologue","","http://cypripedioideae.e-monocot.org/node/1449"
"urn:kew.org:wcs:taxon:147179","7a996ddf-5001-42ee-a317-afb919a220b6","1450","","","","Meyer, F.G. Original description of Paphiopedilum macfarlanei. 83,  (1934).","Original description of Paphiopedilum macfarlanei","F.G. Meyer","http://cypripedioideae.e-monocot.org/node/1450","","eng","original","","2012-07-16T13:32:23+00:00","2012-07-16T13:32:23+00:00","Botanical Protologue","","http://cypripedioideae.e-monocot.org/node/1450"
"urn:kew.org:wcs:taxon:147180","9d90f268-76b7-46b5-a812-baa400f39300","1452","","","","Chen, S.C. & Tsi, Z.H. Original description of Paphiopedilum malipoense. 22,  (1984).","Original description of Paphiopedilum malipoense","S.C. Chen; Z.H. Tsi","http://cypripedioideae.e-monocot.org/node/1452","","eng","original","","2012-07-16T13:32:27+00:00","2012-07-16T13:32:27+00:00","Botanical Protologue","","http://cypripedioideae.e-monocot.org/node/1452"
"urn:kew.org:wcs:taxon:147181","1ebf0769-faaa-457d-874b-95779647dc56","1453","","","","Braem, G.J. Original description of Paphiopedilum malipoense f. concolor. 1,  (1998).","Original description of Paphiopedilum malipoense f. concolor","G.J. Braem","http://cypripedioideae.e-monocot.org/node/1453","","eng","original","","2012-07-16T13:32:30+00:00","2012-07-16T13:32:30+00:00","Botanical Protologue","","http://cypripedioideae.e-monocot.org/node/1453"
"urn:kew.org:wcs:taxon:147182","48af1f5e-0f64-4bda-9b03-0e7e70f72bba","1457","","","","Averyanov, L.V. Original description of Paphiopedilum malipoense var. hiepii. 2,  (1998).","Original description of Paphiopedilum malipoense var. hiepii","L.V. Averyanov","http://cypripedioideae.e-monocot.org/node/1457","","eng","original","","2012-07-16T13:32:35+00:00","2012-07-16T13:32:35+00:00","Botanical Protologue","","http://cypripedioideae.e-monocot.org/node/1457"
"urn:kew.org:wcs:taxon:147183","5a64ce3a-2fdb-42f8-b69e-2badc97151b2","1458","","","","Hua, H.S.(g) Original description of Paphiopedilum malipoense var. jackii. 66,  (1997).","Original description of Paphiopedilum malipoense var. jackii","H.S.(g) Hua","http://cypripedioideae.e-monocot.org/node/1458","","eng","original","","2012-07-16T13:32:35+00:00","2012-07-16T13:32:35+00:00","Botanical Protologue","","http://cypripedioideae.e-monocot.org/node/1458"
"urn:kew.org:wcs:taxon:147184","48128dae-33fb-45be-aa8b-8d78b280654d","1459","","","","Original description of Paphiopedilum malipoense var. malipoense.","Original description of Paphiopedilum malipoense var. malipoense","","http://cypripedioideae.e-monocot.org/node/1459","","eng","original","","2012-07-16T13:32:38+00:00","2012-07-16T13:32:38+00:00","Botanical Protologue","","http://cypripedioideae.e-monocot.org/node/1459"
"urn:kew.org:wcs:taxon:147185","91977298-beb4-44e0-92a6-bfecc6194b41","1454","","","","Roeth, J. Original description of Paphiopedilum malipoense f. tonnianum. 51,  (2000).","Original description of Paphiopedilum malipoense f. tonnianum","J. Roeth","http://cypripedioideae.e-monocot.org/node/1454","","eng","original","","2012-07-16T13:32:30+00:00","2012-07-16T13:32:30+00:00","Botanical Protologue","","http://cypripedioideae.e-monocot.org/node/1454"
"urn:kew.org:wcs:taxon:147186","513c7cb0-3dc9-49e2-9cd0-9235cab597df","1455","","","","Gruss, O. & Roeth, J. Original description of Paphiopedilum malipoense f. virescens. 52,  (2001).","Original description of Paphiopedilum malipoense f. virescens","O. Gruss; J. Roeth","http://cypripedioideae.e-monocot.org/node/1455","","eng","original","","2012-07-16T13:32:33+00:00","2012-07-16T13:32:33+00:00","Botanical Protologue","","http://cypripedioideae.e-monocot.org/node/1455"
"urn:kew.org:wcs:taxon:147187","5312df8f-3aeb-4201-bbfe-4208a88c3faf","1460","","","","Fowlie, J.A. Original description of Paphiopedilum markianum. 54,  (1990).","Original description of Paphiopedilum markianum","J.A. Fowlie","http://cypripedioideae.e-monocot.org/node/1460","","eng","original","","2012-07-16T13:32:38+00:00","2012-07-16T13:32:38+00:00","Botanical Protologue","","http://cypripedioideae.e-monocot.org/node/1460"
"urn:kew.org:wcs:taxon:147188","c02b266a-5169-4de3-a123-ab3ca114f861","1461","","","","Reichenbach, H.G. Original description of Paphiopedilum mastersianum.  (1892).","Original description of Paphiopedilum mastersianum","H.G. Reichenbach","http://cypripedioideae.e-monocot.org/node/1461","","eng","original","","2012-07-16T13:32:41+00:00","2012-07-16T13:32:41+00:00","Botanical Protologue","","http://cypripedioideae.e-monocot.org/node/1461"
"urn:kew.org:wcs:taxon:147189","aafe3c0a-7dcc-4a8d-99b6-c79d82a4c45a","1462","","","","Original description of Paphiopedilum mastersianum var. mastersianum.","Original description of Paphiopedilum mastersianum var. mastersianum","","http://cypripedioideae.e-monocot.org/node/1462","","eng","original","","2012-07-16T13:32:41+00:00","2012-07-16T13:32:41+00:00","Botanical Protologue","","http://cypripedioideae.e-monocot.org/node/1462"
"urn:kew.org:wcs:taxon:147190","6e472b74-3a89-4222-840d-b9d07c6bce91","1463","","","","Braem, G.J. Original description of Paphiopedilum mastersianum var. mohrianum. 64,  (2000).","Original description of Paphiopedilum mastersianum var. mohrianum","G.J. Braem","http://cypripedioideae.e-monocot.org/node/1463","","eng","original","","2012-07-16T13:32:41+00:00","2012-07-16T13:32:41+00:00","Botanical Protologue","","http://cypripedioideae.e-monocot.org/node/1463"
"urn:kew.org:wcs:taxon:147191","fcd74210-e275-45c4-8b30-f44dd521c162","1637","","","","Roeth, J. & Gruss, O. Original description of Paphiopedilum × mattesii. 47,  (1996).","Original description of Paphiopedilum × mattesii","J. Roeth; O. Gruss","http://cypripedioideae.e-monocot.org/node/1637","","eng","original","","2012-07-16T13:37:16+00:00","2012-10-12T14:09:36+00:00","Botanical Protologue","http://cypripedioideae.e-monocot.org/files/Paphiopedilum_x_mattesii_P.pdf","http://cypripedioideae.e-monocot.org/node/1637"
"urn:kew.org:wcs:taxon:147192","713c1de8-44f0-47f6-9135-54977f998ad6","1464","","","","Tang, T. & Wang, F.T. Original description of Paphiopedilum micranthum. 1,  (1951).","Original description of Paphiopedilum micranthum","T. Tang; F.T. Wang","http://cypripedioideae.e-monocot.org/node/1464","","eng","original","","2012-07-16T13:32:44+00:00","2014-01-01T04:16:01+00:00","Botanical Protologue","http://cypripedioideae.e-monocot.org/files/Paphiopedilum_micranthum_P.pdf","http://cypripedioideae.e-monocot.org/node/1464"
"urn:kew.org:wcs:taxon:147193","1d1427e9-973b-459e-92e8-8b7abe8d1f0a","1468","","","","Braem, G.J. Original description of Paphiopedilum micranthum var. alboflavum. 1,  (1994).","Original description of Paphiopedilum micranthum var. alboflavum","G.J. Braem","http://cypripedioideae.e-monocot.org/node/1468","","eng","original","","2012-07-16T13:32:50+00:00","2012-07-16T13:32:50+00:00","Botanical Protologue","","http://cypripedioideae.e-monocot.org/node/1468"
"urn:kew.org:wcs:taxon:147194","88577656-33d9-43e0-842f-654c561bd28f","1465","","","","Braem, G.J. Original description of Paphiopedilum micranthum f. alboflavum. 1,  (1998).","Original description of Paphiopedilum micranthum f. alboflavum","G.J. Braem","http://cypripedioideae.e-monocot.org/node/1465","","eng","original","","2012-07-16T13:32:44+00:00","2012-07-16T13:32:44+00:00","Botanical Protologue","","http://cypripedioideae.e-monocot.org/node/1465"
"urn:kew.org:wcs:taxon:147195","677b97ff-d32b-49da-b925-80f6d80f9027","1467","","","","Fowlie, J.A. Original description of Paphiopedilum micranthum subsp. eburneum. 57,  (1993).","Original description of Paphiopedilum micranthum subsp. eburneum","J.A. Fowlie","http://cypripedioideae.e-monocot.org/node/1467","","eng","original","","2012-07-16T13:32:47+00:00","2012-07-16T13:32:47+00:00","Botanical Protologue","","http://cypripedioideae.e-monocot.org/node/1467"
"urn:kew.org:wcs:taxon:147196","b5b8c72c-f318-4cab-afc2-5dd308e14ada","1466","","","","Gruss, O. & Roeth, J. Original description of Paphiopedilum micranthum f. glanzeanum. 12,  (1999).","Original description of Paphiopedilum micranthum f. glanzeanum","O. Gruss; J. Roeth","http://cypripedioideae.e-monocot.org/node/1466","","eng","original","","2012-07-16T13:32:47+00:00","2012-07-16T13:32:47+00:00","Botanical Protologue","","http://cypripedioideae.e-monocot.org/node/1466"
"urn:kew.org:wcs:taxon:147197","afc433ac-caba-4233-ac6b-ba4d3f62f503","1469","","","","Gruss, O. & Roeth, J. Original description of Paphiopedilum micranthum var. glanzeanum. 2,  (1994).","Original description of Paphiopedilum micranthum var. glanzeanum","O. Gruss; J. Roeth","http://cypripedioideae.e-monocot.org/node/1469","","eng","original","","2012-07-16T13:32:50+00:00","2012-07-16T13:32:50+00:00","Botanical Protologue","","http://cypripedioideae.e-monocot.org/node/1469"
"urn:kew.org:wcs:taxon:147198","0c7e1e72-b2d0-4d51-be85-4dc4b9e14145","1471","","","","Liu, Z.J. & Chen, S.C. Original description of Paphiopedilum microchilum. 39,  (2001).","Original description of Paphiopedilum microchilum","Z.J. Liu; S.C. Chen","http://cypripedioideae.e-monocot.org/node/1471","","eng","original","","2012-07-16T13:32:53+00:00","2012-07-16T13:32:53+00:00","Botanical Protologue","","http://cypripedioideae.e-monocot.org/node/1471"
"urn:kew.org:wcs:taxon:147199","46e12e01-4dd5-45ad-8d46-70258eff4fda","1472","","","","Cavestro, W. & Chiron, G.R. Original description of Paphiopedilum mirabile. 38,  (1999).","Original description of Paphiopedilum mirabile","W. Cavestro; G.R. Chiron","http://cypripedioideae.e-monocot.org/node/1472","","eng","original","","2012-07-16T13:32:56+00:00","2012-07-16T13:32:56+00:00","Botanical Protologue","","http://cypripedioideae.e-monocot.org/node/1472"
"urn:kew.org:wcs:taxon:147200","fbe8e046-e12a-4879-b40e-654d3a05e777","1473","","","","Braem, G.J. Original description of Paphiopedilum mohrianum. 53,  (1989).","Original description of Paphiopedilum mohrianum","G.J. Braem","http://cypripedioideae.e-monocot.org/node/1473","","eng","original","","2012-07-16T13:33:00+00:00","2012-07-16T13:33:00+00:00","Botanical Protologue","","http://cypripedioideae.e-monocot.org/node/1473"
"urn:kew.org:wcs:taxon:147200","fe911927-766b-4570-8575-4e674b4e0752","271","","","","Braem, G.J. Paphiopedilum mohrianum, a new Slipper Orchid from Flores Island, Indonesia. Orchid Digest April - June, 73-74 (1989).","<i>Paphiopedilum mohrianum</i>, a new Slipper Orchid from Flores Island, Indonesia","G.J. Braem","http://cypripedioideae.e-monocot.org/node/271","","eng","original","","2012-03-12T15:08:26+00:00","2012-12-12T10:14:57+00:00","Journal Article","","http://cypripedioideae.e-monocot.org/node/1473"
"urn:kew.org:wcs:taxon:147201","e3431454-b4c3-4bb2-8c96-4f2a9bdfd645","1474","","","","Smith, J.J. Original description of Paphiopedilum moquetteanum. 44,  (1980).","Original description of Paphiopedilum moquetteanum","J.J. Smith","http://cypripedioideae.e-monocot.org/node/1474","","eng","original","","2012-07-16T13:33:00+00:00","2012-07-16T13:33:00+00:00","Botanical Protologue","","http://cypripedioideae.e-monocot.org/node/1474"
"urn:kew.org:wcs:taxon:147202","008910de-a702-42b3-8914-75cc33b62a21","1477","","","","Reichenbach, H.G. Original description of Paphiopedilum nigritum. 19,  (1894).","Original description of Paphiopedilum nigritum","H.G. Reichenbach","http://cypripedioideae.e-monocot.org/node/1477","","eng","original","","2012-07-16T13:33:09+00:00","2012-07-16T13:33:09+00:00","Botanical Protologue","","http://cypripedioideae.e-monocot.org/node/1477"
"urn:kew.org:wcs:taxon:147203","44836c4e-b691-43b5-a95d-82195e8fb10b","1478","","","","Reichenbach, H.G. Original description of Paphiopedilum niveum.  (1892).","Original description of Paphiopedilum niveum","H.G. Reichenbach","http://cypripedioideae.e-monocot.org/node/1478","","eng","original","","2012-07-16T13:33:09+00:00","2012-07-16T13:33:09+00:00","Botanical Protologue","","http://cypripedioideae.e-monocot.org/node/1478"
"urn:kew.org:wcs:taxon:147204","ef0a58b2-a465-4b1f-a2c8-2442ba8b2a31","1479","","","","auct., Original description of Paphiopedilum niveum f. album. 12,  (1999).","Original description of Paphiopedilum niveum f. album","auct.","http://cypripedioideae.e-monocot.org/node/1479","","eng","original","","2012-07-16T13:33:11+00:00","2012-07-16T13:33:11+00:00","Botanical Protologue","","http://cypripedioideae.e-monocot.org/node/1479"
"urn:kew.org:wcs:taxon:147205","085b3ea2-aa6a-41ac-88ab-e3d0509f6d80","303","","","","Koopowitz, H. Paphiopedilum ooii, a remarkable new Slipper Orchid from Malaysia. Orchid DigestOrchid Digest 63, 106-107 (1999).","<i>Paphiopedilum ooii</i>, a remarkable new Slipper Orchid from Malaysia","H. Koopowitz","http://cypripedioideae.e-monocot.org/node/303","","eng","original","","2012-03-12T15:08:26+00:00","2012-12-12T10:14:57+00:00","Journal Article","","http://cypripedioideae.e-monocot.org/node/1480"
"urn:kew.org:wcs:taxon:147205","e2cfce1b-3ac3-4423-be13-d01b368844bd","1480","","","","Koopowitz, H. Original description of Paphiopedilum ooii. 63,  (1999).","Original description of Paphiopedilum ooii","H. Koopowitz","http://cypripedioideae.e-monocot.org/node/1480","","eng","original","","2012-07-16T13:33:11+00:00","2012-07-16T13:33:11+00:00","Botanical Protologue","","http://cypripedioideae.e-monocot.org/node/1480"
"urn:kew.org:wcs:taxon:147206","124e0ac7-a882-48f0-bc50-83a6a6d52ab6","1481","","","","Rendle, A.B. Original description of Paphiopedilum papuanum. 12,  (1946).","Original description of Paphiopedilum papuanum","A.B. Rendle","http://cypripedioideae.e-monocot.org/node/1481","","eng","original","","2012-07-16T13:33:11+00:00","2012-07-16T13:33:11+00:00","Botanical Protologue","","http://cypripedioideae.e-monocot.org/node/1481"
"urn:kew.org:wcs:taxon:147207","b3306cb4-49c6-42d1-b69f-58f49bdb1175","1482","","","","Reichenbach, H.G. Original description of Paphiopedilum pardinum. 19,  (1894).","Original description of Paphiopedilum pardinum","H.G. Reichenbach","http://cypripedioideae.e-monocot.org/node/1482","","eng","original","","2012-07-16T13:33:14+00:00","2012-07-16T13:33:14+00:00","Botanical Protologue","","http://cypripedioideae.e-monocot.org/node/1482"
"urn:kew.org:wcs:taxon:147208","e0ef1453-be87-4ea9-b632-a766e5404e90","1483","","","","Reichenbach, H.G. Original description of Paphiopedilum parishii.  (1892).","Original description of Paphiopedilum parishii","H.G. Reichenbach","http://cypripedioideae.e-monocot.org/node/1483","","eng","original","","2012-07-16T13:33:14+00:00","2012-07-16T13:33:14+00:00","Botanical Protologue","","http://cypripedioideae.e-monocot.org/node/1483"
"urn:kew.org:wcs:taxon:147209","5bbc2098-c20a-410c-a88c-51bcba247c8f","1484","","","","Tang, T. & Wang, F.T. Original description of Paphiopedilum parishii var. dianthum. 5,  (1982).","Original description of Paphiopedilum parishii var. dianthum","T. Tang; F.T. Wang","http://cypripedioideae.e-monocot.org/node/1484","","eng","original","","2012-07-16T13:33:14+00:00","2012-07-16T13:33:14+00:00","Botanical Protologue","","http://cypripedioideae.e-monocot.org/node/1484"
"urn:kew.org:wcs:taxon:147210","88c061a9-3bc2-4aa7-bb23-4d97713fa22f","1485","","","","Cavestro, W. Original description of Paphiopedilum parnatanum. 38,  (1999).","Original description of Paphiopedilum parnatanum","W. Cavestro","http://cypripedioideae.e-monocot.org/node/1485","","eng","original","","2012-07-16T13:33:17+00:00","2012-07-16T13:33:17+00:00","Botanical Protologue","","http://cypripedioideae.e-monocot.org/node/1485"
"urn:kew.org:wcs:taxon:147210","d68101ee-a508-4e35-a06e-32c36d7c8875","277","","","","Cavestro, W. Un nouveau Paphiopedilum des Phillippines: P. parnatanum W. Cavestro. Orchidées, Culture et ProtectionOrchidées, Culture et Protection 38, 30 + back cover (1999).","Un nouveau <i>Paphiopedilum</i> des Phillippines: <i>P. parnatanum</i> W. Cavestro","W. Cavestro","http://cypripedioideae.e-monocot.org/node/277","","eng","original","","2012-03-12T15:08:26+00:00","2012-12-12T10:15:14+00:00","Journal Article","","http://cypripedioideae.e-monocot.org/node/1485"
"urn:kew.org:wcs:taxon:147211","7e9b50db-9c8b-4cad-9e7c-1ff3da63b819","1486","","","","Barbosa Rodrigues, J. Original description of Paphiopedilum paulistanum. 19,  (1894).","Original description of Paphiopedilum paulistanum","J. Barbosa Rodrigues","http://cypripedioideae.e-monocot.org/node/1486","","eng","original","","2012-07-16T13:33:17+00:00","2012-07-16T13:33:17+00:00","Botanical Protologue","","http://cypripedioideae.e-monocot.org/node/1486"
"urn:kew.org:wcs:taxon:147212","cf145abf-89b6-441f-9a15-3004dc2b4a72","1487","","","","Reichenbach, H.G. Original description of Paphiopedilum pearcei. 9,  (1994).","Original description of Paphiopedilum pearcei","H.G. Reichenbach","http://cypripedioideae.e-monocot.org/node/1487","","eng","original","","2012-07-16T13:33:20+00:00","2012-07-16T13:33:20+00:00","Botanical Protologue","","http://cypripedioideae.e-monocot.org/node/1487"
"urn:kew.org:wcs:taxon:147213","3dd50caa-8b33-460e-bc3d-65021c1ef08d","1638","","","","Ridley, H.N. Original description of Paphiopedilum × pereirae. 84,  (1976).","Original description of Paphiopedilum × pereirae","H.N. Ridley","http://cypripedioideae.e-monocot.org/node/1638","","eng","original","","2012-07-16T13:37:18+00:00","2012-07-16T13:37:18+00:00","Botanical Protologue","","http://cypripedioideae.e-monocot.org/node/1638"
"urn:kew.org:wcs:taxon:147214","964b2853-92b4-4441-a488-03e91a7f50ab","1639","","","","Gruss, O. Original description of Paphiopedilum × petchleungianum. 52,  (2001).","Original description of Paphiopedilum × petchleungianum","O. Gruss","http://cypripedioideae.e-monocot.org/node/1639","","eng","original","","2012-07-16T13:37:18+00:00","2012-10-12T14:09:36+00:00","Botanical Protologue","http://cypripedioideae.e-monocot.org/files/Paphiopedilum_x_petchleungianum_P.pdf","http://cypripedioideae.e-monocot.org/node/1639"
"urn:kew.org:wcs:taxon:147215","03cce6c6-edfb-4740-b7d1-5656ff3c4325","1488","","","","Reichenbach, H.G. Original description of Paphiopedilum petri. 19,  (1894).","Original description of Paphiopedilum petri","H.G. Reichenbach","http://cypripedioideae.e-monocot.org/node/1488","","eng","original","","2012-07-16T13:33:20+00:00","2012-07-16T13:33:20+00:00","Botanical Protologue","","http://cypripedioideae.e-monocot.org/node/1488"
"urn:kew.org:wcs:taxon:147216","a61ce90e-b92f-4b16-995e-1c85ce39dfcf","1489","","","","Reichenbach, H.G. Original description of Paphiopedilum philippinense.  (1892).","Original description of Paphiopedilum philippinense","H.G. Reichenbach","http://cypripedioideae.e-monocot.org/node/1489","","eng","original","","2012-07-16T13:33:22+00:00","2012-07-16T13:33:22+00:00","Botanical Protologue","","http://cypripedioideae.e-monocot.org/node/1489"
"urn:kew.org:wcs:taxon:147217","486847d8-062e-4741-a5e8-1731389998ae","1490","","","","Gruss, O. Original description of Paphiopedilum philippinense f. alboflavum. 51,  (2000).","Original description of Paphiopedilum philippinense f. alboflavum","O. Gruss","http://cypripedioideae.e-monocot.org/node/1490","","eng","original","","2012-07-16T13:33:22+00:00","2012-07-16T13:33:22+00:00","Botanical Protologue","","http://cypripedioideae.e-monocot.org/node/1490"
"urn:kew.org:wcs:taxon:147218","c2cafe97-a147-4a64-ab77-a8c63bf58188","1491","","","","Valmayor, H.L. & Tiu, D. Original description of Paphiopedilum philippinense f. album. 1,  (1984).","Original description of Paphiopedilum philippinense f. album","H.L. Valmayor; D. Tiu","http://cypripedioideae.e-monocot.org/node/1491","","eng","original","","2012-07-16T13:33:27+00:00","2012-07-16T13:33:27+00:00","Botanical Protologue","","http://cypripedioideae.e-monocot.org/node/1491"
"urn:kew.org:wcs:taxon:147219","3836013a-bbee-4ee9-9232-284196948007","1493","","","","Original description of Paphiopedilum philippinense var. philippinense.","Original description of Paphiopedilum philippinense var. philippinense","","http://cypripedioideae.e-monocot.org/node/1493","","eng","original","","2012-07-16T13:33:30+00:00","2012-07-16T13:33:30+00:00","Botanical Protologue","","http://cypripedioideae.e-monocot.org/node/1493"
"urn:kew.org:wcs:taxon:147220","45831c95-1ecf-487d-bbbb-927defa8bc73","1494","","","","Kent, A.H. Original description of Paphiopedilum philippinense var. roebelenii.  (1987).","Original description of Paphiopedilum philippinense var. roebelenii","A.H. Kent","http://cypripedioideae.e-monocot.org/node/1494","","eng","original","","2012-07-16T13:33:34+00:00","2012-07-16T13:33:34+00:00","Botanical Protologue","","http://cypripedioideae.e-monocot.org/node/1494"
"urn:kew.org:wcs:taxon:147221","1312b66a-ae85-4725-b0c2-e4ea8a06494e","295","","","","Gruss, O. Paphiopedilum platyphyllum (Orchidaceae): eine neue Art von Borneo. Die Orchidee 52, 84-87 (2001).","<i>Paphiopedilum platyphyllum</i> (Orchidaceae): eine neue Art von Borneo","O. Gruss","http://cypripedioideae.e-monocot.org/node/295","","eng","original","","2012-03-12T15:08:26+00:00","2013-04-12T14:33:09+00:00","Journal Article","","http://cypripedioideae.e-monocot.org/node/1495"
"urn:kew.org:wcs:taxon:147221","62ec4c4a-bbea-44e8-9618-1da23c45c011","1495","","","","Yukawa, T. Original description of Paphiopedilum platyphyllum. 52,  (2001).","Original description of Paphiopedilum platyphyllum","T. Yukawa","http://cypripedioideae.e-monocot.org/node/1495","","eng","original","","2012-07-16T13:33:34+00:00","2012-07-16T13:33:34+00:00","Botanical Protologue","","http://cypripedioideae.e-monocot.org/node/1495"
"urn:kew.org:wcs:taxon:147222","11991ceb-aad6-4d57-8712-f18c152d695b","1496","","","","Gruss, O. & Roeth, J. Original description of Paphiopedilum potentianum. 5,  (1995).","Original description of Paphiopedilum potentianum","O. Gruss; J. Roeth","http://cypripedioideae.e-monocot.org/node/1496","","eng","original","","2012-07-16T13:33:37+00:00","2012-07-16T13:33:37+00:00","Botanical Protologue","","http://cypripedioideae.e-monocot.org/node/1496"
"urn:kew.org:wcs:taxon:147223","e64cd6fc-f8d0-40ba-9914-678b385f4c13","1640","","","","Christenson, E.A. Original description of Paphiopedilum × powellii. 47,  (1996).","Original description of Paphiopedilum × powellii","E.A. Christenson","http://cypripedioideae.e-monocot.org/node/1640","","eng","original","","2012-07-16T13:37:21+00:00","2012-07-16T13:37:21+00:00","Botanical Protologue","","http://cypripedioideae.e-monocot.org/node/1640"
"urn:kew.org:wcs:taxon:147225","ed75600b-2e92-4063-a104-eccaf756d350","1497","","","","Reichenbach, H.G. Original description of Paphiopedilum praestans. 19,  (1894).","Original description of Paphiopedilum praestans","H.G. Reichenbach","http://cypripedioideae.e-monocot.org/node/1497","","eng","original","","2012-07-16T13:33:37+00:00","2012-07-16T13:33:37+00:00","Botanical Protologue","","http://cypripedioideae.e-monocot.org/node/1497"
"urn:kew.org:wcs:taxon:147226","a6ba0005-d5f9-42b5-974d-a5087ec559ee","1498","","","","Williams, L.O. (O.) Original description of Paphiopedilum praestans subsp. wilhelminae. n.s.,  (1977).","Original description of Paphiopedilum praestans subsp. wilhelminae","L.O. (O.) Williams","http://cypripedioideae.e-monocot.org/node/1498","","eng","original","","2012-07-16T13:33:40+00:00","2012-07-16T13:33:40+00:00","Botanical Protologue","","http://cypripedioideae.e-monocot.org/node/1498"
"urn:kew.org:wcs:taxon:147227","3aea93d7-0270-481a-b3d1-1f7b21581610","1499","","","","Williams, L.O. (O.) Original description of Paphiopedilum praestans var. wilhelminae. 1,  (1998).","Original description of Paphiopedilum praestans var. wilhelminae","L.O. (O.) Williams","http://cypripedioideae.e-monocot.org/node/1499","","eng","original","","2012-07-16T13:33:40+00:00","2012-07-16T13:33:40+00:00","Botanical Protologue","","http://cypripedioideae.e-monocot.org/node/1499"
"urn:kew.org:wcs:taxon:147228","c94a3083-b1b2-4787-95d2-4da404f115b2","1500","","","","Wood, M.W. & Taylor, P.G. Original description of Paphiopedilum primulinum. 81,  (1973).","Original description of Paphiopedilum primulinum","M.W. Wood; P.G. Taylor","http://cypripedioideae.e-monocot.org/node/1500","","eng","original","","2012-07-16T13:33:42+00:00","2012-07-16T13:33:42+00:00","Botanical Protologue","","http://cypripedioideae.e-monocot.org/node/1500"
"urn:kew.org:wcs:taxon:147229","73289ee0-ccca-4f3e-aa7d-b804cbf6aadd","1502","","","","Original description of Paphiopedilum primulinum var. primulinum.","Original description of Paphiopedilum primulinum var. primulinum","","http://cypripedioideae.e-monocot.org/node/1502","","eng","original","","2012-07-16T13:33:42+00:00","2012-07-16T13:33:42+00:00","Botanical Protologue","","http://cypripedioideae.e-monocot.org/node/1502"
"urn:kew.org:wcs:taxon:147230","d6b98fdd-59e0-4041-a091-f719c8e9d296","1503","","","","Wood, M.W. Original description of Paphiopedilum primulinum var. purpurascens.  (1987).","Original description of Paphiopedilum primulinum var. purpurascens","M.W. Wood","http://cypripedioideae.e-monocot.org/node/1503","","eng","original","","2012-07-16T13:33:44+00:00","2012-07-16T13:33:44+00:00","Botanical Protologue","","http://cypripedioideae.e-monocot.org/node/1503"
"urn:kew.org:wcs:taxon:147231","c6b0d52c-867b-405b-bca1-9af7bc117372","1505","","","","Fowlie, J.A. Original description of Paphiopedilum purpurascens. 38,  (1974).","Original description of Paphiopedilum purpurascens","J.A. Fowlie","http://cypripedioideae.e-monocot.org/node/1505","","eng","original","","2012-07-16T13:33:48+00:00","2012-07-16T13:33:48+00:00","Botanical Protologue","","http://cypripedioideae.e-monocot.org/node/1505"
"urn:kew.org:wcs:taxon:147232","080fd4e8-cca1-45b2-81b6-3a5a36b0b3fc","1506","","","","Lindley, J. Original description of Paphiopedilum purpuratum.  (1892).","Original description of Paphiopedilum purpuratum","J. Lindley","http://cypripedioideae.e-monocot.org/node/1506","","eng","original","","2012-07-16T13:33:48+00:00","2012-07-16T13:33:48+00:00","Botanical Protologue","","http://cypripedioideae.e-monocot.org/node/1506"
"urn:kew.org:wcs:taxon:147233","ea785a7f-25e3-48e1-94c2-2f46846bdb90","1508","","","","Liu, F.Y. & Perner, H. Original description of Paphiopedilum purpuratum var. hainanense. 52,  (2001).","Original description of Paphiopedilum purpuratum var. hainanense","F.Y. Liu; H. Perner","http://cypripedioideae.e-monocot.org/node/1508","","eng","original","","2012-07-16T13:33:50+00:00","2012-07-16T13:33:50+00:00","Botanical Protologue","","http://cypripedioideae.e-monocot.org/node/1508"
"urn:kew.org:wcs:taxon:147235","e6f003bb-f276-4953-8b6d-66942d21f3d9","1510","","","","Fowlie, J.A. Original description of Paphiopedilum randsii. 33,  (1969).","Original description of Paphiopedilum randsii","J.A. Fowlie","http://cypripedioideae.e-monocot.org/node/1510","","eng","original","","2012-07-16T13:33:53+00:00","2012-07-16T13:33:53+00:00","Botanical Protologue","","http://cypripedioideae.e-monocot.org/node/1510"
"urn:kew.org:wcs:taxon:147236","43203ebf-5c62-4923-839c-2185d4c4dcb3","1511","","","","Reichenbach, H.G. Original description of Paphiopedilum reticulatum. 19,  (1894).","Original description of Paphiopedilum reticulatum","H.G. Reichenbach","http://cypripedioideae.e-monocot.org/node/1511","","eng","original","","2012-07-16T13:33:56+00:00","2012-07-16T13:33:56+00:00","Botanical Protologue","","http://cypripedioideae.e-monocot.org/node/1511"
"urn:kew.org:wcs:taxon:147237","b6f7a144-d617-446f-9dc1-f32374ca9431","1513","","","","Asher, J.H. & Beaman, J.H. Original description of Paphiopedilum richardianum. 52,  (1988).","Original description of Paphiopedilum richardianum","J.H. Asher; J.H. Beaman","http://cypripedioideae.e-monocot.org/node/1513","","eng","original","","2012-07-16T13:33:58+00:00","2012-07-16T13:33:58+00:00","Botanical Protologue","","http://cypripedioideae.e-monocot.org/node/1513"
"urn:kew.org:wcs:taxon:147238","f72670af-7d89-45be-a301-5fbf1896445d","1514","","","","Ridley, H.N. Original description of Paphiopedilum robinsonii. 4,  (1924).","Original description of Paphiopedilum robinsonii","H.N. Ridley","http://cypripedioideae.e-monocot.org/node/1514","","eng","original","","2012-07-16T13:33:58+00:00","2012-07-16T13:33:58+00:00","Botanical Protologue","","http://cypripedioideae.e-monocot.org/node/1514"
"urn:kew.org:wcs:taxon:147239","6aa42c54-9a05-4e8b-a845-cd737f15ad46","1515","","","","Braem, G.J. Original description of Paphiopedilum robinsonii f. viride. 36,  (1998).","Original description of Paphiopedilum robinsonii f. viride","G.J. Braem","http://cypripedioideae.e-monocot.org/node/1515","","eng","original","","2012-07-16T13:34:00+00:00","2012-07-16T13:34:00+00:00","Botanical Protologue","","http://cypripedioideae.e-monocot.org/node/1515"
"urn:kew.org:wcs:taxon:147240","7b3542b0-05aa-4c07-a279-56283667f440","1516","","","","Kent, A.H. Original description of Paphiopedilum roebelenii. 19,  (1894).","Original description of Paphiopedilum roebelenii","A.H. Kent","http://cypripedioideae.e-monocot.org/node/1516","","eng","original","","2012-07-16T13:34:00+00:00","2012-07-16T13:34:00+00:00","Botanical Protologue","","http://cypripedioideae.e-monocot.org/node/1516"
"urn:kew.org:wcs:taxon:147241","8dcbe123-8ad4-4731-a683-8660c34eff3a","1518","","","","Reichenbach, H.G. Original description of Paphiopedilum roezlii. 19,  (1894).","Original description of Paphiopedilum roezlii","H.G. Reichenbach","http://cypripedioideae.e-monocot.org/node/1518","","eng","original","","2012-07-16T13:34:03+00:00","2012-07-16T13:34:03+00:00","Botanical Protologue","","http://cypripedioideae.e-monocot.org/node/1518"
"urn:kew.org:wcs:taxon:147242","e227b0af-af1c-4b33-aeec-da79fff6de56","1519","","","","Reichenbach, H.G. Original description of Paphiopedilum rothschildianum.  (1892).","Original description of Paphiopedilum rothschildianum","H.G. Reichenbach","http://cypripedioideae.e-monocot.org/node/1519","","eng","original","","2012-07-16T13:34:06+00:00","2012-07-16T13:34:06+00:00","Botanical Protologue","","http://cypripedioideae.e-monocot.org/node/1519"
"urn:kew.org:wcs:taxon:147243","05993771-56bf-4dba-8706-d02ac4ccb59e","1520","","","","O'Brien, J. Original description of Paphiopedilum rothschildianum var. elliottianum. 50(12),  (1903).","Original description of Paphiopedilum rothschildianum var. elliottianum","J. O'Brien","http://cypripedioideae.e-monocot.org/node/1520","","eng","original","","2012-07-16T13:34:06+00:00","2012-07-16T13:34:06+00:00","Botanical Protologue","","http://cypripedioideae.e-monocot.org/node/1520"
"urn:kew.org:wcs:taxon:147244","8a65b5af-3d33-466b-9839-62127c9c24f9","1521","","","","Hua, H.S.(g) Original description of Paphiopedilum saccopetalum. 49,  (1998).","Original description of Paphiopedilum saccopetalum","H.S.(g) Hua","http://cypripedioideae.e-monocot.org/node/1521","","eng","original","","2012-07-16T13:34:09+00:00","2012-07-16T13:34:09+00:00","Botanical Protologue","","http://cypripedioideae.e-monocot.org/node/1521"
"urn:kew.org:wcs:taxon:147245","0ad3fa30-e320-400a-9c17-ec38b6104cca","1522","","","","Reichenbach, H.G. Original description of Paphiopedilum sanderianum.  (1892).","Original description of Paphiopedilum sanderianum","H.G. Reichenbach","http://cypripedioideae.e-monocot.org/node/1522","","eng","original","","2012-07-16T13:34:09+00:00","2012-07-16T13:34:09+00:00","Botanical Protologue","","http://cypripedioideae.e-monocot.org/node/1522"
"urn:kew.org:wcs:taxon:147246","460e28c4-ba0a-440b-bb0e-08a236083ead","1523","","","","Braem, G.J. Original description of Paphiopedilum sangii. 38,  (1987).","Original description of Paphiopedilum sangii","G.J. Braem","http://cypripedioideae.e-monocot.org/node/1523","","eng","original","","2012-07-16T13:34:11+00:00","2012-07-16T13:34:11+00:00","Botanical Protologue","","http://cypripedioideae.e-monocot.org/node/1523"
"urn:kew.org:wcs:taxon:147246","4ebda33d-6d8a-4edf-b591-ae66abd60eeb","270","","","","Braem, G.J. Paphiopedilum sangii, a new Slipper Orchid of Section Blepharopetalum (subgenus Sigmatopetalum). Die Orchidee 38, 169-172 (1987).","<i>Paphiopedilum sangii</i>, a new Slipper Orchid of Section Blepharopetalum (subgenus <i>Sigmatopetalum</i>)","G.J. Braem","http://cypripedioideae.e-monocot.org/node/270","","eng","original","","2012-03-12T15:08:26+00:00","2012-05-01T16:16:22+00:00","Journal Article","","http://cypripedioideae.e-monocot.org/node/1523"
"urn:kew.org:wcs:taxon:147247","85d7fc5b-8b26-4863-9053-984857c8c00a","1525","","","","Rolfe, R.A. Original description of Paphiopedilum sargentianum. 9,  (1994).","Original description of Paphiopedilum sargentianum","R.A. Rolfe","http://cypripedioideae.e-monocot.org/node/1525","","eng","original","","2012-07-16T13:34:14+00:00","2012-07-16T13:34:14+00:00","Botanical Protologue","","http://cypripedioideae.e-monocot.org/node/1525"
"urn:kew.org:wcs:taxon:147248","2d166713-c716-47d4-bb60-1d7962438c58","1526","","","","Reichenbach, H.G. Original description of Paphiopedilum schlimii.  (1892).","Original description of Paphiopedilum schlimii","H.G. Reichenbach","http://cypripedioideae.e-monocot.org/node/1526","","eng","original","","2012-07-16T13:34:14+00:00","2012-07-16T13:34:14+00:00","Botanical Protologue","","http://cypripedioideae.e-monocot.org/node/1526"
"urn:kew.org:wcs:taxon:147249","e1de83ec-f161-497b-b8ae-36417f3ac8f7","1527","","","","Braem, G.J. & Mohr, H. Original description of Paphiopedilum schoseri. 1,  (1988).","Original description of Paphiopedilum schoseri","G.J. Braem; H. Mohr","http://cypripedioideae.e-monocot.org/node/1527","","eng","original","","2012-07-16T13:34:17+00:00","2012-07-16T13:34:17+00:00","Botanical Protologue","","http://cypripedioideae.e-monocot.org/node/1527"
"urn:kew.org:wcs:taxon:147251","4cbb8c28-5a05-4e20-b04a-76dff11dca9d","1642","","","","Rolfe, R.A. Original description of Paphiopedilum × shipwayae. 6,  (1898).","Original description of Paphiopedilum × shipwayae","R.A. Rolfe","http://cypripedioideae.e-monocot.org/node/1642","","eng","original","","2012-07-16T13:37:23+00:00","2013-05-08T13:44:02+00:00","Botanical Protologue","http://cypripedioideae.e-monocot.org/files/Paphiopedilum_x_shipwayae_P.pdf","http://cypripedioideae.e-monocot.org/node/1642"
"urn:kew.org:wcs:taxon:147252","cb6c5644-f92c-4a08-88e7-21a94c7d0160","1643","","","","Rolfe, R.A. Original description of Paphiopedilum × siamense. 4,  (1896).","Original description of Paphiopedilum × siamense","R.A. Rolfe","http://cypripedioideae.e-monocot.org/node/1643","","eng","original","","2012-07-16T13:37:26+00:00","2012-07-16T13:37:26+00:00","Botanical Protologue","","http://cypripedioideae.e-monocot.org/node/1643"
"urn:kew.org:wcs:taxon:147253","fff73873-4c53-41a4-b5f4-98270122ad78","1528","","","","Liu, Z.J. & Zhang, J.Y. Original description of Paphiopedilum singchii. 38,  (2000).","Original description of Paphiopedilum singchii","Z.J. Liu; J.Y. Zhang","http://cypripedioideae.e-monocot.org/node/1528","","eng","original","","2012-07-16T13:34:20+00:00","2012-07-16T13:34:20+00:00","Botanical Protologue","","http://cypripedioideae.e-monocot.org/node/1528"
"urn:kew.org:wcs:taxon:147254","f7af5878-df81-458b-a38e-127aed2db051","1529","","","","Reichenbach, H.G. Original description of Paphiopedilum sinicum.  (1892).","Original description of Paphiopedilum sinicum","H.G. Reichenbach","http://cypripedioideae.e-monocot.org/node/1529","","eng","original","","2012-07-16T13:34:20+00:00","2012-07-16T13:34:20+00:00","Botanical Protologue","","http://cypripedioideae.e-monocot.org/node/1529"
"urn:kew.org:wcs:taxon:147256","e487c711-e870-4aca-a84c-699fd764f021","1531","","","","Reichenbach, H.G. Original description of Paphiopedilum spicerianum. 19,  (1888).","Original description of Paphiopedilum spicerianum","H.G. Reichenbach","http://cypripedioideae.e-monocot.org/node/1531","","eng","original","","2012-07-16T13:34:23+00:00","2012-07-16T13:34:23+00:00","Botanical Protologue","","http://cypripedioideae.e-monocot.org/node/1531"
"urn:kew.org:wcs:taxon:147257","a47620f9-4b03-4a51-89ce-da6860f601b2","1533","","","","Braem, G.J. Original description of Paphiopedilum spicerianum f. immaculatum. 2,  (1999).","Original description of Paphiopedilum spicerianum f. immaculatum","G.J. Braem","http://cypripedioideae.e-monocot.org/node/1533","","eng","original","","2012-07-16T13:34:25+00:00","2012-07-16T13:34:25+00:00","Botanical Protologue","","http://cypripedioideae.e-monocot.org/node/1533"
"urn:kew.org:wcs:taxon:147259","b1e574c2-c3e5-4f08-86ea-0724a9c0738d","1534","","","","Koopowitz, H. Original description of Paphiopedilum sriwanae. 60,  (1991).","Original description of Paphiopedilum sriwanae","H. Koopowitz","http://cypripedioideae.e-monocot.org/node/1534","","eng","original","","2012-07-16T13:34:28+00:00","2012-07-16T13:34:28+00:00","Botanical Protologue","","http://cypripedioideae.e-monocot.org/node/1534"
"urn:kew.org:wcs:taxon:147260","040dee20-805d-477e-bcdc-bbc5453fb6bd","1535","","","","Hooker, W.J. Original description of Paphiopedilum stonei.  (1892).","Original description of Paphiopedilum stonei","W.J. Hooker","http://cypripedioideae.e-monocot.org/node/1535","","eng","original","","2012-07-16T13:34:28+00:00","2012-07-16T13:34:28+00:00","Botanical Protologue","","http://cypripedioideae.e-monocot.org/node/1535"
"urn:kew.org:wcs:taxon:147263","f9312c2b-0429-42b9-8ed2-51bf44df11ac","1538","","","","Clements, M.A. & Jones, D.L. Original description of Paphiopedilum striatum. 1,  (1996).","Original description of Paphiopedilum striatum","M.A. Clements; D.L. Jones","http://cypripedioideae.e-monocot.org/node/1538","","eng","original","","2012-07-16T13:34:33+00:00","2012-07-16T13:34:33+00:00","Botanical Protologue","","http://cypripedioideae.e-monocot.org/node/1538"
"urn:kew.org:wcs:taxon:147264","074725f0-dc6b-4d48-9055-e65a2d474b24","1539","","","","Reichenbach, H.G. Original description of Paphiopedilum sublaeve. 43,  (1979).","Original description of Paphiopedilum sublaeve","H.G. Reichenbach","http://cypripedioideae.e-monocot.org/node/1539","","eng","original","","2012-07-16T13:34:36+00:00","2012-07-16T13:34:36+00:00","Botanical Protologue","","http://cypripedioideae.e-monocot.org/node/1539"
"urn:kew.org:wcs:taxon:147265","2e004723-ab8f-46ea-a1ea-938c8d67737f","279","","","","Cavestro, W. Paphiopedilum sugiyamanum W. Cavestro, a new species from Sabah, Malaysia, in north-east Borneo. Rhone-Alpes OrchidéesRhone-Alpes Orchidées 27, 2-8 (2001).","<i>Paphiopedilum sugiyamanum</i> W. Cavestro, a new species from Sabah, Malaysia, in north-east Borneo","W. Cavestro","http://cypripedioideae.e-monocot.org/node/279","","eng","original","","2012-03-12T15:08:26+00:00","2012-12-12T10:14:57+00:00","Journal Article","","http://cypripedioideae.e-monocot.org/node/1540"
"urn:kew.org:wcs:taxon:147265","9614f94c-5def-4f41-9f57-e7c007eff5f3","1540","","","","Cavestro, W. Original description of Paphiopedilum sugiyamanum. 27,  (2001).","Original description of Paphiopedilum sugiyamanum","W. Cavestro","http://cypripedioideae.e-monocot.org/node/1540","","eng","original","","2012-07-16T13:34:36+00:00","2012-07-16T13:34:36+00:00","Botanical Protologue","","http://cypripedioideae.e-monocot.org/node/1540"
"urn:kew.org:wcs:taxon:147266","971e00bf-51e3-488b-a59e-babef5896efc","1541","","","","Schoser, G. & Senghas, K. Original description of Paphiopedilum sukhakulii. 16,  (1965).","Original description of Paphiopedilum sukhakulii","G. Schoser; K. Senghas","http://cypripedioideae.e-monocot.org/node/1541","","eng","original","","2012-07-16T13:34:39+00:00","2014-01-01T04:16:01+00:00","Botanical Protologue","http://cypripedioideae.e-monocot.org/files/Paphiopedilum_sukhakulii_P.pdf","http://cypripedioideae.e-monocot.org/node/1541"
"urn:kew.org:wcs:taxon:147267","00d1af52-9e4f-4501-928d-2769bde8fdda","1542","","","","Gruss, O. Original description of Paphiopedilum sukhakulii f. aureum. 6,  (1999).","Original description of Paphiopedilum sukhakulii f. aureum","O. Gruss","http://cypripedioideae.e-monocot.org/node/1542","","eng","original","","2012-07-16T13:34:39+00:00","2012-07-16T13:34:39+00:00","Botanical Protologue","","http://cypripedioideae.e-monocot.org/node/1542"
"urn:kew.org:wcs:taxon:147268","e7318231-41f1-44d3-8556-2de6b3835d82","1543","","","","Braem, G.J. & Löb, Original description of Paphiopedilum supardii. 36,  (1985).","Original description of Paphiopedilum supardii","G.J. Braem;  Löb","http://cypripedioideae.e-monocot.org/node/1543","","eng","original","","2012-07-16T13:34:41+00:00","2012-07-16T13:34:41+00:00","Botanical Protologue","","http://cypripedioideae.e-monocot.org/node/1543"
"urn:kew.org:wcs:taxon:147269","a9a40cf3-b7a0-43ba-9c01-fea4c8f2b2d3","1544","","","","Reichenbach, H.G. Original description of Paphiopedilum superbiens.  (1892).","Original description of Paphiopedilum superbiens","H.G. Reichenbach","http://cypripedioideae.e-monocot.org/node/1544","","eng","original","","2012-07-16T13:34:45+00:00","2012-07-16T13:34:45+00:00","Botanical Protologue","","http://cypripedioideae.e-monocot.org/node/1544"
"urn:kew.org:wcs:taxon:147270","92ef6020-d478-4538-bfdf-556c617b86aa","1546","","","","Reichenbach, H.G. Original description of Paphiopedilum superbiens subsp. ciliolare. 183,  (1981).","Original description of Paphiopedilum superbiens subsp. ciliolare","H.G. Reichenbach","http://cypripedioideae.e-monocot.org/node/1546","","eng","original","","2012-07-16T13:34:49+00:00","2012-07-16T13:34:49+00:00","Botanical Protologue","","http://cypripedioideae.e-monocot.org/node/1546"
"urn:kew.org:wcs:taxon:147271","7bfec4a8-264e-47bc-9408-4ff18a400553","1547","","","","Reichenbach, H.G. Original description of Paphiopedilum superbiens var. curtisii.  (1988).","Original description of Paphiopedilum superbiens var. curtisii","H.G. Reichenbach","http://cypripedioideae.e-monocot.org/node/1547","","eng","original","","2012-07-16T13:34:53+00:00","2012-07-16T13:34:53+00:00","Botanical Protologue","","http://cypripedioideae.e-monocot.org/node/1547"
"urn:kew.org:wcs:taxon:147272","4d11cc21-f162-45ac-8556-d7417e066aa0","1545","","","","Curtis, W. Original description of Paphiopedilum superbiens f. sanderae. 83,  (1975).","Original description of Paphiopedilum superbiens f. sanderae","W. Curtis","http://cypripedioideae.e-monocot.org/node/1545","","eng","original","","2012-07-16T13:34:45+00:00","2012-07-16T13:34:45+00:00","Botanical Protologue","","http://cypripedioideae.e-monocot.org/node/1545"
"urn:kew.org:wcs:taxon:147273","1d341d44-5099-45a9-918f-01493fe331b7","1548","","","","Curtis, W. Original description of Paphiopedilum superbiens var. sanderae.  (1988).","Original description of Paphiopedilum superbiens var. sanderae","W. Curtis","http://cypripedioideae.e-monocot.org/node/1548","","eng","original","","2012-07-16T13:34:57+00:00","2012-07-16T13:34:57+00:00","Botanical Protologue","","http://cypripedioideae.e-monocot.org/node/1548"
"urn:kew.org:wcs:taxon:147274","6c65952b-a2ce-481f-b0e3-e189504ebbc5","1550","","","","Koopowitz, H. & Hasegawa, N. Original description of Paphiopedilum tigrinum. 16,  (1990).","Original description of Paphiopedilum tigrinum","H. Koopowitz; N. Hasegawa","http://cypripedioideae.e-monocot.org/node/1550","","eng","original","","2012-07-16T13:35:04+00:00","2012-07-16T13:35:04+00:00","Botanical Protologue","","http://cypripedioideae.e-monocot.org/node/1550"
"urn:kew.org:wcs:taxon:147275","a1cd1804-058a-4e48-a1a8-6850d27ba8e3","1554","","","","Reichenbach, H.G. Original description of Paphiopedilum tonsum.  (1892).","Original description of Paphiopedilum tonsum","H.G. Reichenbach","http://cypripedioideae.e-monocot.org/node/1554","","eng","original","","2012-07-16T13:35:14+00:00","2012-07-16T13:35:14+00:00","Botanical Protologue","","http://cypripedioideae.e-monocot.org/node/1554"
"urn:kew.org:wcs:taxon:147276","6aebd2e7-3910-4496-8bd3-77443a3085ca","1555","","","","Braem, G.J. Original description of Paphiopedilum tonsum f. alboviride. 36,  (1998).","Original description of Paphiopedilum tonsum f. alboviride","G.J. Braem","http://cypripedioideae.e-monocot.org/node/1555","","eng","original","","2012-07-16T13:35:18+00:00","2012-07-16T13:35:18+00:00","Botanical Protologue","","http://cypripedioideae.e-monocot.org/node/1555"
"urn:kew.org:wcs:taxon:147277","3fba9113-d82f-4575-994c-640a7f40efef","1556","","","","Mohr, H. Original description of Paphiopedilum tonsum var. braemii. 3,  (1994).","Original description of Paphiopedilum tonsum var. braemii","H. Mohr","http://cypripedioideae.e-monocot.org/node/1556","","eng","original","","2012-07-16T13:35:18+00:00","2012-07-16T13:35:18+00:00","Botanical Protologue","","http://cypripedioideae.e-monocot.org/node/1556"
"urn:kew.org:wcs:taxon:147278","c010b02d-6664-4d03-b465-adcda113ed9f","1557","","","","Braem, G.J. & Mohr, H. Original description of Paphiopedilum topperi. 1,  (1988).","Original description of Paphiopedilum topperi","G.J. Braem; H. Mohr","http://cypripedioideae.e-monocot.org/node/1557","","eng","original","","2012-07-16T13:35:20+00:00","2012-07-16T13:35:20+00:00","Botanical Protologue","","http://cypripedioideae.e-monocot.org/node/1557"
"urn:kew.org:wcs:taxon:147279","0fc9dbf9-3a08-442c-8740-72cde3cc2480","1558","","","","Fowlie, J.A. Original description of Paphiopedilum tortipetalum. 49,  (1985).","Original description of Paphiopedilum tortipetalum","J.A. Fowlie","http://cypripedioideae.e-monocot.org/node/1558","","eng","original","","2012-07-16T13:35:20+00:00","2012-07-16T13:35:20+00:00","Botanical Protologue","","http://cypripedioideae.e-monocot.org/node/1558"
"urn:kew.org:wcs:taxon:147280","9b39678b-58a5-49e0-b52e-070a43cf91b7","1559","","","","Gruss, O. & Perner, H. Original description of Paphiopedilum tranlienianum. 11,  (1998).","Original description of Paphiopedilum tranlienianum","O. Gruss; H. Perner","http://cypripedioideae.e-monocot.org/node/1559","","eng","original","","2012-07-16T13:35:23+00:00","2012-07-16T13:35:23+00:00","Botanical Protologue","","http://cypripedioideae.e-monocot.org/node/1559"
"urn:kew.org:wcs:taxon:147281","7f2653fb-c2ed-4bca-9c7e-7e2c6ae45ea5","1561","","","","Chen, S.C. & Liu, Z.J. Original description of Paphiopedilum tridentatum. 39,  (2001).","Original description of Paphiopedilum tridentatum","S.C. Chen; Z.J. Liu","http://cypripedioideae.e-monocot.org/node/1561","","eng","original","","2012-07-16T13:35:25+00:00","2012-07-16T13:35:25+00:00","Botanical Protologue","","http://cypripedioideae.e-monocot.org/node/1561"
"urn:kew.org:wcs:taxon:147282","e07151ab-8c5e-4f29-b902-985d15bb15fb","1562","","","","Fowlie, J.A. Original description of Paphiopedilum urbanianum. 45,  (1981).","Original description of Paphiopedilum urbanianum","J.A. Fowlie","http://cypripedioideae.e-monocot.org/node/1562","","eng","original","","2012-07-16T13:35:25+00:00","2012-07-16T13:35:25+00:00","Botanical Protologue","","http://cypripedioideae.e-monocot.org/node/1562"
"urn:kew.org:wcs:taxon:147283","e682928a-78bd-4b99-9c94-2a71c14c4206","1563","","","","Braem, G.J. Original description of Paphiopedilum urbanianum f. alboviride. 36,  (1998).","Original description of Paphiopedilum urbanianum f. alboviride","G.J. Braem","http://cypripedioideae.e-monocot.org/node/1563","","eng","original","","2012-07-16T13:35:28+00:00","2012-07-16T13:35:28+00:00","Botanical Protologue","","http://cypripedioideae.e-monocot.org/node/1563"
"urn:kew.org:wcs:taxon:147284","bb774c40-3683-41ad-a8a1-cf3a0e6de5f5","1564","","","","Gruss, O. & Roeth, J. Original description of Paphiopedilum usitanum. 50,  (1999).","Original description of Paphiopedilum usitanum","O. Gruss; J. Roeth","http://cypripedioideae.e-monocot.org/node/1564","","eng","original","","2012-07-16T13:35:30+00:00","2012-07-16T13:35:30+00:00","Botanical Protologue","","http://cypripedioideae.e-monocot.org/node/1564"
"urn:kew.org:wcs:taxon:147285","1f8c9e2b-027b-401a-85e4-c2d521b220f6","1565","","","","Lemaire, (A.) C. Original description of Paphiopedilum veitchianum. 12,  (1865).","Original description of Paphiopedilum veitchianum","(A.) C. Lemaire","http://cypripedioideae.e-monocot.org/node/1565","","eng","original","","2012-07-16T13:35:30+00:00","2012-07-16T14:58:24+00:00","Botanical Protologue","http://biodiversitylibrary.org/page/6466025","http://cypripedioideae.e-monocot.org/node/1565"
"urn:kew.org:wcs:taxon:147287","12bd115b-5c0a-40b0-a167-d83182a84267","1567","","","","Sims, J. Original description of Paphiopedilum venustum. 19,  (1888).","Original description of Paphiopedilum venustum","J. Sims","http://cypripedioideae.e-monocot.org/node/1567","","eng","original","","2012-07-16T13:35:36+00:00","2012-07-16T13:35:36+00:00","Botanical Protologue","","http://cypripedioideae.e-monocot.org/node/1567"
"urn:kew.org:wcs:taxon:147289","711cd53b-69e0-48cc-b09a-ebaa3b593bbc","1568","","","","auct., Original description of Paphiopedilum venustum f. measuresianum. 36,  (1998).","Original description of Paphiopedilum venustum f. measuresianum","auct.","http://cypripedioideae.e-monocot.org/node/1568","","eng","original","","2012-07-16T13:35:36+00:00","2012-07-16T13:35:36+00:00","Botanical Protologue","","http://cypripedioideae.e-monocot.org/node/1568"
"urn:kew.org:wcs:taxon:147290","7d10202b-ad7b-46c0-b480-20419f1ac640","1569","","","","Reichenbach, H.G. Original description of Paphiopedilum venustum f. pardinum. 2,  (1999).","Original description of Paphiopedilum venustum f. pardinum","H.G. Reichenbach","http://cypripedioideae.e-monocot.org/node/1569","","eng","original","","2012-07-16T13:35:36+00:00","2012-07-16T13:35:36+00:00","Botanical Protologue","","http://cypripedioideae.e-monocot.org/node/1569"
"urn:kew.org:wcs:taxon:147291","4690c129-f07d-4639-b43c-52d0ed3e7f7c","1570","","","","Reichenbach, H.G. Original description of Paphiopedilum venustum var. pardinum. 50(12),  (1903).","Original description of Paphiopedilum venustum var. pardinum","H.G. Reichenbach","http://cypripedioideae.e-monocot.org/node/1570","","eng","original","","2012-07-16T13:35:39+00:00","2012-07-16T13:35:39+00:00","Botanical Protologue","","http://cypripedioideae.e-monocot.org/node/1570"
"urn:kew.org:wcs:taxon:147294","4e05ff9a-5d29-4c81-972d-25d84d1561bb","1571","","","","Masters, M.T. Original description of Paphiopedilum victoria-mariae. 4,  (1896).","Original description of Paphiopedilum victoria-mariae","M.T. Masters","http://cypripedioideae.e-monocot.org/node/1571","","eng","original","","2012-07-16T13:35:39+00:00","2012-07-16T13:35:39+00:00","Botanical Protologue","","http://cypripedioideae.e-monocot.org/node/1571"
"urn:kew.org:wcs:taxon:147295","154f4a4b-645f-4a7d-8fe4-b2ff6fdd99c1","1572","","","","Sander, H.F.C. Original description of Paphiopedilum victoria-regina. 84,  (1976).","Original description of Paphiopedilum victoria-regina","H.F.C. Sander","http://cypripedioideae.e-monocot.org/node/1572","","eng","original","","2012-07-16T13:35:42+00:00","2012-07-16T13:35:42+00:00","Botanical Protologue","","http://cypripedioideae.e-monocot.org/node/1572"
"urn:kew.org:wcs:taxon:147296","2c015350-b13c-4b0b-a7cb-c01570452f4b","1574","","","","O'Brien, J. Original description of Paphiopedilum victoria-regina subsp. chamberlainianum. 84,  (1976).","Original description of Paphiopedilum victoria-regina subsp. chamberlainianum","J. O'Brien","http://cypripedioideae.e-monocot.org/node/1574","","eng","original","","2012-07-16T13:35:45+00:00","2012-07-16T13:35:45+00:00","Botanical Protologue","","http://cypripedioideae.e-monocot.org/node/1574"
"urn:kew.org:wcs:taxon:147297","6b4283f3-e5aa-4ad1-b821-a7184411dc24","1575","","","","Smith, J.J. Original description of Paphiopedilum victoria-regina subsp. glaucophyllum. 84,  (1976).","Original description of Paphiopedilum victoria-regina subsp. glaucophyllum","J.J. Smith","http://cypripedioideae.e-monocot.org/node/1575","","eng","original","","2012-07-16T13:35:45+00:00","2012-07-16T13:35:45+00:00","Botanical Protologue","","http://cypripedioideae.e-monocot.org/node/1575"
"urn:kew.org:wcs:taxon:147298","a4395819-b08c-480d-9d3b-55d64e061731","1578","","","","Braem, G.J. Original description of Paphiopedilum victoria-regina var. kalinae. 59,  (1995).","Original description of Paphiopedilum victoria-regina var. kalinae","G.J. Braem","http://cypripedioideae.e-monocot.org/node/1578","","eng","original","","2012-07-16T13:35:51+00:00","2012-07-16T13:35:51+00:00","Botanical Protologue","","http://cypripedioideae.e-monocot.org/node/1578"
"urn:kew.org:wcs:taxon:147299","d85ed842-5278-4127-a470-cdccb11e7167","1576","","","","Fowlie, J.A. Original description of Paphiopedilum victoria-regina subsp. liemianum. 84,  (1976).","Original description of Paphiopedilum victoria-regina subsp. liemianum","J.A. Fowlie","http://cypripedioideae.e-monocot.org/node/1576","","eng","original","","2012-07-16T13:35:49+00:00","2012-07-16T13:35:49+00:00","Botanical Protologue","","http://cypripedioideae.e-monocot.org/node/1576"
"urn:kew.org:wcs:taxon:147300","7581f577-ebeb-4855-93e8-e0c9a18757e7","1580","","","","Smith, J.J. Original description of Paphiopedilum victoria-regina var. moquetteanum. 84,  (1976).","Original description of Paphiopedilum victoria-regina var. moquetteanum","J.J. Smith","http://cypripedioideae.e-monocot.org/node/1580","","eng","original","","2012-07-16T13:35:51+00:00","2012-07-16T13:35:51+00:00","Botanical Protologue","","http://cypripedioideae.e-monocot.org/node/1580"
"urn:kew.org:wcs:taxon:147301","833dae0e-b013-45d7-9b1b-91295561d270","1577","","","","Wood, M.W. & Taylor, P.G. Original description of Paphiopedilum victoria-regina subsp. primulinum. 84,  (1976).","Original description of Paphiopedilum victoria-regina subsp. primulinum","M.W. Wood; P.G. Taylor","http://cypripedioideae.e-monocot.org/node/1577","","eng","original","","2012-07-16T13:35:49+00:00","2012-07-16T13:35:49+00:00","Botanical Protologue","","http://cypripedioideae.e-monocot.org/node/1577"
"urn:kew.org:wcs:taxon:147302","6f6ae3f2-ca5c-4b4a-a3b0-038aaec0a645","1573","","","","Wood, M.W. Original description of Paphiopedilum victoria-regina f. purpurascens. 84,  (1976).","Original description of Paphiopedilum victoria-regina f. purpurascens","M.W. Wood","http://cypripedioideae.e-monocot.org/node/1573","","eng","original","","2012-07-16T13:35:42+00:00","2012-07-16T13:35:42+00:00","Botanical Protologue","","http://cypripedioideae.e-monocot.org/node/1573"
"urn:kew.org:wcs:taxon:147303","0dc27b1b-51d0-42ba-aef6-9b187c25781f","1581","","","","Gruss, O. & Perner, H. Original description of Paphiopedilum vietnamense. 5,  (1999).","Original description of Paphiopedilum vietnamense","O. Gruss; H. Perner","http://cypripedioideae.e-monocot.org/node/1581","","eng","original","","2012-07-16T13:35:54+00:00","2012-07-16T13:35:54+00:00","Botanical Protologue","","http://cypripedioideae.e-monocot.org/node/1581"
"urn:kew.org:wcs:taxon:147303","8f8f7f11-566b-40b2-bae6-c1dac3905da0","283","","urn:ISBN:1467-8748","","Cribb, P. 512. Paphiopedilum vietnamense. Curtis's Botanical MagazineCurtis's Botanical Magazine 22, 12-18 (2005).","512. <i>Paphiopedilum vietnamense</i>","P. Cribb","http://cypripedioideae.e-monocot.org/node/283","","eng","original","","2012-03-12T15:08:26+00:00","2012-03-14T09:42:07+00:00","Journal Article","","http://cypripedioideae.e-monocot.org/node/1581"
"urn:kew.org:wcs:taxon:147304","0f06fede-283b-4e27-824e-bf186f29c021","1583","","","","Lindley, J. Original description of Paphiopedilum villosum.  (1892).","Original description of Paphiopedilum villosum","J. Lindley","http://cypripedioideae.e-monocot.org/node/1583","","eng","original","","2012-07-16T13:35:57+00:00","2012-07-16T13:35:57+00:00","Botanical Protologue","","http://cypripedioideae.e-monocot.org/node/1583"
"urn:kew.org:wcs:taxon:147304","22fabc47-8ebf-4885-88b6-92e8ea0c8d8f","266","","","","Averyanov, L.V. Three new slipper orchids from Vietnam. Komarovia 2, 17-18 (2002).","Three new slipper orchids from Vietnam","L.V. Averyanov","http://cypripedioideae.e-monocot.org/node/266","","eng","original","","2012-03-12T15:08:26+00:00","2012-05-01T16:14:24+00:00","Journal Article","","http://cypripedioideae.e-monocot.org/node/1583"
"urn:kew.org:wcs:taxon:147305","3a8f4f0b-b745-41d5-bd42-6b3345e25e37","1589","","","","De Wildeman, É.A.(e) J. Original description of Paphiopedilum villosum var. affine.  (1988).","Original description of Paphiopedilum villosum var. affine","É.A.(e) J. De Wildeman","http://cypripedioideae.e-monocot.org/node/1589","","eng","original","","2012-07-16T13:36:03+00:00","2012-07-16T13:36:03+00:00","Botanical Protologue","","http://cypripedioideae.e-monocot.org/node/1589"
"urn:kew.org:wcs:taxon:147306","a9c4f1ce-dee5-4c89-92bf-49ddf7a29070","1590","","","","Rolfe, R.A. Original description of Paphiopedilum villosum var. annamense. 133,  (1907).","Original description of Paphiopedilum villosum var. annamense","R.A. Rolfe","http://cypripedioideae.e-monocot.org/node/1590","","eng","original","","2012-07-16T13:36:05+00:00","2012-07-16T14:53:58+00:00","Botanical Protologue","http://biodiversitylibrary.org/page/455154","http://cypripedioideae.e-monocot.org/node/1590"
"urn:kew.org:wcs:taxon:147307","3d72cee4-2c41-4868-8b07-e2a382cc4d69","1585","","","","Rolfe, R.A. Original description of Paphiopedilum villosum f. annamense. 2,  (1999).","Original description of Paphiopedilum villosum f. annamense","R.A. Rolfe","http://cypripedioideae.e-monocot.org/node/1585","","eng","original","","2012-07-16T13:36:01+00:00","2012-07-16T13:36:01+00:00","Botanical Protologue","","http://cypripedioideae.e-monocot.org/node/1585"
"urn:kew.org:wcs:taxon:147308","3190cc02-1aa9-4395-a3ac-9fc6fc73a72b","1586","","","","Braem, G.J. Original description of Paphiopedilum villosum f. aureum. 36,  (1998).","Original description of Paphiopedilum villosum f. aureum","G.J. Braem","http://cypripedioideae.e-monocot.org/node/1586","","eng","original","","2012-07-16T13:36:01+00:00","2012-07-16T13:36:01+00:00","Botanical Protologue","","http://cypripedioideae.e-monocot.org/node/1586"
"urn:kew.org:wcs:taxon:147309","6627f49c-ed1e-473e-8fb9-37eb582917d7","1591","","","","Reichenbach, H.G. Original description of Paphiopedilum villosum var. boxallii. 50(12),  (1903).","Original description of Paphiopedilum villosum var. boxallii","H.G. Reichenbach","http://cypripedioideae.e-monocot.org/node/1591","","eng","original","","2012-07-16T13:36:05+00:00","2012-07-16T13:36:05+00:00","Botanical Protologue","","http://cypripedioideae.e-monocot.org/node/1591"
"urn:kew.org:wcs:taxon:147310","81539de9-5f14-46f7-b998-b3ecf8c1ce48","1595","","","","Rolfe, R.A. Original description of Paphiopedilum villosum var. gratrixianum.  (1988).","Original description of Paphiopedilum villosum var. gratrixianum","R.A. Rolfe","http://cypripedioideae.e-monocot.org/node/1595","","eng","original","","2012-07-16T13:36:17+00:00","2012-07-16T13:36:17+00:00","Botanical Protologue","","http://cypripedioideae.e-monocot.org/node/1595"
"urn:kew.org:wcs:taxon:147311","6633eb06-b3aa-47a8-8ebe-b007c2215ad3","1596","","","","Original description of Paphiopedilum villosum var. villosum.","Original description of Paphiopedilum villosum var. villosum","","http://cypripedioideae.e-monocot.org/node/1596","","eng","original","","2012-07-16T13:36:17+00:00","2012-07-16T13:36:17+00:00","Botanical Protologue","","http://cypripedioideae.e-monocot.org/node/1596"
"urn:kew.org:wcs:taxon:147312","2437e822-7230-44f0-a392-55e205f6c027","1597","","","","Koopowitz, H. & Hasegawa, N. Original description of Paphiopedilum viniferum. 64,  (2000).","Original description of Paphiopedilum viniferum","H. Koopowitz; N. Hasegawa","http://cypripedioideae.e-monocot.org/node/1597","","eng","original","","2012-07-16T13:36:17+00:00","2012-07-16T13:36:17+00:00","Botanical Protologue","","http://cypripedioideae.e-monocot.org/node/1597"
"urn:kew.org:wcs:taxon:147313","da1a43c5-7441-41d3-a916-606ef9e58ed5","1598","","","","Schlechter, F.R.R. Original description of Paphiopedilum violascens. 1,  (1911).","Original description of Paphiopedilum violascens","F.R.R. Schlechter","http://cypripedioideae.e-monocot.org/node/1598","","eng","original","","2012-07-16T13:36:20+00:00","2012-07-16T14:53:42+00:00","Botanical Protologue","http://biodiversitylibrary.org/page/5904107","http://cypripedioideae.e-monocot.org/node/1598"
"urn:kew.org:wcs:taxon:147314","a4e97c6d-142a-4e17-b51f-050d19fcaf9d","1599","","","","Fowlie, J.A. Original description of Paphiopedilum violascens var. bougainvilleanum. 59,  (1995).","Original description of Paphiopedilum violascens var. bougainvilleanum","J.A. Fowlie","http://cypripedioideae.e-monocot.org/node/1599","","eng","original","","2012-07-16T13:36:20+00:00","2012-07-16T13:36:20+00:00","Botanical Protologue","","http://cypripedioideae.e-monocot.org/node/1599"
"urn:kew.org:wcs:taxon:147315","ebf3eae3-3c75-4ec4-aad4-60313cefb371","1600","","","","Smith, J.J. Original description of Paphiopedilum violascens var. gautierense. 12,  (1915).","Original description of Paphiopedilum violascens var. gautierense","J.J. Smith","http://cypripedioideae.e-monocot.org/node/1600","","eng","original","","2012-07-16T13:36:25+00:00","2012-07-16T14:53:09+00:00","Botanical Protologue","http://biodiversitylibrary.org/page/11360301","http://cypripedioideae.e-monocot.org/node/1600"
"urn:kew.org:wcs:taxon:147316","34215787-e4f8-4f06-91aa-e1a49d231e79","1601","","","","Gruss, O. & Roeth, J. Original description of Paphiopedilum violascens var. saskianum. 64,  (2000).","Original description of Paphiopedilum violascens var. saskianum","O. Gruss; J. Roeth","http://cypripedioideae.e-monocot.org/node/1601","","eng","original","","2012-07-16T13:36:28+00:00","2012-07-16T13:36:28+00:00","Botanical Protologue","","http://cypripedioideae.e-monocot.org/node/1601"
"urn:kew.org:wcs:taxon:147317","d37056ca-a147-4a25-8941-1755a1a8e675","1602","","","","Reichenbach, H.G. Original description of Paphiopedilum virens. 19,  (1894).","Original description of Paphiopedilum virens","H.G. Reichenbach","http://cypripedioideae.e-monocot.org/node/1602","","eng","original","","2012-07-16T13:36:28+00:00","2012-07-16T13:36:28+00:00","Botanical Protologue","","http://cypripedioideae.e-monocot.org/node/1602"
"urn:kew.org:wcs:taxon:147318","e9589641-d022-4941-ada3-36a395a86222","1603","","","","da Vellozo, J.M.C. Original description of Paphiopedilum vittatum.  (1892).","Original description of Paphiopedilum vittatum","J.M.C. Vellozo","http://cypripedioideae.e-monocot.org/node/1603","","eng","original","","2012-07-16T13:36:31+00:00","2012-07-16T13:36:31+00:00","Botanical Protologue","","http://cypripedioideae.e-monocot.org/node/1603"
"urn:kew.org:wcs:taxon:147319","c6f86a7e-a595-4189-a0a5-9a74e3415271","1604","","","","Rolfe, R.A. Original description of Paphiopedilum volonteanum.  (1892).","Original description of Paphiopedilum volonteanum","R.A. Rolfe","http://cypripedioideae.e-monocot.org/node/1604","","eng","original","","2012-07-16T13:36:31+00:00","2012-07-16T13:36:31+00:00","Botanical Protologue","","http://cypripedioideae.e-monocot.org/node/1604"
"urn:kew.org:wcs:taxon:147320","74026ed1-6b25-46d9-be21-ced10b207479","1605","","","","Braem, G.J. Original description of Paphiopedilum volonteanum f. sandowiae. 36,  (1998).","Original description of Paphiopedilum volonteanum f. sandowiae","G.J. Braem","http://cypripedioideae.e-monocot.org/node/1605","","eng","original","","2012-07-16T13:36:34+00:00","2012-07-16T13:36:34+00:00","Botanical Protologue","","http://cypripedioideae.e-monocot.org/node/1605"
"urn:kew.org:wcs:taxon:147321","4b0e74a8-30bb-4eb1-945e-1d36a5fd0bda","1606","","","","Reichenbach, H.G. Original description of Paphiopedilum wallisii. 19,  (1894).","Original description of Paphiopedilum wallisii","H.G. Reichenbach","http://cypripedioideae.e-monocot.org/node/1606","","eng","original","","2012-07-16T13:36:34+00:00","2012-07-16T13:36:34+00:00","Botanical Protologue","","http://cypripedioideae.e-monocot.org/node/1606"
"urn:kew.org:wcs:taxon:147322","ad41259a-33d2-48c4-9e92-be503f88d0e2","1607","","","","Summerhayes, V.S. Original description of Paphiopedilum wardii. 92,  (1932).","Original description of Paphiopedilum wardii","V.S. Summerhayes","http://cypripedioideae.e-monocot.org/node/1607","","eng","original","","2012-07-16T13:36:34+00:00","2014-01-01T04:16:01+00:00","Botanical Protologue","http://cypripedioideae.e-monocot.org/files/Paphiopedilum_wardii_P.pdf","http://cypripedioideae.e-monocot.org/node/1607"
"urn:kew.org:wcs:taxon:147323","c4a2dd66-8ead-48bd-a59e-57ef3ced0984","1608","","","","Gruss, O. & Roeth, J. Original description of Paphiopedilum wardii f. alboviride. 36,  (1998).","Original description of Paphiopedilum wardii f. alboviride","O. Gruss; J. Roeth","http://cypripedioideae.e-monocot.org/node/1608","","eng","original","","2012-07-16T13:36:37+00:00","2012-07-16T13:36:37+00:00","Botanical Protologue","","http://cypripedioideae.e-monocot.org/node/1608"
"urn:kew.org:wcs:taxon:147324","0adaa894-d12e-42b6-90c3-7f1438d7bd33","1610","","","","Gruss, O. & Roeth, J. Original description of Paphiopedilum wardii var. alboviride. 49,  (1998).","Original description of Paphiopedilum wardii var. alboviride","O. Gruss; J. Roeth","http://cypripedioideae.e-monocot.org/node/1610","","eng","original","","2012-07-16T13:36:40+00:00","2012-07-16T13:36:40+00:00","Botanical Protologue","","http://cypripedioideae.e-monocot.org/node/1610"
"urn:kew.org:wcs:taxon:147325","557ae61c-52e5-4703-be3c-268ed8ad7cb1","1611","","","","Reichenbach, H.G. Original description of Paphiopedilum warscewiczianum. 19,  (1894).","Original description of Paphiopedilum warscewiczianum","H.G. Reichenbach","http://cypripedioideae.e-monocot.org/node/1611","","eng","original","","2012-07-16T13:36:40+00:00","2012-07-16T13:36:40+00:00","Botanical Protologue","","http://cypripedioideae.e-monocot.org/node/1611"
"urn:kew.org:wcs:taxon:147326","a4fce0e3-d930-4c98-9181-7d89de6da091","1612","","","","Liu, Z.J. & Zhang, J.Y. Original description of Paphiopedilum wenshanense. 22,  (2000).","Original description of Paphiopedilum wenshanense","Z.J. Liu; J.Y. Zhang","http://cypripedioideae.e-monocot.org/node/1612","","eng","original","","2012-07-16T13:36:42+00:00","2012-07-16T13:36:42+00:00","Botanical Protologue","","http://cypripedioideae.e-monocot.org/node/1612"
"urn:kew.org:wcs:taxon:147327","e2c97e9e-9a4b-4c43-b19d-29ecfaf1c43b","1614","","","","Schoser, G. & Fowlie, J.A. Original description of Paphiopedilum wentworthianum. 32,  (1968).","Original description of Paphiopedilum wentworthianum","G. Schoser; J.A. Fowlie","http://cypripedioideae.e-monocot.org/node/1614","","eng","original","","2012-07-16T13:36:44+00:00","2014-01-01T04:16:01+00:00","Botanical Protologue","http://cypripedioideae.e-monocot.org/files/Paphiopedilum_wentworthianum_P.pdf","http://cypripedioideae.e-monocot.org/node/1614"
"urn:kew.org:wcs:taxon:147328","0c265609-9bb7-4f9a-8e19-32ed937fe878","1615","","","","Williams, L.O. (O.) Original description of Paphiopedilum wilhelminae. 10,  (1942).","Original description of Paphiopedilum wilhelminae","L.O. (O.) Williams","http://cypripedioideae.e-monocot.org/node/1615","","eng","original","","2012-07-16T13:36:44+00:00","2014-01-01T04:16:01+00:00","Botanical Protologue","http://cypripedioideae.e-monocot.org/files/Paphiopedilum_wilhelminiae_P.pdf","http://cypripedioideae.e-monocot.org/node/1615"
"urn:kew.org:wcs:taxon:147329","352c59cd-778d-44df-af20-b9be0050473c","1616","","","","Kraenzlin, F.(F.) W.L. Original description of Paphiopedilum wolterianum. 50(12),  (1903).","Original description of Paphiopedilum wolterianum","F.(F.) W.L. Kraenzlin","http://cypripedioideae.e-monocot.org/node/1616","","eng","original","","2012-07-16T13:36:46+00:00","2012-07-16T13:36:46+00:00","Botanical Protologue","","http://cypripedioideae.e-monocot.org/node/1616"
"urn:kew.org:wcs:taxon:147330","05a6e183-51d0-45c3-a845-1720746bdbde","1617","","","","Soto Arenas, S. & Hágsater, E. Original description of Paphiopedilum xerophyticum. 9,  (1994).","Original description of Paphiopedilum xerophyticum","S. Soto Arenas; E. Hágsater","http://cypripedioideae.e-monocot.org/node/1617","","eng","original","","2012-07-16T13:36:46+00:00","2012-07-16T13:36:46+00:00","Botanical Protologue","","http://cypripedioideae.e-monocot.org/node/1617"
"urn:kew.org:wcs:taxon:147331","1deaf0f0-e808-46db-9be4-b1230a71c766","1618","","","","Schoser, G. Original description of Paphiopedilum zieckianum. 18,  (1967).","Original description of Paphiopedilum zieckianum","G. Schoser","http://cypripedioideae.e-monocot.org/node/1618","","eng","original","","2012-07-16T13:36:49+00:00","2012-07-16T13:36:49+00:00","Botanical Protologue","","http://cypripedioideae.e-monocot.org/node/1618"
"urn:kew.org:wcs:taxon:15203","b2aef4e5-dd05-412d-8067-6254dbfc5896","771","","","","Beck, L.C. Original description of Arietinum.  (1833).","Original description of Arietinum","L.C. Beck","http://cypripedioideae.e-monocot.org/node/771","","eng","original","","2012-07-16T13:09:33+00:00","2012-07-16T13:09:33+00:00","Botanical Protologue","","http://cypripedioideae.e-monocot.org/node/771"
"urn:kew.org:wcs:taxon:15204","5f455c9b-1df5-4aca-919b-86cb4ba1bcf0","772","","","","Beck, L.C. Original description of Arietinum americanum.  (1833).","Original description of Arietinum americanum","L.C. Beck","http://cypripedioideae.e-monocot.org/node/772","","eng","original","","2012-07-16T13:09:41+00:00","2012-07-16T13:09:41+00:00","Botanical Protologue","","http://cypripedioideae.e-monocot.org/node/772"
"urn:kew.org:wcs:taxon:152842","6d8f4732-da10-4a71-927c-484d097b7ce9","1650","","","","Rolfe, R.A. Original description of Phragmipedium. 4,  (1896).","Original description of Phragmipedium","R.A. Rolfe","http://cypripedioideae.e-monocot.org/node/1650","","eng","original","","2012-07-16T13:37:37+00:00","2012-07-16T14:25:25+00:00","Botanical Protologue","","http://cypripedioideae.e-monocot.org/node/1650"
"urn:kew.org:wcs:taxon:152843","123fd56f-c68c-401f-ace1-a6d956b5429a","1652","","","","Dodson, C.H. & Kuhn, J. Original description of Phragmipedium besseae. 50,  (1981).","Original description of Phragmipedium besseae","C.H. Dodson; J. Kuhn","http://cypripedioideae.e-monocot.org/node/1652","","eng","original","","2012-07-16T13:37:41+00:00","2012-07-16T13:37:41+00:00","Botanical Protologue","","http://cypripedioideae.e-monocot.org/node/1652"
"urn:kew.org:wcs:taxon:152843","6bdb2ccf-b47b-4da0-b992-010014f2da9b","310","","urn:ISBN:1467-8748","","Robbins, S. Phragmipedium besseae Orchidaceae. Curtis's Botanical MagazineCurtis's Botanical Magazine 6, 156-159 (1989).","<i>Phragmipedium besseae</i> Orchidaceae","S. Robbins","http://cypripedioideae.e-monocot.org/node/310","","eng","original","","2012-03-12T15:08:26+00:00","2012-12-12T10:15:52+00:00","Journal Article","","http://cypripedioideae.e-monocot.org/node/1652"
"urn:kew.org:wcs:taxon:152844","0fedef85-5e10-4ad3-a30f-e3cbb560cfa9","1654","","","","Original description of Phragmipedium besseae var. besseae.","Original description of Phragmipedium besseae var. besseae","","http://cypripedioideae.e-monocot.org/node/1654","","eng","original","","2012-07-16T13:37:44+00:00","2012-07-16T13:37:44+00:00","Botanical Protologue","","http://cypripedioideae.e-monocot.org/node/1654"
"urn:kew.org:wcs:taxon:152845","54feed33-e872-4f7b-addb-cdcb9d337e54","1655","","","","Dodson, C.H. & Gruss, O. Original description of Phragmipedium besseae var. dalessandroi. 105,  (1997).","Original description of Phragmipedium besseae var. dalessandroi","C.H. Dodson; O. Gruss","http://cypripedioideae.e-monocot.org/node/1655","","eng","original","","2012-07-16T13:37:44+00:00","2012-07-16T13:37:44+00:00","Botanical Protologue","","http://cypripedioideae.e-monocot.org/node/1655"
"urn:kew.org:wcs:taxon:152846","f682dedc-4fa2-4c41-827d-53076b745323","1656","","","","Braem, G.J. Original description of Phragmipedium besseae var. flava. 1990,  (1990).","Original description of Phragmipedium besseae var. flava","G.J. Braem","http://cypripedioideae.e-monocot.org/node/1656","","eng","original","","2012-07-16T13:37:47+00:00","2012-07-16T13:37:47+00:00","Botanical Protologue","","http://cypripedioideae.e-monocot.org/node/1656"
"urn:kew.org:wcs:taxon:152847","3ce1036e-db11-460e-aa4e-93fc125f9a86","1653","","","","Braem, G.J. Original description of Phragmipedium besseae f. flavum. 12,  (1999).","Original description of Phragmipedium besseae f. flavum","G.J. Braem","http://cypripedioideae.e-monocot.org/node/1653","","eng","original","","2012-07-16T13:37:41+00:00","2012-07-16T13:37:41+00:00","Botanical Protologue","","http://cypripedioideae.e-monocot.org/node/1653"
"urn:kew.org:wcs:taxon:152848","5908d84d-2656-4e9c-a3f7-22b90ebe5206","1657","","","","Reichenbach, H.G. & von Warszewicz, J.R.R. Original description of Phragmipedium boissierianum. 4,  (1896).","Original description of Phragmipedium boissierianum","H.G. Reichenbach; J.R.R. Warszewicz","http://cypripedioideae.e-monocot.org/node/1657","","eng","original","","2012-07-16T13:37:49+00:00","2012-07-16T13:37:49+00:00","Botanical Protologue","","http://cypripedioideae.e-monocot.org/node/1657"
"urn:kew.org:wcs:taxon:152849","3ffb83c2-1c24-4b76-ade6-fa2a4bc96d1f","1658","","","","Original description of Phragmipedium boissierianum var. boissierianum.","Original description of Phragmipedium boissierianum var. boissierianum","","http://cypripedioideae.e-monocot.org/node/1658","","eng","original","","2012-07-16T13:37:49+00:00","2012-07-16T13:37:49+00:00","Botanical Protologue","","http://cypripedioideae.e-monocot.org/node/1658"
"urn:kew.org:wcs:taxon:152850","28f11cff-8b71-46bb-9ea9-176a9013c52b","1659","","","","Reichenbach, H.G. & von Warszewicz, J.R.R. Original description of Phragmipedium boissierianum var. czerwiakowianum. 46,  (1995).","Original description of Phragmipedium boissierianum var. czerwiakowianum","H.G. Reichenbach; J.R.R. Warszewicz","http://cypripedioideae.e-monocot.org/node/1659","","eng","original","","2012-07-16T13:37:53+00:00","2012-07-16T13:37:53+00:00","Botanical Protologue","","http://cypripedioideae.e-monocot.org/node/1659"
"urn:kew.org:wcs:taxon:152851","43932891-1027-48ac-8e41-8a3a48dc2acb","1662","","","","Schlechter, F.R.R. Original description of Phragmipedium cajamarcae. 9,  (1921).","Original description of Phragmipedium cajamarcae","F.R.R. Schlechter","http://cypripedioideae.e-monocot.org/node/1662","","eng","original","","2012-07-16T13:37:58+00:00","2012-07-16T13:37:58+00:00","Botanical Protologue","","http://cypripedioideae.e-monocot.org/node/1662"
"urn:kew.org:wcs:taxon:152852","66e1b4ca-cc63-4124-aec0-39b6307c16c5","1663","","","","Lindley, J. & Paxton, J. Original description of Phragmipedium caricinum. 4,  (1896).","Original description of Phragmipedium caricinum","J. Lindley; J. Paxton","http://cypripedioideae.e-monocot.org/node/1663","","eng","original","","2012-07-16T13:37:58+00:00","2012-07-16T13:37:58+00:00","Botanical Protologue","","http://cypripedioideae.e-monocot.org/node/1663"
"urn:kew.org:wcs:taxon:152853","7a8d3656-59e2-4321-bd21-0f13a532da41","1664","","","","Lindley, J. Original description of Phragmipedium caudatum. 4,  (1896).","Original description of Phragmipedium caudatum","J. Lindley","http://cypripedioideae.e-monocot.org/node/1664","","eng","original","","2012-07-16T13:38:01+00:00","2012-07-16T13:38:01+00:00","Botanical Protologue","","http://cypripedioideae.e-monocot.org/node/1664"
"urn:kew.org:wcs:taxon:152854","a208b142-a40a-4b15-80b7-e4606e791e92","1666","","","","Lindley, J. Original description of Phragmipedium caudatum var. lindenii. 12,  (1903).","Original description of Phragmipedium caudatum var. lindenii","J. Lindley","http://cypripedioideae.e-monocot.org/node/1666","","eng","original","","2012-07-16T13:38:04+00:00","2012-07-16T13:38:04+00:00","Botanical Protologue","","http://cypripedioideae.e-monocot.org/node/1666"
"urn:kew.org:wcs:taxon:152855","d8a9a8f4-2baa-49a2-a61f-e48aee5aded7","1668","","","","Reichenbach, H.G. Original description of Phragmipedium caudatum var. wallisii.  (1892).","Original description of Phragmipedium caudatum var. wallisii","H.G. Reichenbach","http://cypripedioideae.e-monocot.org/node/1668","","eng","original","","2012-07-16T13:38:06+00:00","2012-07-16T13:38:06+00:00","Botanical Protologue","","http://cypripedioideae.e-monocot.org/node/1668"
"urn:kew.org:wcs:taxon:152856","51831d4d-2ee7-4b91-8046-79c51f68b064","1669","","","","Reichenbach, H.G. Original description of Phragmipedium caudatum var. warscewiczianum. 50(12),  (1903).","Original description of Phragmipedium caudatum var. warscewiczianum","H.G. Reichenbach","http://cypripedioideae.e-monocot.org/node/1669","","eng","original","","2012-07-16T13:38:06+00:00","2012-07-16T13:38:06+00:00","Botanical Protologue","","http://cypripedioideae.e-monocot.org/node/1669"
"urn:kew.org:wcs:taxon:152857","6b33d839-53d3-4d46-bc48-da631c991a3d","276","","","","Campacci, M.A. & Takase, R. Phragmipedium chapadense Campacci & Takase. Journal of the Hokkaido Orchid Society 28, 1-3 (2000).","<i>Phragmipedium chapadense</i> Campacci & Takase","M.A. Campacci; R. Takase","http://cypripedioideae.e-monocot.org/node/276","","eng","original","","2012-03-12T15:08:26+00:00","2012-05-01T16:18:10+00:00","Journal Article","","http://cypripedioideae.e-monocot.org/node/1670"
"urn:kew.org:wcs:taxon:152857","ed6378a1-67ff-4454-8e3b-38f4b2644470","1670","","","","Campacci, M.A. & Takase, R. Original description of Phragmipedium chapadense. 28(Suppl.),  (2000).","Original description of Phragmipedium chapadense","M.A. Campacci; R. Takase","http://cypripedioideae.e-monocot.org/node/1670","","eng","original","","2012-07-16T13:38:09+00:00","2012-07-16T13:38:09+00:00","Botanical Protologue","","http://cypripedioideae.e-monocot.org/node/1670"
"urn:kew.org:wcs:taxon:152858","2523ba0f-31dc-4c90-933a-723504c5c9de","1671","","","","Gruss, O. & Roeth, J. Original description of Phragmipedium christiansenianum. 52,  (2001).","Original description of Phragmipedium christiansenianum","O. Gruss; J. Roeth","http://cypripedioideae.e-monocot.org/node/1671","","eng","original","","2012-07-16T13:38:15+00:00","2012-07-16T13:38:15+00:00","Botanical Protologue","","http://cypripedioideae.e-monocot.org/node/1671"
"urn:kew.org:wcs:taxon:152859","91da2b45-028d-4483-992c-afa787a59c15","1672","","","","Reichenbach, H.G. & von Warszewicz, J.R.R. Original description of Phragmipedium czerwiakowianum. 4,  (1896).","Original description of Phragmipedium czerwiakowianum","H.G. Reichenbach; J.R.R. Warszewicz","http://cypripedioideae.e-monocot.org/node/1672","","eng","original","","2012-07-16T13:38:15+00:00","2012-07-16T13:38:15+00:00","Botanical Protologue","","http://cypripedioideae.e-monocot.org/node/1672"
"urn:kew.org:wcs:taxon:152860","a1bfeb93-f67c-4a13-897d-d786304bc5b3","1673","","","","Dodson, C.H. & Gruss, O. Original description of Phragmipedium dalessandroi. 47,  (1996).","Original description of Phragmipedium dalessandroi","C.H. Dodson; O. Gruss","http://cypripedioideae.e-monocot.org/node/1673","","eng","original","","2012-07-16T13:38:18+00:00","2012-07-16T13:38:18+00:00","Botanical Protologue","","http://cypripedioideae.e-monocot.org/node/1673"
"urn:kew.org:wcs:taxon:152861","0fc54ff4-7bbf-4424-8b4c-f0ec188d18a1","1674","","","","Reichenbach, H.G. Original description of Phragmipedium dariense. 43,  (1979).","Original description of Phragmipedium dariense","H.G. Reichenbach","http://cypripedioideae.e-monocot.org/node/1674","","eng","original","","2012-07-16T13:38:18+00:00","2012-07-16T13:38:18+00:00","Botanical Protologue","","http://cypripedioideae.e-monocot.org/node/1674"
"urn:kew.org:wcs:taxon:152862","c5587f86-4f2b-4f3f-a754-505ece030392","1675","","","","Garay, L.A. Original description of Phragmipedium ecuadorense. 9(225,  (1978).","Original description of Phragmipedium ecuadorense","L.A. Garay","http://cypripedioideae.e-monocot.org/node/1675","","eng","original","","2012-07-16T13:38:21+00:00","2012-07-16T13:38:21+00:00","Botanical Protologue","","http://cypripedioideae.e-monocot.org/node/1675"
"urn:kew.org:wcs:taxon:152863","8b7c29bf-33eb-4ca1-8b36-ae4924834689","1676","","","","Castaño, H. & Aguirre León, E. Original description of Phragmipedium exstaminodium. 9,  (1984).","Original description of Phragmipedium exstaminodium","H. Castaño; E. Aguirre León","http://cypripedioideae.e-monocot.org/node/1676","","eng","original","","2012-07-16T13:38:21+00:00","2012-07-16T13:38:21+00:00","Botanical Protologue","","http://cypripedioideae.e-monocot.org/node/1676"
"urn:kew.org:wcs:taxon:152864","36b3ccf3-8f2f-44d7-abc5-44631bbd6655","1678","","","","Braem, G.J. & Mohr, H. Original description of Phragmipedium fischeri. 3,  (1996).","Original description of Phragmipedium fischeri","G.J. Braem; H. Mohr","http://cypripedioideae.e-monocot.org/node/1678","","eng","original","","2012-07-16T13:38:26+00:00","2012-07-16T13:38:26+00:00","Botanical Protologue","","http://cypripedioideae.e-monocot.org/node/1678"
"urn:kew.org:wcs:taxon:152864","3de7bf5a-2df4-415f-97d8-835659e1d5dd","275","","","","Braem, G.J. & Mohr, H. Phragmipedium fischeri, a new Slipper Orchid from Ecuador. Leaflets of the Schlechter Institute 3, 28-30 (1996).","<i>Phragmipedium fischeri</i>, a new Slipper Orchid from Ecuador","G.J. Braem; H. Mohr","http://cypripedioideae.e-monocot.org/node/275","","eng","original","24/09/1996","2012-03-12T15:08:26+00:00","2013-01-30T12:54:36+00:00","Journal Article","","http://cypripedioideae.e-monocot.org/node/1678"
"urn:kew.org:wcs:taxon:152865","a12386f0-e08d-4a56-ac1b-d0c8310499d6","1679","","","","Reichenbach, H.G. Original description of Phragmipedium hartwegii. 50(12),  (1903).","Original description of Phragmipedium hartwegii","H.G. Reichenbach","http://cypripedioideae.e-monocot.org/node/1679","","eng","original","","2012-07-16T13:38:29+00:00","2012-07-16T13:38:29+00:00","Botanical Protologue","","http://cypripedioideae.e-monocot.org/node/1679"
"urn:kew.org:wcs:taxon:152866","dc4527fd-06ed-4abf-b936-18f61596af74","1680","","","","Roeth, J. & Gruss, O. Original description of Phragmipedium hartwegii f. baderi. 16,  (2001).","Original description of Phragmipedium hartwegii f. baderi","J. Roeth; O. Gruss","http://cypripedioideae.e-monocot.org/node/1680","","eng","original","","2012-07-16T13:38:29+00:00","2012-07-16T13:38:29+00:00","Botanical Protologue","","http://cypripedioideae.e-monocot.org/node/1680"
"urn:kew.org:wcs:taxon:152867","98af8d0b-4b39-4924-879a-49c9695588b1","1681","","","","Roeth, J. & Gruss, O. Original description of Phragmipedium hartwegii var. baderi. 48,  (1997).","Original description of Phragmipedium hartwegii var. baderi","J. Roeth; O. Gruss","http://cypripedioideae.e-monocot.org/node/1681","","eng","original","","2012-07-16T13:38:32+00:00","2012-07-16T13:38:32+00:00","Botanical Protologue","","http://cypripedioideae.e-monocot.org/node/1681"
"urn:kew.org:wcs:taxon:152868","0272d1b4-c03d-458d-bf55-b923016595d9","1682","","","","Reichenbach, H.G. Original description of Phragmipedium hincksianum. 43,  (1979).","Original description of Phragmipedium hincksianum","H.G. Reichenbach","http://cypripedioideae.e-monocot.org/node/1682","","eng","original","","2012-07-16T13:38:32+00:00","2012-07-16T13:38:32+00:00","Botanical Protologue","","http://cypripedioideae.e-monocot.org/node/1682"
"urn:kew.org:wcs:taxon:152869","06cd2bd3-0118-4aff-8b74-a872a39bb61f","290","","","","Dodson, C.H. Nuovo Phragmipedium dall'Ecuador. OrchisOrchis 58, 129 (1988).","Nuovo <i>Phragmipedium </i>dall'Ecuador","C.H. Dodson","http://cypripedioideae.e-monocot.org/node/290","","eng","original","","2012-03-12T15:08:26+00:00","2013-04-12T13:30:57+00:00","Journal Article","","http://cypripedioideae.e-monocot.org/node/1683"
"urn:kew.org:wcs:taxon:152869","1cca5d6e-166b-4cb6-8bea-90f44ffaf290","1683","","","","Dodson, C.H. Original description of Phragmipedium hirtzii. 58,  (1988).","Original description of Phragmipedium hirtzii","C.H. Dodson","http://cypripedioideae.e-monocot.org/node/1683","","eng","original","","2012-07-16T13:38:35+00:00","2012-07-16T13:38:35+00:00","Botanical Protologue","","http://cypripedioideae.e-monocot.org/node/1683"
"urn:kew.org:wcs:taxon:152870","1ea9ddb9-cfbc-4245-9482-34f8ab1970dd","1684","","","","Reichenbach, H.G. Original description of Phragmipedium humboldtii. 19,  (1998).","Original description of Phragmipedium humboldtii","H.G. Reichenbach","http://cypripedioideae.e-monocot.org/node/1684","","eng","original","","2012-07-16T13:38:35+00:00","2012-07-16T13:38:35+00:00","Botanical Protologue","","http://cypripedioideae.e-monocot.org/node/1684"
"urn:kew.org:wcs:taxon:152870","fab03d79-42b2-4461-98a3-34bf36da4896","265","","","","Atwood, J.T. & Dressler, R.L. Clarifications and new combinations in the Phragmipedium caudatum complex from Central America. SelbyanaSelbyana 19, 245-248 (1998).","Clarifications and new combinations in the <i>Phragmipedium caudatum</i> complex from Central America","J.T. Atwood; R.L. Dressler","http://cypripedioideae.e-monocot.org/node/265","<p>Published in 1999</p>","eng","original","","2012-03-12T15:08:26+00:00","2013-04-12T15:06:29+00:00","Journal Article","","http://cypripedioideae.e-monocot.org/node/1684"
"urn:kew.org:wcs:taxon:152872","4830e02e-48af-4dac-9ebe-b06cfb0ca602","1686","","","","Brown, N.E. Original description of Phragmipedium kaieteurum. 43,  (1979).","Original description of Phragmipedium kaieteurum","N.E. Brown","http://cypripedioideae.e-monocot.org/node/1686","","eng","original","","2012-07-16T13:38:38+00:00","2012-07-16T13:38:38+00:00","Botanical Protologue","","http://cypripedioideae.e-monocot.org/node/1686"
"urn:kew.org:wcs:taxon:152873","320bacb2-1300-4892-9c39-07c644e986aa","1687","","","","Reichenbach, H.G. Original description of Phragmipedium klotzschianum. 4,  (1896).","Original description of Phragmipedium klotzschianum","H.G. Reichenbach","http://cypripedioideae.e-monocot.org/node/1687","","eng","original","","2012-07-16T13:38:41+00:00","2012-07-16T13:38:41+00:00","Botanical Protologue","","http://cypripedioideae.e-monocot.org/node/1687"
"urn:kew.org:wcs:taxon:152874","c5bbb6d7-065a-4d04-97e7-af18315c4243","1689","","","","Lindley, J. Original description of Phragmipedium lindenii. 24,  (1975).","Original description of Phragmipedium lindenii","J. Lindley","http://cypripedioideae.e-monocot.org/node/1689","","eng","original","","2012-07-16T13:38:45+00:00","2012-07-16T13:38:45+00:00","Botanical Protologue","","http://cypripedioideae.e-monocot.org/node/1689"
"urn:kew.org:wcs:taxon:152875","4c52c049-0565-4ce5-9ba8-bf813cf17585","1691","","","","Lindley, J. Original description of Phragmipedium lindleyanum. 4,  (1896).","Original description of Phragmipedium lindleyanum","J. Lindley","http://cypripedioideae.e-monocot.org/node/1691","","eng","original","","2012-07-16T13:38:47+00:00","2012-07-16T13:38:47+00:00","Botanical Protologue","","http://cypripedioideae.e-monocot.org/node/1691"
"urn:kew.org:wcs:taxon:152875","89ffab5a-5d46-4c3e-b317-806d3f220b5c","281","","","","Christenson, E.A. Orchidaceae. Part 1: Pteridophytes, Gymnospermes and Monocotyledons 286-342 (1997).","Orchidaceae","E.A. Christenson","http://cypripedioideae.e-monocot.org/node/281","","eng","original","","2012-03-12T15:08:26+00:00","2013-02-11T15:22:23+00:00","Book Chapter","","http://cypripedioideae.e-monocot.org/node/1691"
"urn:kew.org:wcs:taxon:152876","0507811e-ad58-498f-8fb8-995d22f0570d","1693","","","","von Warszewicz, J.R.R. & Reichenbach, H.G. Original description of Phragmipedium longifolium. 4,  (1896).","Original description of Phragmipedium longifolium","J.R.R. Warszewicz; H.G. Reichenbach","http://cypripedioideae.e-monocot.org/node/1693","","eng","original","","2012-07-16T13:38:49+00:00","2012-07-16T13:38:49+00:00","Botanical Protologue","","http://cypripedioideae.e-monocot.org/node/1693"
"urn:kew.org:wcs:taxon:152876","f24d50bc-ba8d-433a-af4d-9b8cff4c33db","300","","urn:ISBN:0620119736","","Hennessy, E.F. & Hedge, T.A. The Slipper Orchids. vii + 263 (Acorn Books: Randburg, RSA, 1989).","The Slipper Orchids","E.F. Hennessy; T.A. Hedge","http://cypripedioideae.e-monocot.org/node/300","","eng","original","","2012-03-12T15:08:26+00:00","2013-01-23T15:04:55+00:00","Book","","http://cypripedioideae.e-monocot.org/node/1693"
"urn:kew.org:wcs:taxon:152877","40005a48-fe76-4a89-86a1-d9790c9c093b","1698","","","","Reichenbach, H.G. Original description of Phragmipedium longifolium var. darienense. 14,  (1897).","Original description of Phragmipedium longifolium var. darienense","H.G. Reichenbach","http://cypripedioideae.e-monocot.org/node/1698","","eng","original","","2012-07-16T13:38:56+00:00","2012-07-16T13:38:56+00:00","Botanical Protologue","","http://cypripedioideae.e-monocot.org/node/1698"
"urn:kew.org:wcs:taxon:152878","0ee52a31-b9ae-426f-aa94-9a95e02e0783","1699","","","","Kent, A.H. Original description of Phragmipedium longifolium var. gracile. 50(12),  (1903).","Original description of Phragmipedium longifolium var. gracile","A.H. Kent","http://cypripedioideae.e-monocot.org/node/1699","","eng","original","","2012-07-16T13:38:59+00:00","2012-07-16T13:38:59+00:00","Botanical Protologue","","http://cypripedioideae.e-monocot.org/node/1699"
"urn:kew.org:wcs:taxon:152879","213f1736-dda6-4377-84dd-34af888fa756","1695","","","","Kent, A.H. Original description of Phragmipedium longifolium f. gracile. 16,  (2001).","Original description of Phragmipedium longifolium f. gracile","A.H. Kent","http://cypripedioideae.e-monocot.org/node/1695","","eng","original","","2012-07-16T13:38:53+00:00","2012-07-16T13:38:53+00:00","Botanical Protologue","","http://cypripedioideae.e-monocot.org/node/1695"
"urn:kew.org:wcs:taxon:152880","4f2e83f9-bcb2-40de-8311-7e3550855d67","1700","","","","Reichenbach, H.G. Original description of Phragmipedium longifolium var. hincksianum.  (1892).","Original description of Phragmipedium longifolium var. hincksianum","H.G. Reichenbach","http://cypripedioideae.e-monocot.org/node/1700","","eng","original","","2012-07-16T13:38:59+00:00","2012-07-16T13:38:59+00:00","Botanical Protologue","","http://cypripedioideae.e-monocot.org/node/1700"
"urn:kew.org:wcs:taxon:152881","0d5dead5-385b-40c5-a699-77411c72dab9","1696","","","","Gruss, O. Original description of Phragmipedium longifolium f. minutum. 16,  (2001).","Original description of Phragmipedium longifolium f. minutum","O. Gruss","http://cypripedioideae.e-monocot.org/node/1696","","eng","original","","2012-07-16T13:38:53+00:00","2012-07-16T13:38:53+00:00","Botanical Protologue","","http://cypripedioideae.e-monocot.org/node/1696"
"urn:kew.org:wcs:taxon:152882","5f6ad88f-d0db-4dc5-8884-2ea523c07cd3","1701","","","","Reichenbach, H.G. Original description of Phragmipedium longifolium var. roezlii. 14,  (1897).","Original description of Phragmipedium longifolium var. roezlii","H.G. Reichenbach","http://cypripedioideae.e-monocot.org/node/1701","","eng","original","","2012-07-16T13:38:59+00:00","2012-07-16T13:38:59+00:00","Botanical Protologue","","http://cypripedioideae.e-monocot.org/node/1701"
"urn:kew.org:wcs:taxon:152883","c8ceb504-5cec-486b-a664-392fcdc921fe","1703","","","","Reichenbach, H.G. Original description of Phragmipedium pearcei. 26,  (1975).","Original description of Phragmipedium pearcei","H.G. Reichenbach","http://cypripedioideae.e-monocot.org/node/1703","","eng","original","","2012-07-16T13:39:07+00:00","2012-07-16T13:39:07+00:00","Botanical Protologue","","http://cypripedioideae.e-monocot.org/node/1703"
"urn:kew.org:wcs:taxon:152884","144cbfb3-8f4e-4817-acd7-3a34fd2158c2","1704","","","","Garay, L.A. Original description of Phragmipedium pearcei var. ecuadorense. 45,  (1994).","Original description of Phragmipedium pearcei var. ecuadorense","L.A. Garay","http://cypripedioideae.e-monocot.org/node/1704","","eng","original","","2012-07-16T13:39:07+00:00","2012-07-16T13:39:07+00:00","Botanical Protologue","","http://cypripedioideae.e-monocot.org/node/1704"
"urn:kew.org:wcs:taxon:152885","43c88411-36cd-48d4-9104-fc0da970f183","293","","urn:ISBN:9789154602537","","Garay, L.A. 225. Orchidaceae: Cypripedioideae, Orchidoideae, Neottioideae. Flora of Ecuador 1, 305 (University of Göteborg and Swedish Museum of Natural History: Göteborg and Stockholm, 1978).","225. Orchidaceae: Cypripedioideae, Orchidoideae, Neottioideae","L.A. Garay","http://cypripedioideae.e-monocot.org/node/293","","eng","original","","2012-03-12T15:08:26+00:00","2012-12-12T10:15:28+00:00","Book","","http://cypripedioideae.e-monocot.org/node/1707"
"urn:kew.org:wcs:taxon:152885","c6364f07-779e-4f2d-8fb1-be1e4b07db5c","1707","","","","Reichenbach, H.G. Original description of Phragmipedium reticulatum. 8,  (1921).","Original description of Phragmipedium reticulatum","H.G. Reichenbach","http://cypripedioideae.e-monocot.org/node/1707","","eng","original","","2012-07-16T13:39:12+00:00","2012-07-16T13:39:12+00:00","Botanical Protologue","","http://cypripedioideae.e-monocot.org/node/1707"
"urn:kew.org:wcs:taxon:152886","1ced15ac-a737-4865-b432-8553556fc512","1708","","","","Roeth, J. & Gruss, O. Original description of Phragmipedium richteri. 45(3),  (1994).","Original description of Phragmipedium richteri","J. Roeth; O. Gruss","http://cypripedioideae.e-monocot.org/node/1708","","eng","original","","2012-07-16T13:39:12+00:00","2012-07-16T13:39:12+00:00","Botanical Protologue","","http://cypripedioideae.e-monocot.org/node/1708"
"urn:kew.org:wcs:taxon:152886","40d3ef10-db34-408b-9356-95e25ec89574","298","","","","Gruss, O. & Roeth, J. Phragmipedium richteri Roeth et Gruss - eine neue Art der Gattung Phragmipedium, SektionHimantopetalum (Hallier) Garay aus Peru. Die Orchidee 45, Back cover (1994).","<i>Phragmipedium richteri</i> Roeth et Gruss - eine neue Art der Gattung <i>Phragmipedium</i>, Sektion<i>Himantopetalum</i> (Hallier) Garay aus Peru","O. Gruss; J. Roeth","http://cypripedioideae.e-monocot.org/node/298","","eng","original","","2012-03-12T15:08:26+00:00","2013-04-12T13:22:05+00:00","Journal Article","","http://cypripedioideae.e-monocot.org/node/1708"
"urn:kew.org:wcs:taxon:152887","987891fb-bf82-4c28-a536-5b5b02919c72","1722","","","","Gruss, O. & Kalina, T. Original description of Phragmipedium × roethianum. 49,  (1998).","Original description of Phragmipedium × roethianum","O. Gruss; T. Kalina","http://cypripedioideae.e-monocot.org/node/1722","","eng","original","","2012-07-16T13:39:33+00:00","2012-07-16T13:39:33+00:00","Botanical Protologue","","http://cypripedioideae.e-monocot.org/node/1722"
"urn:kew.org:wcs:taxon:152888","6575aa5b-e0f8-4b3d-b3bf-2c505214de5f","1709","","","","Reichenbach, H.G. Original description of Phragmipedium roezlii. 43,  (1979).","Original description of Phragmipedium roezlii","H.G. Reichenbach","http://cypripedioideae.e-monocot.org/node/1709","","eng","original","","2012-07-16T13:39:15+00:00","2012-07-16T13:39:15+00:00","Botanical Protologue","","http://cypripedioideae.e-monocot.org/node/1709"
"urn:kew.org:wcs:taxon:152889","50ad53fd-5d1e-44c5-adb9-db9cf6efab5d","1710","","","","Rolfe, R.A. Original description of Phragmipedium sargentianum. 4,  (1896).","Original description of Phragmipedium sargentianum","R.A. Rolfe","http://cypripedioideae.e-monocot.org/node/1710","","eng","original","","2012-07-16T13:39:15+00:00","2012-07-16T13:39:15+00:00","Botanical Protologue","","http://cypripedioideae.e-monocot.org/node/1710"
"urn:kew.org:wcs:taxon:152890","90835f78-dd86-4e76-97e8-4d0afa2d8ac9","1711","","","","Reichenbach, H.G. Original description of Phragmipedium schlimii. 4,  (1896).","Original description of Phragmipedium schlimii","H.G. Reichenbach","http://cypripedioideae.e-monocot.org/node/1711","","eng","original","","2012-07-16T13:39:18+00:00","2012-07-16T13:39:18+00:00","Botanical Protologue","","http://cypripedioideae.e-monocot.org/node/1711"
"urn:kew.org:wcs:taxon:152891","d24e54e2-c480-4354-afb0-0717ce8716bb","1713","","","","Linden, J.J. Original description of Phragmipedium schlimii var. albiflorum. 65,  (1996).","Original description of Phragmipedium schlimii var. albiflorum","J.J. Linden","http://cypripedioideae.e-monocot.org/node/1713","","eng","original","","2012-07-16T13:39:21+00:00","2012-07-16T13:39:21+00:00","Botanical Protologue","","http://cypripedioideae.e-monocot.org/node/1713"
"urn:kew.org:wcs:taxon:152892","38cf67fc-79ff-4b97-98ae-1bdaefb55308","1712","","","","Linden, J.J. Original description of Phragmipedium schlimii f. albiflorum. 47,  (1996).","Original description of Phragmipedium schlimii f. albiflorum","J.J. Linden","http://cypripedioideae.e-monocot.org/node/1712","","eng","original","","2012-07-16T13:39:18+00:00","2012-07-16T13:39:18+00:00","Botanical Protologue","","http://cypripedioideae.e-monocot.org/node/1712"
"urn:kew.org:wcs:taxon:152893","67e7514b-effd-40ff-a891-7869fb77adaa","1714","","","","Gruss, O. Original description of Phragmipedium tetzlaffianum. 15,  (2000).","Original description of Phragmipedium tetzlaffianum","O. Gruss","http://cypripedioideae.e-monocot.org/node/1714","","eng","original","","2012-07-16T13:39:21+00:00","2012-07-16T13:39:21+00:00","Botanical Protologue","","http://cypripedioideae.e-monocot.org/node/1714"
"urn:kew.org:wcs:taxon:152893","914d1250-6ae8-426c-b24c-83e99dd3ebf7","294","","","","Gruss, O. A new species of the genus Phragmipedium from South America: Phragmipedium tetzlaffianum. Caesiana 15, 33-40 (2000).","A new species of the genus <i>Phragmipedium</i> from South America: <i>Phragmipedium tetzlaffianum</i>","O. Gruss","http://cypripedioideae.e-monocot.org/node/294","","eng","original","","2012-03-12T15:08:26+00:00","2012-12-12T10:15:14+00:00","Journal Article","","http://cypripedioideae.e-monocot.org/node/1714"
"urn:kew.org:wcs:taxon:152894","9acfe4b1-f735-4f14-933b-e1aed740bbef","306","","","","McCook, L.M. Systematics of Phragmipedium (Cypripedioideae: Orchidaceae). PhD, 199 (1989).","Systematics of <i>Phragmipedium</i> (Cypripedioideae: Orchidaceae)","L.M. McCook","http://cypripedioideae.e-monocot.org/node/306","","eng","original","","2012-03-12T15:08:26+00:00","2012-12-12T10:15:39+00:00","Thesis","","http://cypripedioideae.e-monocot.org/node/1715"
"urn:kew.org:wcs:taxon:152894","b72eea32-e431-4afe-a1b6-91123df66c6d","1715","","","","da Vellozo, J.M.C. Original description of Phragmipedium vittatum. 4,  (1896).","Original description of Phragmipedium vittatum","J.M.C. Vellozo","http://cypripedioideae.e-monocot.org/node/1715","","eng","original","","2012-07-16T13:39:24+00:00","2012-07-16T13:39:24+00:00","Botanical Protologue","","http://cypripedioideae.e-monocot.org/node/1715"
"urn:kew.org:wcs:taxon:152895","c265bd89-3d3c-4b4e-98f0-7a85c2ee7b94","1716","","","","Reichenbach, H.G. Original description of Phragmipedium wallisii. 9(225,  (1978).","Original description of Phragmipedium wallisii","H.G. Reichenbach","http://cypripedioideae.e-monocot.org/node/1716","","eng","original","","2012-07-16T13:39:24+00:00","2012-07-16T13:39:24+00:00","Botanical Protologue","","http://cypripedioideae.e-monocot.org/node/1716"
"urn:kew.org:wcs:taxon:152896","8e141c7f-582e-499e-b320-a430626bf6be","1717","","","","Reichenbach, H.G. Original description of Phragmipedium warszewiczianum. 17,  (1922).","Original description of Phragmipedium warszewiczianum","H.G. Reichenbach","http://cypripedioideae.e-monocot.org/node/1717","","eng","original","","2012-07-16T13:39:27+00:00","2012-07-16T13:39:27+00:00","Botanical Protologue","","http://cypripedioideae.e-monocot.org/node/1717"
"urn:kew.org:wcs:taxon:152897","5ad2b550-1399-4683-aeed-661874965879","1720","","","","Soto Arenas, S. & Hágsater, E. Original description of Phragmipedium xerophyticum. 12,  (1990).","Original description of Phragmipedium xerophyticum","S. Soto Arenas; E. Hágsater","http://cypripedioideae.e-monocot.org/node/1720","","eng","original","","2012-07-16T13:39:30+00:00","2012-07-16T13:39:30+00:00","Botanical Protologue","","http://cypripedioideae.e-monocot.org/node/1720"
"urn:kew.org:wcs:taxon:152898","797bf093-3f00-4274-a49f-1c40e245d821","1723","","","","Rolfe, R.A. Original description of Phragmopedilum. 9,  (1901).","Original description of Phragmopedilum","R.A. Rolfe","http://cypripedioideae.e-monocot.org/node/1723","","eng","original","","2012-07-16T13:39:37+00:00","2012-07-16T13:39:37+00:00","Botanical Protologue","","http://cypripedioideae.e-monocot.org/node/1723"
"urn:kew.org:wcs:taxon:181672","f514ac84-416f-43a9-8dae-fe6b63013740","1724","","","","Rafinesque, C.S. Original description of Sacodon. 4,  (1838).","Original description of Sacodon","C.S. Rafinesque","http://cypripedioideae.e-monocot.org/node/1724","","eng","original","","2012-07-16T13:39:37+00:00","2012-07-16T15:01:21+00:00","Botanical Protologue","http://biodiversitylibrary.org/page/7430539","http://cypripedioideae.e-monocot.org/node/1724"
"urn:kew.org:wcs:taxon:181673","3b55019c-f42b-41a3-8e3f-7997beb62a5a","1725","","","","or Swartz, O.O. (P.) Original description of Sacodon macranthon. 4,  (1838).","Original description of Sacodon macranthon","O.O. (P.) Swartz","http://cypripedioideae.e-monocot.org/node/1725","","eng","original","","2012-07-16T13:39:40+00:00","2012-07-16T13:39:40+00:00","Botanical Protologue","","http://cypripedioideae.e-monocot.org/node/1725"
"urn:kew.org:wcs:taxon:181674","5c7df333-8319-46d9-86ee-60d99db765e1","1726","","","","or Swartz, O.O. (P.) Original description of Sacodon ventricosum. 4,  (1838).","Original description of Sacodon ventricosum","O.O. (P.) Swartz","http://cypripedioideae.e-monocot.org/node/1726","","eng","original","","2012-07-16T13:39:40+00:00","2012-07-16T13:39:40+00:00","Botanical Protologue","","http://cypripedioideae.e-monocot.org/node/1726"
"urn:kew.org:wcs:taxon:188180","f5cf1a5c-86dd-4c94-aeb7-631f6e82c83c","1727","","","","Salisbury, R.A. Original description of Schizopedium. 75,  (1814).","Original description of Schizopedium","R.A. Salisbury","http://cypripedioideae.e-monocot.org/node/1727","","eng","original","","2012-07-16T13:39:42+00:00","2012-07-16T13:39:42+00:00","Botanical Protologue","","http://cypripedioideae.e-monocot.org/node/1727"
"urn:kew.org:wcs:taxon:190405","b39808ae-0e8e-45d6-b0a6-351684b21bed","1744","","","","Pfitzer, E.H.H. Original description of Selenipedilum. 2(6),  (1888).","Original description of Selenipedilum","E.H.H. Pfitzer","http://cypripedioideae.e-monocot.org/node/1744","","eng","original","","2012-07-16T13:40:01+00:00","2012-07-16T13:40:01+00:00","Botanical Protologue","","http://cypripedioideae.e-monocot.org/node/1744"
"urn:kew.org:wcs:taxon:190406","9c640273-f679-4b28-87ea-24e67bed5bd9","1745","","","","Reichenbach, H.G. Original description of Selenipedilum chica. 2(6),  (1888).","Original description of Selenipedilum chica","H.G. Reichenbach","http://cypripedioideae.e-monocot.org/node/1745","","eng","original","","2012-07-16T13:40:01+00:00","2012-07-16T13:40:01+00:00","Botanical Protologue","","http://cypripedioideae.e-monocot.org/node/1745"
"urn:kew.org:wcs:taxon:190407","674b8c8b-db4e-48db-b53a-bb6fe62f9739","1746","","","","Reichenbach, H.G. Original description of Selenipedium. 1,  (1854).","Original description of Selenipedium","H.G. Reichenbach","http://cypripedioideae.e-monocot.org/node/1746","","eng","original","","2012-07-16T13:40:04+00:00","2012-07-16T14:25:25+00:00","Botanical Protologue","","http://cypripedioideae.e-monocot.org/node/1746"
"urn:kew.org:wcs:taxon:190408","2d3a900d-75dd-464c-9937-ebc9078f4dfc","1747","","","","Garay, L.A. Original description of Selenipedium aequinoctiale. 9(225,  (1978).","Original description of Selenipedium aequinoctiale","L.A. Garay","http://cypripedioideae.e-monocot.org/node/1747","","eng","original","","2012-07-16T13:40:04+00:00","2012-07-16T13:40:04+00:00","Botanical Protologue","","http://cypripedioideae.e-monocot.org/node/1747"
"urn:kew.org:wcs:taxon:190413","71875abf-7776-4438-b49a-e2505ba00c84","1748","","","","Reichenbach, H.G. & von Warszewicz, J.R.R. Original description of Selenipedium boissierianum. 2,  (1854).","Original description of Selenipedium boissierianum","H.G. Reichenbach; J.R.R. Warszewicz","http://cypripedioideae.e-monocot.org/node/1748","","eng","original","","2012-07-16T13:40:08+00:00","2012-07-16T14:59:44+00:00","Botanical Protologue","http://biodiversitylibrary.org/page/5007457","http://cypripedioideae.e-monocot.org/node/1748"
"urn:kew.org:wcs:taxon:190417","03ec3e3d-6dbb-4b2b-86e9-38fafd917d01","1749","","","","Lindley, J. & Paxton, J. Original description of Selenipedium caricinum. 2,  (1854).","Original description of Selenipedium caricinum","J. Lindley; J. Paxton","http://cypripedioideae.e-monocot.org/node/1749","","eng","original","","2012-07-16T13:40:08+00:00","2012-07-16T13:40:08+00:00","Botanical Protologue","","http://cypripedioideae.e-monocot.org/node/1749"
"urn:kew.org:wcs:taxon:190418","04ed54ab-d08c-4f6f-865a-b11841a60137","1750","","","","Lindley, J. Original description of Selenipedium caudatum. 2,  (1854).","Original description of Selenipedium caudatum","J. Lindley","http://cypripedioideae.e-monocot.org/node/1750","","eng","original","","2012-07-16T13:40:11+00:00","2012-07-16T13:40:11+00:00","Botanical Protologue","","http://cypripedioideae.e-monocot.org/node/1750"
"urn:kew.org:wcs:taxon:190419","4fa44481-fe14-410c-8706-5b474b3f9ab0","1757","","","","Reichenbach, H.G. Original description of Selenipedium chica. 1,  (1854).","Original description of Selenipedium chica","H.G. Reichenbach","http://cypripedioideae.e-monocot.org/node/1757","","eng","original","","2012-07-16T13:40:23+00:00","2012-07-16T14:59:53+00:00","Botanical Protologue","http://biodiversitylibrary.org/page/696157","http://cypripedioideae.e-monocot.org/node/1757"
"urn:kew.org:wcs:taxon:190423","496cd31a-fc6f-4b1f-9769-82b216f4d950","1758","","","","Reichenbach, H.G. & von Warszewicz, J.R.R. Original description of Selenipedium czerwiakowianum. 2,  (1854).","Original description of Selenipedium czerwiakowianum","H.G. Reichenbach; J.R.R. Warszewicz","http://cypripedioideae.e-monocot.org/node/1758","","eng","original","","2012-07-16T13:40:23+00:00","2012-07-16T14:59:44+00:00","Botanical Protologue","http://biodiversitylibrary.org/page/5007457","http://cypripedioideae.e-monocot.org/node/1758"
"urn:kew.org:wcs:taxon:190425","48655914-60b6-424c-a478-b43398c159b9","1759","","","","Reichenbach, H.G. Original description of Selenipedium dariense. 35,  (1869).","Original description of Selenipedium dariense","H.G. Reichenbach","http://cypripedioideae.e-monocot.org/node/1759","","eng","original","","2012-07-16T13:40:26+00:00","2012-07-16T13:40:26+00:00","Botanical Protologue","","http://cypripedioideae.e-monocot.org/node/1759"
"urn:kew.org:wcs:taxon:190431","8efe31e1-b6de-4d7f-8eea-59e346561d77","1761","","","","Reichenbach, H.G. Original description of Selenipedium hartwegii. 2,  (1854).","Original description of Selenipedium hartwegii","H.G. Reichenbach","http://cypripedioideae.e-monocot.org/node/1761","","eng","original","","2012-07-16T13:40:29+00:00","2012-07-16T13:40:29+00:00","Botanical Protologue","","http://cypripedioideae.e-monocot.org/node/1761"
"urn:kew.org:wcs:taxon:190432","fcf6491d-d4ca-48c0-8ce6-d0bb650c8f3b","1762","","","","Reichenbach, H.G. Original description of Selenipedium hincksianum. 9,  (1878).","Original description of Selenipedium hincksianum","H.G. Reichenbach","http://cypripedioideae.e-monocot.org/node/1762","","eng","original","","2012-07-16T13:40:29+00:00","2012-07-16T13:40:29+00:00","Botanical Protologue","","http://cypripedioideae.e-monocot.org/node/1762"
"urn:kew.org:wcs:taxon:190434","13a1c740-9610-4967-bb93-6e2363734720","1763","","","","Barbosa Rodrigues, J. Original description of Selenipedium isabelianum. 285,","Original description of Selenipedium isabelianum","J. Barbosa Rodrigues","http://cypripedioideae.e-monocot.org/node/1763","","eng","original","","2012-07-16T13:40:31+00:00","2012-07-16T13:40:31+00:00","Botanical Protologue","","http://cypripedioideae.e-monocot.org/node/1763"
"urn:kew.org:wcs:taxon:190435","2d68bb8c-3639-47ae-bb37-0a55087b5f0b","1764","","","","Brown, N.E. Original description of Selenipedium kaieteurium. 24,  (1885).","Original description of Selenipedium kaieteurium","N.E. Brown","http://cypripedioideae.e-monocot.org/node/1764","","eng","original","","2012-07-16T13:40:31+00:00","2012-07-16T13:40:31+00:00","Botanical Protologue","","http://cypripedioideae.e-monocot.org/node/1764"
"urn:kew.org:wcs:taxon:190436","8a4b0fae-3d63-4e78-b62a-add1bd069fed","1765","","","","Reichenbach, H.G. Original description of Selenipedium klotzschianum. 1,  (1854).","Original description of Selenipedium klotzschianum","H.G. Reichenbach","http://cypripedioideae.e-monocot.org/node/1765","","eng","original","","2012-07-16T13:40:34+00:00","2012-07-16T13:40:34+00:00","Botanical Protologue","","http://cypripedioideae.e-monocot.org/node/1765"
"urn:kew.org:wcs:taxon:190437","ab7a7800-c032-4ef0-953f-f5102e8f4c37","1766","","","","Bateman, J. Original description of Selenipedium laevigatum. 57,  (1885).","Original description of Selenipedium laevigatum","J. Bateman","http://cypripedioideae.e-monocot.org/node/1766","","eng","original","","2012-07-16T13:40:34+00:00","2012-07-16T13:40:34+00:00","Botanical Protologue","","http://cypripedioideae.e-monocot.org/node/1766"
"urn:kew.org:wcs:taxon:190440","3a25b490-bae3-47dc-a8b6-f13613450e07","1767","","","","Lindley, J. Original description of Selenipedium lindenii. 3,  (1886).","Original description of Selenipedium lindenii","J. Lindley","http://cypripedioideae.e-monocot.org/node/1767","","eng","original","","2012-07-16T13:40:37+00:00","2012-07-16T13:40:37+00:00","Botanical Protologue","","http://cypripedioideae.e-monocot.org/node/1767"
"urn:kew.org:wcs:taxon:190441","e71ba4cc-4406-4a29-999e-9918fbbf6097","1768","","","","Lindley, J. Original description of Selenipedium lindleyanum. 1,  (1854).","Original description of Selenipedium lindleyanum","J. Lindley","http://cypripedioideae.e-monocot.org/node/1768","","eng","original","","2012-07-16T13:40:37+00:00","2012-07-16T13:40:37+00:00","Botanical Protologue","","http://cypripedioideae.e-monocot.org/node/1768"
"urn:kew.org:wcs:taxon:190442","40ef9aec-6143-450e-8060-92c97ea0a948","1770","","","","von Warszewicz, J.R.R. & Reichenbach, H.G. Original description of Selenipedium longifolium. 2,  (1854).","Original description of Selenipedium longifolium","J.R.R. Warszewicz; H.G. Reichenbach","http://cypripedioideae.e-monocot.org/node/1770","","eng","original","","2012-07-16T13:40:40+00:00","2012-07-16T13:40:40+00:00","Botanical Protologue","","http://cypripedioideae.e-monocot.org/node/1770"
"urn:kew.org:wcs:taxon:190443","0abc0324-e154-478c-ac31-c80a75adfc87","1772","","","","Lindley, J. Original description of Selenipedium palmifolium. 2,  (1854).","Original description of Selenipedium palmifolium","J. Lindley","http://cypripedioideae.e-monocot.org/node/1772","","eng","original","","2012-07-16T13:40:42+00:00","2012-07-16T13:40:42+00:00","Botanical Protologue","","http://cypripedioideae.e-monocot.org/node/1772"
"urn:kew.org:wcs:taxon:190444","ae8ee882-5792-4f57-8913-9ac3e9b10b18","1773","","","","Reichenbach, H.G. Original description of Selenipedium parishii. 57,  (1885).","Original description of Selenipedium parishii","H.G. Reichenbach","http://cypripedioideae.e-monocot.org/node/1773","","eng","original","","2012-07-16T13:40:46+00:00","2012-07-16T13:40:46+00:00","Botanical Protologue","","http://cypripedioideae.e-monocot.org/node/1773"
"urn:kew.org:wcs:taxon:190445","83bfb60e-5c31-49ca-b924-1f6de892dc7d","1774","","","","Barbosa Rodrigues, J. Original description of Selenipedium paulistanum. 1,  (1893).","Original description of Selenipedium paulistanum","J. Barbosa Rodrigues","http://cypripedioideae.e-monocot.org/node/1774","","eng","original","","2012-07-16T13:40:49+00:00","2012-07-16T13:40:49+00:00","Botanical Protologue","","http://cypripedioideae.e-monocot.org/node/1774"
"urn:kew.org:wcs:taxon:190446","1923a128-d5de-4785-ab4c-6c7f3fb22385","1775","","","","Reichenbach, H.G. Original description of Selenipedium pearcei. 21,  (1865).","Original description of Selenipedium pearcei","H.G. Reichenbach","http://cypripedioideae.e-monocot.org/node/1775","","eng","original","","2012-07-16T13:40:49+00:00","2012-07-16T13:40:49+00:00","Botanical Protologue","","http://cypripedioideae.e-monocot.org/node/1775"
"urn:kew.org:wcs:taxon:190450","6b987caf-b484-4097-8985-340cc233f3e0","1776","","","","Reichenbach, H.G. Original description of Selenipedium reichenbachii. 1869,  (1869).","Original description of Selenipedium reichenbachii","H.G. Reichenbach","http://cypripedioideae.e-monocot.org/node/1776","","eng","original","","2012-07-16T13:40:51+00:00","2012-07-16T13:40:51+00:00","Botanical Protologue","","http://cypripedioideae.e-monocot.org/node/1776"
"urn:kew.org:wcs:taxon:190451","9375687c-84ae-4009-b302-df02fc1356fc","1777","","","","Reichenbach, H.G. Original description of Selenipedium reticulatum. 2,  (1874).","Original description of Selenipedium reticulatum","H.G. Reichenbach","http://cypripedioideae.e-monocot.org/node/1777","","eng","original","","2012-07-16T13:40:51+00:00","2012-07-16T14:57:51+00:00","Botanical Protologue","http://biodiversitylibrary.org/page/698284","http://cypripedioideae.e-monocot.org/node/1777"
"urn:kew.org:wcs:taxon:190453","275bb4b4-5480-44b9-a56c-93d442880228","1778","","","","Reichenbach, H.G. Original description of Selenipedium roezlii. 1871,  (1871).","Original description of Selenipedium roezlii","H.G. Reichenbach","http://cypripedioideae.e-monocot.org/node/1778","","eng","original","","2012-07-16T13:40:53+00:00","2012-07-16T13:40:53+00:00","Botanical Protologue","","http://cypripedioideae.e-monocot.org/node/1778"
"urn:kew.org:wcs:taxon:190455","b570c95c-d0cc-4c69-8106-5a37e013923a","1779","","","","Rolfe, R.A. Original description of Selenipedium sargentianum. 1,  (1893).","Original description of Selenipedium sargentianum","R.A. Rolfe","http://cypripedioideae.e-monocot.org/node/1779","","eng","original","","2012-07-16T13:40:53+00:00","2012-07-16T13:40:53+00:00","Botanical Protologue","","http://cypripedioideae.e-monocot.org/node/1779"
"urn:kew.org:wcs:taxon:190456","2c5c6a5a-60db-41aa-a536-d341fdaff161","1780","","","","Reichenbach, H.G. Original description of Selenipedium schlimii. 2,  (1854).","Original description of Selenipedium schlimii","H.G. Reichenbach","http://cypripedioideae.e-monocot.org/node/1780","","eng","original","","2012-07-16T13:40:56+00:00","2012-07-16T14:59:44+00:00","Botanical Protologue","http://biodiversitylibrary.org/page/5007618","http://cypripedioideae.e-monocot.org/node/1780"
"urn:kew.org:wcs:taxon:190457","b0aed80c-53f1-4611-8d6b-1cb2baf5f16b","1781","","","","Schomburgk, M.R. Original description of Selenipedium schomburgkianum.  (1888).","Original description of Selenipedium schomburgkianum","M.R. Schomburgk","http://cypripedioideae.e-monocot.org/node/1781","","eng","original","","2012-07-16T13:40:56+00:00","2012-07-16T13:40:56+00:00","Botanical Protologue","","http://cypripedioideae.e-monocot.org/node/1781"
"urn:kew.org:wcs:taxon:190462","04bd9296-722c-41d9-bf07-83b73886f84c","1782","","","","Foldats, E. Original description of Selenipedium steyermarkii. 22,  (1961).","Original description of Selenipedium steyermarkii","E. Foldats","http://cypripedioideae.e-monocot.org/node/1782","","eng","original","","2012-07-16T13:40:56+00:00","2014-01-01T04:16:01+00:00","Botanical Protologue","http://cypripedioideae.e-monocot.org/files/Selenipedium_steyermarkii_P.pdf","http://cypripedioideae.e-monocot.org/node/1782"
"urn:kew.org:wcs:taxon:190462","beb6524a-5c90-47da-9cdc-deb88df5e0ea","284","","urn:ISBN:1467-8748","","Cribb, P. 636. The Genus Selenipedium. Curtis's Botanical Magazine 26, 5-20 (2009).","636. The Genus Selenipedium","P. Cribb","http://cypripedioideae.e-monocot.org/node/284","","eng","original","","2012-03-12T15:08:26+00:00","2013-03-12T12:38:27+00:00","Journal Article","","http://cypripedioideae.e-monocot.org/node/1782"
"urn:kew.org:wcs:taxon:190464","710b9ac1-c4b2-4354-8681-64ffcdb9eabf","1783","","","","da Vellozo, J.M.C. Original description of Selenipedium vittatum. 23,  (1876).","Original description of Selenipedium vittatum","J.M.C. Vellozo","http://cypripedioideae.e-monocot.org/node/1783","","eng","original","","2012-07-16T13:41:00+00:00","2012-07-16T13:41:00+00:00","Botanical Protologue","","http://cypripedioideae.e-monocot.org/node/1783"
"urn:kew.org:wcs:taxon:190465","9f92118f-2eeb-4184-9405-a5068a37fc58","1785","","","","Reichenbach, H.G. Original description of Selenipedium wallisii. 3,  (1887).","Original description of Selenipedium wallisii","H.G. Reichenbach","http://cypripedioideae.e-monocot.org/node/1785","","eng","original","","2012-07-16T13:41:06+00:00","2012-07-16T13:41:06+00:00","Botanical Protologue","","http://cypripedioideae.e-monocot.org/node/1785"
"urn:kew.org:wcs:taxon:190466","614ea535-ed94-4592-87aa-f91325375366","1786","","","","Reichenbach, H.G. Original description of Selenipedium wallisii.  (1878).","Original description of Selenipedium wallisii","H.G. Reichenbach","http://cypripedioideae.e-monocot.org/node/1786","","eng","original","","2012-07-16T13:41:06+00:00","2012-07-16T13:41:06+00:00","Botanical Protologue","","http://cypripedioideae.e-monocot.org/node/1786"
"urn:kew.org:wcs:taxon:190467","38747fe1-d360-4db3-85db-af8813f741e3","1787","","","","Reichenbach, H.G. Original description of Selenipedium warszewiczianum. 2,  (1854).","Original description of Selenipedium warszewiczianum","H.G. Reichenbach","http://cypripedioideae.e-monocot.org/node/1787","","eng","original","","2012-07-16T13:41:09+00:00","2012-07-16T13:41:09+00:00","Botanical Protologue","","http://cypripedioideae.e-monocot.org/node/1787"
"urn:kew.org:wcs:taxon:198015","89b66fc0-317a-47fe-9135-6a385fa720c1","1789","","","","Rafinesque, C.S. Original description of Stimegas. 4,  (1838).","Original description of Stimegas","C.S. Rafinesque","http://cypripedioideae.e-monocot.org/node/1789","","eng","original","","2012-07-16T13:41:11+00:00","2012-07-16T15:01:21+00:00","Botanical Protologue","http://biodiversitylibrary.org/page/7430539","http://cypripedioideae.e-monocot.org/node/1789"
"urn:kew.org:wcs:taxon:198016","12b7d8be-80e3-49df-a449-63a576e307c5","1790","","","","Sims, J. Original description of Stimegas venustum. 4,  (1838).","Original description of Stimegas venustum","J. Sims","http://cypripedioideae.e-monocot.org/node/1790","","eng","original","","2012-07-16T13:41:11+00:00","2012-07-16T13:41:11+00:00","Botanical Protologue","","http://cypripedioideae.e-monocot.org/node/1790"
"urn:kew.org:wcs:taxon:211019","1db4319a-246a-4c79-9b06-02db30aae152","1797","","","","Lindley, J. Original description of Uropedium.  (1846).","Original description of Uropedium","J. Lindley","http://cypripedioideae.e-monocot.org/node/1797","","eng","original","","2012-07-16T13:41:20+00:00","2012-07-16T13:41:20+00:00","Botanical Protologue","","http://cypripedioideae.e-monocot.org/node/1797"
"urn:kew.org:wcs:taxon:211020","edeaae70-878b-41e7-84e4-4016957a42d1","1798","","","","Lindley, J. Original description of Uropedium lindenii.  (1846).","Original description of Uropedium lindenii","J. Lindley","http://cypripedioideae.e-monocot.org/node/1798","","eng","original","","2012-07-16T13:41:22+00:00","2012-07-16T13:41:22+00:00","Botanical Protologue","","http://cypripedioideae.e-monocot.org/node/1798"
"urn:kew.org:wcs:taxon:239105","43f42bf4-2628-4b4a-9071-2b21d86afc4d","848","","","","Lee, Y.N. Original description of Cypripedium agnicapitatum. 2,  (2002).","Original description of Cypripedium agnicapitatum","Y.N. Lee","http://cypripedioideae.e-monocot.org/node/848","","eng","original","","2012-07-16T13:12:30+00:00","2012-07-16T13:12:30+00:00","Botanical Protologue","","http://cypripedioideae.e-monocot.org/node/848"
"urn:kew.org:wcs:taxon:239106","cafb29a4-779f-451a-b3c9-e847329595fd","980","","","","Nakai, T.(T.) Original description of Cypripedium guttatum var. koreanum. 31,  (1952).","Original description of Cypripedium guttatum var. koreanum","T.(T.) Nakai","http://cypripedioideae.e-monocot.org/node/980","","eng","original","","2012-07-16T13:17:37+00:00","2012-07-16T13:17:37+00:00","Botanical Protologue","","http://cypripedioideae.e-monocot.org/node/980"
"urn:kew.org:wcs:taxon:239107","5c0c31b3-b299-4ab3-a2db-f2065231bb4c","1194","","","","Ewacha, B. & Sheviak, C.J. Original description of Cypripedium × herae. 73,  (2004).","Original description of Cypripedium × herae","B. Ewacha; C.J. Sheviak","http://cypripedioideae.e-monocot.org/node/1194","","eng","original","","2012-07-16T13:25:10+00:00","2012-07-16T13:25:10+00:00","Botanical Protologue","","http://cypripedioideae.e-monocot.org/node/1194"
"urn:kew.org:wcs:taxon:239108","bcbd97eb-f333-426b-9408-f4b8ac084d00","1075","","","","Lee, Y.N. Original description of Cypripedium morinanthum. 2,  (2002).","Original description of Cypripedium morinanthum","Y.N. Lee","http://cypripedioideae.e-monocot.org/node/1075","","eng","original","","2012-07-16T13:21:09+00:00","2012-07-16T13:21:09+00:00","Botanical Protologue","","http://cypripedioideae.e-monocot.org/node/1075"
"urn:kew.org:wcs:taxon:239109","0fa56052-cb75-49e1-a8ed-bba2b69e7d7b","1077","","","","Lee, Y.N. Original description of Cypripedium neoparviflorum. 2,  (2002).","Original description of Cypripedium neoparviflorum","Y.N. Lee","http://cypripedioideae.e-monocot.org/node/1077","","eng","original","","2012-07-16T13:21:12+00:00","2012-07-16T13:21:12+00:00","Botanical Protologue","","http://cypripedioideae.e-monocot.org/node/1077"
"urn:kew.org:wcs:taxon:239110","2d3078a2-e634-4b55-ac95-e2f6c5915233","1127","","","","Lee, Y.N. Original description of Cypripedium roseum. 2,  (2002).","Original description of Cypripedium roseum","Y.N. Lee","http://cypripedioideae.e-monocot.org/node/1127","","eng","original","","2012-07-16T13:22:57+00:00","2012-07-16T13:22:57+00:00","Botanical Protologue","","http://cypripedioideae.e-monocot.org/node/1127"
"urn:kew.org:wcs:taxon:239111","02cbe471-cb63-4649-93b3-7d117896eb32","1138","","","","Perner, H. Original description of Cypripedium sichuanense. 53,  (2002).","Original description of Cypripedium sichuanense","H. Perner","http://cypripedioideae.e-monocot.org/node/1138","","eng","original","","2012-07-16T13:23:19+00:00","2012-10-12T14:09:36+00:00","Botanical Protologue","http://cypripedioideae.e-monocot.org/files/Cypripedium_sichuanense_P.pdf","http://cypripedioideae.e-monocot.org/node/1138"
"urn:kew.org:wcs:taxon:239112","b61e1cb1-6d29-4007-8aa0-5db29c0cc433","1139","","","","Lee, Y.N. Original description of Cypripedium sinapoides. 2,  (2002).","Original description of Cypripedium sinapoides","Y.N. Lee","http://cypripedioideae.e-monocot.org/node/1139","","eng","original","","2012-07-16T13:23:21+00:00","2012-07-16T13:23:21+00:00","Botanical Protologue","","http://cypripedioideae.e-monocot.org/node/1139"
"urn:kew.org:wcs:taxon:239113","4c45ec68-e042-4081-81c5-43b66211656f","1206","","","","Stapf, O. Original description of Cypripedium × ventricosum nothovar. virescens. 111(1252),  (2003).","Original description of Cypripedium × ventricosum nothovar. virescens","O. Stapf","http://cypripedioideae.e-monocot.org/node/1206","","eng","original","","2012-07-16T13:25:35+00:00","2012-07-16T13:25:35+00:00","Botanical Protologue","","http://cypripedioideae.e-monocot.org/node/1206"
"urn:kew.org:wcs:taxon:257363","82f96362-e8c5-47f2-ab27-695fbe7f1ba1","1222","","","","Liu, Z.J. & Zhang, J.Y. Original description of Paphiopedilum aestivum. 39,  (2001).","Original description of Paphiopedilum aestivum","Z.J. Liu; J.Y. Zhang","http://cypripedioideae.e-monocot.org/node/1222","","eng","original","","2012-07-16T13:26:12+00:00","2012-07-16T13:26:12+00:00","Botanical Protologue","","http://cypripedioideae.e-monocot.org/node/1222"
"urn:kew.org:wcs:taxon:257364","b41edd2f-aa5e-446f-adb7-9779eadee6f4","1226","","","","Guo, R.F. & Liu, Z.J. Original description of Paphiopedilum angustifolium. 24,  (2002).","Original description of Paphiopedilum angustifolium","R.F. Guo; Z.J. Liu","http://cypripedioideae.e-monocot.org/node/1226","","eng","original","","2012-07-16T13:26:23+00:00","2012-07-16T13:26:23+00:00","Botanical Protologue","","http://cypripedioideae.e-monocot.org/node/1226"
"urn:kew.org:wcs:taxon:257365","8f6c854d-0b8a-4bdc-956d-ecb7123a1b2d","1620","","","","Averyanov, L.V. Original description of Paphiopedilum × aspersum. 2,  (2002).","Original description of Paphiopedilum × aspersum","L.V. Averyanov","http://cypripedioideae.e-monocot.org/node/1620","","eng","original","","2012-07-16T13:36:51+00:00","2012-07-16T13:36:51+00:00","Botanical Protologue","","http://cypripedioideae.e-monocot.org/node/1620"
"urn:kew.org:wcs:taxon:257366","a3759ae7-4cca-465e-9813-ab5a79afc432","1256","","","","Perner, H. & Herrmann, R. Original description of Paphiopedilum barbigerum var. coccineum.  (2001).","Original description of Paphiopedilum barbigerum var. coccineum","H. Perner; R. Herrmann","http://cypripedioideae.e-monocot.org/node/1256","","eng","original","","2012-07-16T13:27:24+00:00","2012-07-16T13:27:24+00:00","Botanical Protologue","","http://cypripedioideae.e-monocot.org/node/1256"
"urn:kew.org:wcs:taxon:257367","93648902-c941-4f0d-8791-6c3ce690c92d","1257","","","","Averyanov, L.V. Original description of Paphiopedilum barbigerum var. lockianum. 2,  (2002).","Original description of Paphiopedilum barbigerum var. lockianum","L.V. Averyanov","http://cypripedioideae.e-monocot.org/node/1257","","eng","original","","2012-07-16T13:27:28+00:00","2012-07-16T13:27:28+00:00","Botanical Protologue","","http://cypripedioideae.e-monocot.org/node/1257"
"urn:kew.org:wcs:taxon:257368","c86c64b9-72d7-4d8e-86c9-9eb76e48d5b4","1269","","","","Liu, Z.J. & Zhang, J.Y. Original description of Paphiopedilum brevilabium. 39,  (2001).","Original description of Paphiopedilum brevilabium","Z.J. Liu; J.Y. Zhang","http://cypripedioideae.e-monocot.org/node/1269","","eng","original","","2012-07-16T13:27:51+00:00","2012-07-16T13:27:51+00:00","Botanical Protologue","","http://cypripedioideae.e-monocot.org/node/1269"
"urn:kew.org:wcs:taxon:257369","5fb07dcd-6c8f-4a6c-9648-832d633c1991","1274","","","","Zhang, J.Y. & Liu, Z.J. Original description of Paphiopedilum burmanicum. 39,  (2001).","Original description of Paphiopedilum burmanicum","J.Y. Zhang; Z.J. Liu","http://cypripedioideae.e-monocot.org/node/1274","","eng","original","","2012-07-16T13:27:59+00:00","2012-07-16T13:27:59+00:00","Botanical Protologue","","http://cypripedioideae.e-monocot.org/node/1274"
"urn:kew.org:wcs:taxon:257371","eb130dd8-9f23-499b-a46f-4c3d5a54cfc8","1282","","","","Koopowitz, H. & Hasegawa, N. Original description of Paphiopedilum callosum var. viniferum.  (2001).","Original description of Paphiopedilum callosum var. viniferum","H. Koopowitz; N. Hasegawa","http://cypripedioideae.e-monocot.org/node/1282","","eng","original","","2012-07-16T13:28:10+00:00","2012-07-16T13:28:10+00:00","Botanical Protologue","","http://cypripedioideae.e-monocot.org/node/1282"
"urn:kew.org:wcs:taxon:257372","3ae6a01c-cbb6-4a88-b5ab-7e93b35d6e54","1300","","","","Schlechter, F.R.R. Original description of Paphiopedilum chamberlainianum var. latifolium. 45(104),  (1911).","Original description of Paphiopedilum chamberlainianum var. latifolium","F.R.R. Schlechter","http://cypripedioideae.e-monocot.org/node/1300","","eng","original","","2012-07-16T13:28:33+00:00","2012-07-16T14:53:42+00:00","Botanical Protologue","http://biodiversitylibrary.org/page/217281","http://cypripedioideae.e-monocot.org/node/1300"
"urn:kew.org:wcs:taxon:257373","d08745e5-acf4-4444-8a05-73b7671115c7","1320","","","","Koopowitz, H. & Hasegawa, N. Original description of Paphiopedilum crossii f. viniferum.  (2003).","Original description of Paphiopedilum crossii f. viniferum","H. Koopowitz; N. Hasegawa","http://cypripedioideae.e-monocot.org/node/1320","","eng","original","","2012-07-16T13:28:57+00:00","2012-07-16T13:28:57+00:00","Botanical Protologue","","http://cypripedioideae.e-monocot.org/node/1320"
"urn:kew.org:wcs:taxon:257374","21ad8494-10b7-420f-9173-283c1ac9817b","1332","","","","Liu, Z.J. & Chen, S.C. Original description of Paphiopedilum densissimum. 40,  (2002).","Original description of Paphiopedilum densissimum","Z.J. Liu; S.C. Chen","http://cypripedioideae.e-monocot.org/node/1332","","eng","original","","2012-07-16T13:29:21+00:00","2012-07-16T13:29:21+00:00","Botanical Protologue","","http://cypripedioideae.e-monocot.org/node/1332"
"urn:kew.org:wcs:taxon:257375","e7713e58-4b77-490c-bb1c-4278b6ec6b29","1334","","","","Gruss, O. Original description of Paphiopedilum dianthum f. album. 54,  (2003).","Original description of Paphiopedilum dianthum f. album","O. Gruss","http://cypripedioideae.e-monocot.org/node/1334","","eng","original","","2012-07-16T13:29:24+00:00","2012-07-16T13:29:24+00:00","Botanical Protologue","","http://cypripedioideae.e-monocot.org/node/1334"
"urn:kew.org:wcs:taxon:257376","f8d60c07-d040-42b0-9319-1a670e72b4b0","1341","","","","Gruss, O. & Petchleung, A. Original description of Paphiopedilum emersonii f. album. 53,  (2002).","Original description of Paphiopedilum emersonii f. album","O. Gruss; A. Petchleung","http://cypripedioideae.e-monocot.org/node/1341","","eng","original","","2012-07-16T13:29:35+00:00","2012-07-16T13:29:35+00:00","Botanical Protologue","","http://cypripedioideae.e-monocot.org/node/1341"
"urn:kew.org:wcs:taxon:257377","dbd0f736-d0fc-4a63-b6db-8261218eff2b","1344","","","","Tang, T. & Wang, F.T. Original description of Paphiopedilum esquirolei var. chiwuanum.  (2003).","Original description of Paphiopedilum esquirolei var. chiwuanum","T. Tang; F.T. Wang","http://cypripedioideae.e-monocot.org/node/1344","","eng","original","","2012-07-16T13:29:37+00:00","2012-07-16T13:29:37+00:00","Botanical Protologue","","http://cypripedioideae.e-monocot.org/node/1344"
"urn:kew.org:wcs:taxon:257378","35388493-7e49-4d46-9ad2-4ae6b17ec534","1347","","","","auct., Original description of Paphiopedilum exul f. aureum. 51,  (2002).","Original description of Paphiopedilum exul f. aureum","auct.","http://cypripedioideae.e-monocot.org/node/1347","","eng","original","","2012-07-16T13:29:42+00:00","2012-07-16T13:29:42+00:00","Botanical Protologue","","http://cypripedioideae.e-monocot.org/node/1347"
"urn:kew.org:wcs:taxon:257379","da762d79-9142-43f9-b7cd-feb0afa9e325","1367","","","","Liu, Z.J. & Chen, S.C. Original description of Paphiopedilum globulosum. 40,  (2002).","Original description of Paphiopedilum globulosum","Z.J. Liu; S.C. Chen","http://cypripedioideae.e-monocot.org/node/1367","","eng","original","","2012-07-16T13:30:20+00:00","2012-07-16T13:30:20+00:00","Botanical Protologue","","http://cypripedioideae.e-monocot.org/node/1367"
"urn:kew.org:wcs:taxon:257380","b85deaa6-5711-41ad-af20-83f1df1e4c51","1369","","","","Gruss, O. Original description of Paphiopedilum godefroyae f. album. 18,  (2002).","Original description of Paphiopedilum godefroyae f. album","O. Gruss","http://cypripedioideae.e-monocot.org/node/1369","","eng","original","","2012-07-16T13:30:23+00:00","2012-07-16T13:30:23+00:00","Botanical Protologue","","http://cypripedioideae.e-monocot.org/node/1369"
"urn:kew.org:wcs:taxon:257381","ac8fdcc9-82c0-40b8-948c-46167dd27561","1370","","","","Rolfe, R.A. Original description of Paphiopedilum godefroyae f. leucochilum.  (2003).","Original description of Paphiopedilum godefroyae f. leucochilum","R.A. Rolfe","http://cypripedioideae.e-monocot.org/node/1370","","eng","original","","2012-07-16T13:30:23+00:00","2012-07-16T13:30:23+00:00","Botanical Protologue","","http://cypripedioideae.e-monocot.org/node/1370"
"urn:kew.org:wcs:taxon:257382","fe8bb841-e327-461e-b44f-d134079e4009","1379","","","","Gruss, O. & Petchleung, A. Original description of Paphiopedilum hangianum f. album. 53,  (2002).","Original description of Paphiopedilum hangianum f. album","O. Gruss; A. Petchleung","http://cypripedioideae.e-monocot.org/node/1379","","eng","original","","2012-07-16T13:30:39+00:00","2012-07-16T13:30:39+00:00","Botanical Protologue","","http://cypripedioideae.e-monocot.org/node/1379"
"urn:kew.org:wcs:taxon:257383","7b1cb16f-8274-474e-ac5a-334305a519a3","1391","","","","Gruss, O. Original description of Paphiopedilum henryanum f. album. 18,  (2002).","Original description of Paphiopedilum henryanum f. album","O. Gruss","http://cypripedioideae.e-monocot.org/node/1391","","eng","original","","2012-07-16T13:30:59+00:00","2012-07-16T13:30:59+00:00","Botanical Protologue","","http://cypripedioideae.e-monocot.org/node/1391"
"urn:kew.org:wcs:taxon:257384","728fafe9-fbc5-4c3f-a97c-cc80299033f9","1451","","","","Liu, Z.J. & Chen, S.C. Original description of Paphiopedilum macranthum. 24,  (2002).","Original description of Paphiopedilum macranthum","Z.J. Liu; S.C. Chen","http://cypripedioideae.e-monocot.org/node/1451","","eng","original","","2012-07-16T13:32:27+00:00","2012-07-16T13:32:27+00:00","Botanical Protologue","","http://cypripedioideae.e-monocot.org/node/1451"
"urn:kew.org:wcs:taxon:257385","885e9fb7-59f5-4f1e-b2e5-5ba63df49b23","1456","","","","Liu, Z.J. & Chen, S.C. Original description of Paphiopedilum malipoense var. angustatum. 24,  (2002).","Original description of Paphiopedilum malipoense var. angustatum","Z.J. Liu; S.C. Chen","http://cypripedioideae.e-monocot.org/node/1456","","eng","original","","2012-07-16T13:32:33+00:00","2012-07-16T13:32:33+00:00","Botanical Protologue","","http://cypripedioideae.e-monocot.org/node/1456"
"urn:kew.org:wcs:taxon:257386","887d710c-c1af-4e2a-919a-6471923228bb","1470","","","","Liu, Z.J. & Zhang, J.Y. Original description of Paphiopedilum micranthum var. oblatum. 40,  (2002).","Original description of Paphiopedilum micranthum var. oblatum","Z.J. Liu; J.Y. Zhang","http://cypripedioideae.e-monocot.org/node/1470","","eng","original","","2012-07-16T13:32:53+00:00","2012-07-16T13:32:53+00:00","Botanical Protologue","","http://cypripedioideae.e-monocot.org/node/1470"
"urn:kew.org:wcs:taxon:257387","2458dab8-1d0f-4d62-9e9c-ca6be01be81d","1475","","","","Braem, G.J. Original description of Paphiopedilum moquetteanum f. flavoviride.  (2003).","Original description of Paphiopedilum moquetteanum f. flavoviride","G.J. Braem","http://cypripedioideae.e-monocot.org/node/1475","","eng","original","","2012-07-16T13:33:05+00:00","2012-07-16T13:33:05+00:00","Botanical Protologue","","http://cypripedioideae.e-monocot.org/node/1475"
"urn:kew.org:wcs:taxon:257388","c0d5e737-6fc3-435f-b0e5-4592ef569619","1476","","","","Liu, Z.J. & Zhang, J.Y. Original description of Paphiopedilum multifolium. 24,  (2002).","Original description of Paphiopedilum multifolium","Z.J. Liu; J.Y. Zhang","http://cypripedioideae.e-monocot.org/node/1476","","eng","original","","2012-07-16T13:33:05+00:00","2012-07-16T13:33:05+00:00","Botanical Protologue","","http://cypripedioideae.e-monocot.org/node/1476"
"urn:kew.org:wcs:taxon:257389","43d87cfc-5ac0-4b73-9031-8157185f8f51","1501","","","","Wood, M.W. Original description of Paphiopedilum primulinum f. purpurascens. 18,  (2002).","Original description of Paphiopedilum primulinum f. purpurascens","M.W. Wood","http://cypripedioideae.e-monocot.org/node/1501","","eng","original","","2012-07-16T13:33:42+00:00","2012-07-16T13:33:42+00:00","Botanical Protologue","","http://cypripedioideae.e-monocot.org/node/1501"
"urn:kew.org:wcs:taxon:257390","48739897-58cb-4e6d-8524-d95dd0dae8cd","1504","","","","Lei, S.P. & Zhang, J.Y. Original description of Paphiopedilum puberulum. 24,  (2002).","Original description of Paphiopedilum puberulum","S.P. Lei; J.Y. Zhang","http://cypripedioideae.e-monocot.org/node/1504","","eng","original","","2012-07-16T13:33:44+00:00","2012-07-16T13:33:44+00:00","Botanical Protologue","","http://cypripedioideae.e-monocot.org/node/1504"
"urn:kew.org:wcs:taxon:257391","dbffddf0-e5d5-4ae1-b644-731bd33e94ab","1512","","","","Chen, S.C. & Liu, Z.J. Original description of Paphiopedilum rhizomatosum. 20,  (2002).","Original description of Paphiopedilum rhizomatosum","S.C. Chen; Z.J. Liu","http://cypripedioideae.e-monocot.org/node/1512","","eng","original","","2012-07-16T13:33:56+00:00","2012-07-16T13:33:56+00:00","Botanical Protologue","","http://cypripedioideae.e-monocot.org/node/1512"
"urn:kew.org:wcs:taxon:257392","a6397a2b-49fa-4781-9b03-0f85e9923c03","1517","","","","Gruss, O. Original description of Paphiopedilum roebelenii f. alboflavum.  (2003).","Original description of Paphiopedilum roebelenii f. alboflavum","O. Gruss","http://cypripedioideae.e-monocot.org/node/1517","","eng","original","","2012-07-16T13:34:03+00:00","2012-07-16T13:34:03+00:00","Botanical Protologue","","http://cypripedioideae.e-monocot.org/node/1517"
"urn:kew.org:wcs:taxon:257393","f5e823af-6fa8-4723-bbba-e4e6c41c363d","1530","","","","Liu, Z.J. & Chen, S.C. Original description of Paphiopedilum smaragdinum. 21,  (2003).","Original description of Paphiopedilum smaragdinum","Z.J. Liu; S.C. Chen","http://cypripedioideae.e-monocot.org/node/1530","","eng","original","","2012-07-16T13:34:23+00:00","2012-07-16T13:34:23+00:00","Botanical Protologue","","http://cypripedioideae.e-monocot.org/node/1530"
"urn:kew.org:wcs:taxon:257394","c55f6da6-ea33-40b8-8d4c-6b18c07b6c82","1537","","","","Yukawa, T. Original description of Paphiopedilum stonei var. platyphyllum. 110(Suppl.),  (2002).","Original description of Paphiopedilum stonei var. platyphyllum","T. Yukawa","http://cypripedioideae.e-monocot.org/node/1537","","eng","original","","2012-07-16T13:34:30+00:00","2012-07-16T13:34:30+00:00","Botanical Protologue","","http://cypripedioideae.e-monocot.org/node/1537"
"urn:kew.org:wcs:taxon:257395","96a4c7a2-fca6-4755-ad4d-bef40b22c399","1551","","","","Koopowitz, H. Original description of Paphiopedilum tigrinum f. huberae. 53,  (2002).","Original description of Paphiopedilum tigrinum f. huberae","H. Koopowitz","http://cypripedioideae.e-monocot.org/node/1551","","eng","original","","2012-07-16T13:35:08+00:00","2012-07-16T13:35:08+00:00","Botanical Protologue","","http://cypripedioideae.e-monocot.org/node/1551"
"urn:kew.org:wcs:taxon:257396","0486bb30-1035-41c3-a374-b1e84b8f4419","297","","","","Gruss, O. & Roellke, L. Paphiopedilum vejvarutianum, eine neue Art aus Thailand - schon seit langem unbeachtet in Kultur. Die Orchidee 54, 56-59 (2003).","<i>Paphiopedilum vejvarutianum</i>, eine neue Art aus Thailand - schon seit langem unbeachtet in Kultur","O. Gruss; L. Roellke","http://cypripedioideae.e-monocot.org/node/297","","eng","original","","2012-03-12T15:08:26+00:00","2013-04-12T14:42:12+00:00","Journal Article","","http://cypripedioideae.e-monocot.org/node/1566"
"urn:kew.org:wcs:taxon:257396","f6ed7f77-27a2-4d48-bd28-80349d3e0852","1566","","","","Gruss, O. & Roellke, L. Original description of Paphiopedilum vejvarutianum. 54,  (2003).","Original description of Paphiopedilum vejvarutianum","O. Gruss; L. Roellke","http://cypripedioideae.e-monocot.org/node/1566","","eng","original","","2012-07-16T13:35:32+00:00","2013-04-12T14:45:15+00:00","Botanical Protologue","","http://cypripedioideae.e-monocot.org/node/1566"
"urn:kew.org:wcs:taxon:257397","c269e436-f131-41f3-9766-b6d86b2c62aa","1579","","","","Schlechter, F.R.R. Original description of Paphiopedilum victoria-regina var. latifolium. 23,  (2002).","Original description of Paphiopedilum victoria-regina var. latifolium","F.R.R. Schlechter","http://cypripedioideae.e-monocot.org/node/1579","","eng","original","","2012-07-16T13:35:51+00:00","2012-07-16T13:35:51+00:00","Botanical Protologue","","http://cypripedioideae.e-monocot.org/node/1579"
"urn:kew.org:wcs:taxon:257398","f5396311-67d6-41dd-a952-5932c98cab09","1647","","","","Gruss, O. & Petchleung, A. Original description of Paphiopedilum × vietenryanum. 53,  (2002).","Original description of Paphiopedilum × vietenryanum","O. Gruss; A. Petchleung","http://cypripedioideae.e-monocot.org/node/1647","","eng","original","","2012-07-16T13:37:32+00:00","2012-10-12T14:09:40+00:00","Botanical Protologue","http://cypripedioideae.e-monocot.org/files/Paphiopedilum_x_vietenryanum_P.pdf","http://cypripedioideae.e-monocot.org/node/1647"
"urn:kew.org:wcs:taxon:257399","2705276c-92ea-4263-accd-e2e82fb568cd","1593","","","","Averyanov, L.V. Original description of Paphiopedilum villosum var. fuscoroseum. 2,  (2002).","Original description of Paphiopedilum villosum var. fuscoroseum","L.V. Averyanov","http://cypripedioideae.e-monocot.org/node/1593","","eng","original","","2012-07-16T13:36:15+00:00","2012-07-16T13:36:15+00:00","Botanical Protologue","","http://cypripedioideae.e-monocot.org/node/1593"
"urn:kew.org:wcs:taxon:257400","41c2269a-c38c-4908-93b2-9a6104885fdc","1594","","","","Averyanov, L.V. Original description of Paphiopedilum villosum var. fuscoviride. 2,  (2002).","Original description of Paphiopedilum villosum var. fuscoviride","L.V. Averyanov","http://cypripedioideae.e-monocot.org/node/1594","","eng","original","","2012-07-16T13:36:15+00:00","2012-07-16T13:36:15+00:00","Botanical Protologue","","http://cypripedioideae.e-monocot.org/node/1594"
"urn:kew.org:wcs:taxon:257401","03ae38fb-bae7-4a84-8a2c-8e8cd01357b8","1613","","","","Gruss, O. & Petchleung, A. Original description of Paphiopedilum wenshanense f. album. 53,  (2002).","Original description of Paphiopedilum wenshanense f. album","O. Gruss; A. Petchleung","http://cypripedioideae.e-monocot.org/node/1613","","eng","original","","2012-07-16T13:36:42+00:00","2012-07-16T13:36:42+00:00","Botanical Protologue","","http://cypripedioideae.e-monocot.org/node/1613"
"urn:kew.org:wcs:taxon:257826","be8ddbe1-9cb8-434a-9519-094431871ae0","309","","","","Quené, R.-J.W. & Gruss, O. Phragmipedium brasiliense, a new species of the section Lorifolia from Brasil. Orchid DigestOrchid Digest 67, 242-243 (2003).","<i>Phragmipedium brasiliense</i>, a new species of the section <i>Lorifolia</i> from Brasil","R.J.W. Quené; O. Gruss","http://cypripedioideae.e-monocot.org/node/309","","eng","original","","2012-03-12T15:08:26+00:00","2012-12-12T10:15:28+00:00","Journal Article","","http://cypripedioideae.e-monocot.org/node/1661"
"urn:kew.org:wcs:taxon:257826","e6b7f1bc-9fd1-4f12-aebe-97a0426c866d","1661","","","","Quené, & Gruss, O. Original description of Phragmipedium brasiliense. 67,  (2003).","Original description of Phragmipedium brasiliense","Quené; O. Gruss","http://cypripedioideae.e-monocot.org/node/1661","","eng","original","","2012-07-16T13:37:56+00:00","2012-07-16T13:37:56+00:00","Botanical Protologue","","http://cypripedioideae.e-monocot.org/node/1661"
"urn:kew.org:wcs:taxon:257827","1cb95970-a39d-471f-9680-71924cf87724","282","","urn:ISBN:1467-8748","","Cribb, P. 511. Phragmipedium Kovachii. Curtis's Botanical MagazineCurtis's Botanical Magazine 22, 8-11 (2005).","511. <i>Phragmipedium Kovachii</i>","P. Cribb","http://cypripedioideae.e-monocot.org/node/282","","eng","original","","2012-03-12T15:08:26+00:00","2012-12-12T10:15:52+00:00","Journal Article","","http://cypripedioideae.e-monocot.org/node/1688"
"urn:kew.org:wcs:taxon:257827","e9229866-d375-4235-82b7-9469bbfdf6a9","1688","","","","J.T.Atwood, D. & Fernández G., R. Original description of Phragmipedium kovachii. 23(Suppl.),  (2002).","Original description of Phragmipedium kovachii","D. J.T.Atwood; R. Fernández G.","http://cypripedioideae.e-monocot.org/node/1688","","eng","original","","2012-07-16T13:38:41+00:00","2012-07-16T13:38:41+00:00","Botanical Protologue","","http://cypripedioideae.e-monocot.org/node/1688"
"urn:kew.org:wcs:taxon:257828","74eac7aa-a02d-430e-8940-243ea752565d","1692","","","","Rolfe, R.A. Original description of Phragmipedium lindleyanum var. sargentianum. 67,  (2003).","Original description of Phragmipedium lindleyanum var. sargentianum","R.A. Rolfe","http://cypripedioideae.e-monocot.org/node/1692","","eng","original","","2012-07-16T13:38:47+00:00","2012-07-16T13:38:47+00:00","Botanical Protologue","","http://cypripedioideae.e-monocot.org/node/1692"
"urn:kew.org:wcs:taxon:257829","8a40f103-5999-4b95-a7dc-a70045b48ebc","1697","","","","Campacci, M.A. & Takase, R. Original description of Phragmipedium longifolium var. chapadense. 67,  (2003).","Original description of Phragmipedium longifolium var. chapadense","M.A. Campacci; R. Takase","http://cypripedioideae.e-monocot.org/node/1697","","eng","original","","2012-07-16T13:38:56+00:00","2012-07-16T13:38:56+00:00","Botanical Protologue","","http://cypripedioideae.e-monocot.org/node/1697"
"urn:kew.org:wcs:taxon:257830","1c43977d-ec6f-433a-9aed-9e1792405b51","1705","","","","Christenson, E.A. Original description of Phragmipedium peruvianum. 71,  (2002).","Original description of Phragmipedium peruvianum","E.A. Christenson","http://cypripedioideae.e-monocot.org/node/1705","","eng","original","","2012-07-16T13:39:07+00:00","2012-07-16T13:39:07+00:00","Botanical Protologue","","http://cypripedioideae.e-monocot.org/node/1705"
"urn:kew.org:wcs:taxon:257831","62bd210d-d724-4e6d-a547-caee931aff6f","1706","","","","Braem, O. & Quéné, R.-J.W. Original description of Phragmipedium popowii. 4,  (2004).","Original description of Phragmipedium popowii","O. Braem; R.J.W. Quéné","http://cypripedioideae.e-monocot.org/node/1706","","eng","original","","2012-07-16T13:39:09+00:00","2012-07-16T13:39:09+00:00","Botanical Protologue","","http://cypripedioideae.e-monocot.org/node/1706"
"urn:kew.org:wcs:taxon:273822","a5463d63-1041-4e2d-9020-05444572f1d2","1348","","","","auct., Original description of Paphiopedilum exul var. aureum. 4,  (1896).","Original description of Paphiopedilum exul var. aureum","auct.","http://cypripedioideae.e-monocot.org/node/1348","","eng","original","","2012-07-16T13:29:42+00:00","2012-07-16T13:29:42+00:00","Botanical Protologue","","http://cypripedioideae.e-monocot.org/node/1348"
"urn:kew.org:wcs:taxon:273825","b3690451-d7d7-44f9-895f-e68e1e21db7a","970","","","","Kent, A.H. Original description of Cypripedium gracile. 4,  (1889).","Original description of Cypripedium gracile","A.H. Kent","http://cypripedioideae.e-monocot.org/node/970","","eng","original","","2012-07-16T13:17:12+00:00","2012-07-16T13:17:12+00:00","Botanical Protologue","","http://cypripedioideae.e-monocot.org/node/970"
"urn:kew.org:wcs:taxon:273826","2a6b29fe-1cc6-405d-8bc1-18c289830b6f","1760","","","","Kent, A.H. Original description of Selenipedium gracile.  (1889).","Original description of Selenipedium gracile","A.H. Kent","http://cypripedioideae.e-monocot.org/node/1760","","eng","original","","2012-07-16T13:40:26+00:00","2012-07-16T13:40:26+00:00","Botanical Protologue","","http://cypripedioideae.e-monocot.org/node/1760"
"urn:kew.org:wcs:taxon:274284","051c45c7-85f5-426f-905f-ddbc496410dc","1144","","","","Makino, T. Original description of Cypripedium speciosum var. albiflorum. 3,  (1926).","Original description of Cypripedium speciosum var. albiflorum","T. Makino","http://cypripedioideae.e-monocot.org/node/1144","","eng","original","","2012-07-16T13:23:27+00:00","2012-07-16T13:23:27+00:00","Botanical Protologue","","http://cypripedioideae.e-monocot.org/node/1144"
"urn:kew.org:wcs:taxon:30553","89f5d509-18d8-499b-b65f-2c4097b20157","773","","","","Fabricius, P.C. Original description of Calceolaria. 2,  (1763).","Original description of Calceolaria","P.C. Fabricius","http://cypripedioideae.e-monocot.org/node/773","","eng","original","","2012-07-16T13:09:41+00:00","2012-07-16T13:09:41+00:00","Botanical Protologue","","http://cypripedioideae.e-monocot.org/node/773"
"urn:kew.org:wcs:taxon:30554","cd135147-3914-47eb-b27d-50f14b4e7fb2","774","","","","Miller, P. Original description of Calceolus.  (1754).","Original description of Calceolus","P. Miller","http://cypripedioideae.e-monocot.org/node/774","","eng","original","","2012-07-16T13:09:44+00:00","2012-07-16T13:09:44+00:00","Botanical Protologue","","http://cypripedioideae.e-monocot.org/node/774"
"urn:kew.org:wcs:taxon:30555","42586ccb-41fa-4117-84b0-520d49f0e860","775","","","","Saint-Lager, J.B. Original description of Calceolus alternifolius. 7,  (1880).","Original description of Calceolus alternifolius","J.B. Saint-Lager","http://cypripedioideae.e-monocot.org/node/775","","eng","original","","2012-07-16T13:09:48+00:00","2012-07-16T13:09:48+00:00","Botanical Protologue","","http://cypripedioideae.e-monocot.org/node/775"
"urn:kew.org:wcs:taxon:30556","c61c2d8f-9c93-41a3-9498-4ae070b7a8ce","776","","","","von Willdenow, C.L. Original description of Calceolus candidus. 3,  (1913).","Original description of Calceolus candidus","C.L. Willdenow","http://cypripedioideae.e-monocot.org/node/776","","eng","original","","2012-07-16T13:09:52+00:00","2012-07-16T13:09:52+00:00","Botanical Protologue","","http://cypripedioideae.e-monocot.org/node/776"
"urn:kew.org:wcs:taxon:30557","2f887457-39a0-4b44-887e-06f3895c6c01","777","","","","Miller, P. Original description of Calceolus hirsutus. 3,  (1913).","Original description of Calceolus hirsutus","P. Miller","http://cypripedioideae.e-monocot.org/node/777","","eng","original","","2012-07-16T13:09:56+00:00","2012-07-16T13:09:56+00:00","Botanical Protologue","","http://cypripedioideae.e-monocot.org/node/777"
"urn:kew.org:wcs:taxon:30558","078753fb-4976-4044-95c3-e139fc6b6431","778","","","","von Crantz, H.J.N. Original description of Calceolus marianus. 2,  (1769).","Original description of Calceolus marianus","H.J.N. Crantz","http://cypripedioideae.e-monocot.org/node/778","","eng","original","","2012-07-16T13:09:56+00:00","2012-07-16T13:09:56+00:00","Botanical Protologue","","http://cypripedioideae.e-monocot.org/node/778"
"urn:kew.org:wcs:taxon:30559","e8e667d2-b75a-42d8-b433-4290795ba123","779","","","","Salisbury, R.A. Original description of Calceolus parviflorus. 3,  (1913).","Original description of Calceolus parviflorus","R.A. Salisbury","http://cypripedioideae.e-monocot.org/node/779","","eng","original","","2012-07-16T13:10:00+00:00","2012-07-16T13:10:00+00:00","Botanical Protologue","","http://cypripedioideae.e-monocot.org/node/779"
"urn:kew.org:wcs:taxon:30560","2a2f315a-c0cb-410e-b3dc-f12cc8baa8d0","780","","","","Walter, T. Original description of Calceolus reginae. 3,  (1913).","Original description of Calceolus reginae","T. Walter","http://cypripedioideae.e-monocot.org/node/780","","eng","original","","2012-07-16T13:10:03+00:00","2012-07-16T13:10:03+00:00","Botanical Protologue","","http://cypripedioideae.e-monocot.org/node/780"
"urn:kew.org:wcs:taxon:332305","b40774e0-a122-477c-8967-f888cc9bf6f7","845","","","","Rand, E.L. & Redfield, J.H. Original description of Cypripedium acaule f. albiflora.  (1894).at","Original description of Cypripedium acaule f. albiflora","E.L. Rand; J.H. Redfield","http://cypripedioideae.e-monocot.org/node/845","","eng","original","","2012-07-16T13:12:18+00:00","2012-07-16T14:55:53+00:00","Botanical Protologue","http://biodiversitylibrary.org/page/7400500","http://cypripedioideae.e-monocot.org/node/845"
"urn:kew.org:wcs:taxon:332306","7de88419-8f1e-4759-81e1-86295df0383b","847","","","","House, H.D. Original description of Cypripedium acaule f. lancifolia. 254,  (1924).","Original description of Cypripedium acaule f. lancifolia","H.D. House","http://cypripedioideae.e-monocot.org/node/847","","eng","original","","2012-07-16T13:12:27+00:00","2012-07-16T13:12:27+00:00","Botanical Protologue","","http://cypripedioideae.e-monocot.org/node/847"
"urn:kew.org:wcs:taxon:332307","62359661-a467-4f78-93bc-00c2639b7327","855","","","","House, H.D. Original description of Cypripedium arietinum f. albiflorum. 243-244,  (1923).","Original description of Cypripedium arietinum f. albiflorum","H.D. House","http://cypripedioideae.e-monocot.org/node/855","","eng","original","","2012-07-16T13:12:45+00:00","2012-07-16T13:12:45+00:00","Botanical Protologue","","http://cypripedioideae.e-monocot.org/node/855"
"urn:kew.org:wcs:taxon:332308","52fe9746-63d8-4810-a784-5e21df370458","875","","","","de Candolle, A.P. Original description of Cypripedium bulbosum var. flavescens. 15,  (1913).","Original description of Cypripedium bulbosum var. flavescens","A.P. Candolle","http://cypripedioideae.e-monocot.org/node/875","","eng","original","","2012-07-16T13:13:34+00:00","2012-07-16T13:13:34+00:00","Botanical Protologue","","http://cypripedioideae.e-monocot.org/node/875"
"urn:kew.org:wcs:taxon:332309","122178f9-2912-4a60-9737-1853b4b2ed15","876","","","","Salisbury, R.A. Original description of Cypripedium bulbosum var. parviflorum. 15,  (1913).","Original description of Cypripedium bulbosum var. parviflorum","R.A. Salisbury","http://cypripedioideae.e-monocot.org/node/876","","eng","original","","2012-07-16T13:13:37+00:00","2012-07-16T13:13:37+00:00","Botanical Protologue","","http://cypripedioideae.e-monocot.org/node/876"
"urn:kew.org:wcs:taxon:332310","d726e254-7c2c-48b6-9f5b-777e7675de72","877","","","","von Willdenow, C.L. Original description of Cypripedium bulbosum var. pubescens. 10,  (1927).","Original description of Cypripedium bulbosum var. pubescens","C.L. Willdenow","http://cypripedioideae.e-monocot.org/node/877","","eng","original","","2012-07-16T13:13:37+00:00","2012-07-16T13:13:37+00:00","Botanical Protologue","","http://cypripedioideae.e-monocot.org/node/877"
"urn:kew.org:wcs:taxon:332311","782c7ea7-d852-4300-9045-53316ad2e4bf","884","","","","Salisbury, R.A. Original description of Cypripedium calceolus subsp. parviflorum. 7(1),  (1967).","Original description of Cypripedium calceolus subsp. parviflorum","R.A. Salisbury","http://cypripedioideae.e-monocot.org/node/884","","eng","original","","2012-07-16T13:13:50+00:00","2012-07-16T13:13:50+00:00","Botanical Protologue","","http://cypripedioideae.e-monocot.org/node/884"
"urn:kew.org:wcs:taxon:332312","c68b1831-5c2b-4f04-9430-f789188fdeca","882","","","","Victorin, J.L.C.M.- & Rousseau, (J.J.J.) J. Original description of Cypripedium calceolus f. rupestre. 36,  (1940).","Original description of Cypripedium calceolus f. rupestre","J.L.C.M. Victorin; (J.J.J.) J. Rousseau","http://cypripedioideae.e-monocot.org/node/882","","eng","original","","2012-07-16T13:13:46+00:00","2012-07-16T13:13:46+00:00","Botanical Protologue","","http://cypripedioideae.e-monocot.org/node/882"
"urn:kew.org:wcs:taxon:332313","23d65284-77f4-4107-9d0f-b1243c59a423","936","","","","Chen, S.C. & Liu, Z.J. Original description of Cypripedium daweishanense. 23,  (2005).","Original description of Cypripedium daweishanense","S.C. Chen; Z.J. Liu","http://cypripedioideae.e-monocot.org/node/936","","eng","original","","2012-07-16T13:15:49+00:00","2012-07-16T13:15:49+00:00","Botanical Protologue","","http://cypripedioideae.e-monocot.org/node/936"
"urn:kew.org:wcs:taxon:332314","eb4cdf19-0101-4de1-9f55-5a9d9bc7668b","954","","","","Rolfe, R.A. Original description of Cypripedium fasciculatum var. pusillum. 119,  (1893).","Original description of Cypripedium fasciculatum var. pusillum","R.A. Rolfe","http://cypripedioideae.e-monocot.org/node/954","","eng","original","","2012-07-16T13:16:34+00:00","2012-07-16T13:16:34+00:00","Botanical Protologue","","http://cypripedioideae.e-monocot.org/node/954"
"urn:kew.org:wcs:taxon:332315","04f96215-3eec-4d58-95be-6c0df385454d","991","","","","Hoffmann, R. Original description of Cypripedium hirsutum f. album. 36,  (1922).","Original description of Cypripedium hirsutum f. album","R. Hoffmann","http://cypripedioideae.e-monocot.org/node/991","","eng","original","","2012-07-16T13:18:00+00:00","2012-07-16T13:18:00+00:00","Botanical Protologue","","http://cypripedioideae.e-monocot.org/node/991"
"urn:kew.org:wcs:taxon:332316","3569b679-127d-4fb4-94da-6370673120ba","992","","","","Salisbury, R.A. Original description of Cypripedium hirsutum var. parviflorum. 15,  (1907).","Original description of Cypripedium hirsutum var. parviflorum","R.A. Salisbury","http://cypripedioideae.e-monocot.org/node/992","","eng","original","","2012-07-16T13:18:04+00:00","2012-07-16T13:18:04+00:00","Botanical Protologue","","http://cypripedioideae.e-monocot.org/node/992"
"urn:kew.org:wcs:taxon:332317","7fcf3703-40b5-4a05-a15d-3b0c30261042","1023","","","","Chen, S.C. & Liu, Z.J. Original description of Cypripedium lichiangense var. daweishanense. 26,  (2004).","Original description of Cypripedium lichiangense var. daweishanense","S.C. Chen; Z.J. Liu","http://cypripedioideae.e-monocot.org/node/1023","","eng","original","","2012-07-16T13:19:09+00:00","2012-07-16T13:19:09+00:00","Botanical Protologue","","http://cypripedioideae.e-monocot.org/node/1023"
"urn:kew.org:wcs:taxon:332318","41680119-0297-4588-b003-79880c8f53ad","1059","","","","Chen, S.C. & Liu, Z.J. Original description of Cypripedium malipoense. 26,  (2004).","Original description of Cypripedium malipoense","S.C. Chen; Z.J. Liu","http://cypripedioideae.e-monocot.org/node/1059","","eng","original","","2012-07-16T13:20:48+00:00","2012-07-16T13:20:48+00:00","Botanical Protologue","","http://cypripedioideae.e-monocot.org/node/1059"
"urn:kew.org:wcs:taxon:332320","e3b391cb-6279-4190-a302-b119c0e39d05","1117","","","","Fernald, M.L. & Schubert, B.G. Original description of Cypripedium reginae f. albolabium. 50,  (1948).","Original description of Cypripedium reginae f. albolabium","M.L. Fernald; B.G. Schubert","http://cypripedioideae.e-monocot.org/node/1117","","eng","original","","2012-07-16T13:22:41+00:00","2012-07-16T14:51:59+00:00","Botanical Protologue","http://biodiversitylibrary.org/page/617491","http://cypripedioideae.e-monocot.org/node/1117"
"urn:kew.org:wcs:taxon:332321","f915648c-05eb-4b2d-9ade-e65482c774e3","1118","","","","Aiton, W. Original description of Cypripedium reginae f. album. 243-244,  (1923).","Original description of Cypripedium reginae f. album","W. Aiton","http://cypripedioideae.e-monocot.org/node/1118","","eng","original","","2012-07-16T13:22:44+00:00","2012-07-16T13:22:44+00:00","Botanical Protologue","","http://cypripedioideae.e-monocot.org/node/1118"
"urn:kew.org:wcs:taxon:332322","61214942-20e7-480a-abc7-7812af75a871","1119","","","","Aiton, W. Original description of Cypripedium reginae var. album. 19,  (1911).","Original description of Cypripedium reginae var. album","W. Aiton","http://cypripedioideae.e-monocot.org/node/1119","","eng","original","","2012-07-16T13:22:44+00:00","2012-07-16T13:22:44+00:00","Botanical Protologue","","http://cypripedioideae.e-monocot.org/node/1119"
"urn:kew.org:wcs:taxon:332323","b7d08a15-99f4-419b-b85f-537ab99b0cd7","1174","","","","Reichenbach, H.G. Original description of Cypripedium vittatum var. breve. 15,  (1881).","Original description of Cypripedium vittatum var. breve","H.G. Reichenbach","http://cypripedioideae.e-monocot.org/node/1174","","eng","original","","2012-07-16T13:24:25+00:00","2012-07-16T13:24:25+00:00","Botanical Protologue","","http://cypripedioideae.e-monocot.org/node/1174"
"urn:kew.org:wcs:taxon:333878","e67fa646-2288-4f62-a002-89186ec313df","1210","","","","House, H.D. Original description of Fissipes acaulis f. lancifolia. 219-220,  (1920).","Original description of Fissipes acaulis f. lancifolia","H.D. House","http://cypripedioideae.e-monocot.org/node/1210","","eng","original","","2012-07-16T13:25:41+00:00","2012-07-16T13:25:41+00:00","Botanical Protologue","","http://cypripedioideae.e-monocot.org/node/1210"
"urn:kew.org:wcs:taxon:333879","a82a048f-155c-4da1-bb7e-b63a12e57efe","1211","","","","Miller, P. Original description of Fissipes hirsuta. 61,  (1917).","Original description of Fissipes hirsuta","P. Miller","http://cypripedioideae.e-monocot.org/node/1211","","eng","original","","2012-07-16T13:25:43+00:00","2012-07-16T13:25:43+00:00","Botanical Protologue","","http://cypripedioideae.e-monocot.org/node/1211"
"urn:kew.org:wcs:taxon:333880","b8820363-d696-46fc-a387-6d4821e61e42","1212","","","","Rand, E.L. & Redfield, J.H. Original description of Fissipes hirsuta f. albiflora. 23,  (1938).","Original description of Fissipes hirsuta f. albiflora","E.L. Rand; J.H. Redfield","http://cypripedioideae.e-monocot.org/node/1212","","eng","original","","2012-07-16T13:25:43+00:00","2012-07-16T13:25:43+00:00","Botanical Protologue","","http://cypripedioideae.e-monocot.org/node/1212"
"urn:kew.org:wcs:taxon:337013","a554955d-d1a4-41bf-aa3b-11faeb7c5eba","1290","","","","Reichenbach, H.G. Original description of Paphiopedilum caudatum var. wallisii.  (1892).","Original description of Paphiopedilum caudatum var. wallisii","H.G. Reichenbach","http://cypripedioideae.e-monocot.org/node/1290","","eng","original","","2012-07-16T13:28:22+00:00","2012-07-16T13:28:22+00:00","Botanical Protologue","","http://cypripedioideae.e-monocot.org/node/1290"
"urn:kew.org:wcs:taxon:337014","7ff7a50c-04b8-42c9-83e8-f75e36673db8","1441","","","","Reichenbach, H.G. Original description of Paphiopedilum longifolium var. hartwegii.  (1892).","Original description of Paphiopedilum longifolium var. hartwegii","H.G. Reichenbach","http://cypripedioideae.e-monocot.org/node/1441","","eng","original","","2012-07-16T13:32:10+00:00","2012-07-16T13:32:10+00:00","Botanical Protologue","","http://cypripedioideae.e-monocot.org/node/1441"
"urn:kew.org:wcs:taxon:337015","dcd85804-c8ec-4db4-8399-f96a588c8414","1442","","","","Reichenbach, H.G. Original description of Paphiopedilum longifolium var. hincksianum.  (1892).","Original description of Paphiopedilum longifolium var. hincksianum","H.G. Reichenbach","http://cypripedioideae.e-monocot.org/node/1442","","eng","original","","2012-07-16T13:32:13+00:00","2012-07-16T13:32:13+00:00","Botanical Protologue","","http://cypripedioideae.e-monocot.org/node/1442"
"urn:kew.org:wcs:taxon:337016","3df64c2c-0f85-435f-96e4-e4eb57a1f3de","1552","","","","Liu, Z.J. & Chen, S.C. Original description of Paphiopedilum tigrinum f. smaragdinum. 56,  (2005).","Original description of Paphiopedilum tigrinum f. smaragdinum","Z.J. Liu; S.C. Chen","http://cypripedioideae.e-monocot.org/node/1552","","eng","original","","2012-07-16T13:35:08+00:00","2012-07-16T13:35:08+00:00","Botanical Protologue","","http://cypripedioideae.e-monocot.org/node/1552"
"urn:kew.org:wcs:taxon:338570","99edf85f-38d3-41b2-bb49-26f633bfa26b","1752","","","","Carrière, É.A. Original description of Selenipedium caudatum var. giganteum. 1884,  (1884).","Original description of Selenipedium caudatum var. giganteum","É.A. Carrière","http://cypripedioideae.e-monocot.org/node/1752","","eng","original","","2012-07-16T13:40:15+00:00","2012-07-16T13:40:15+00:00","Botanical Protologue","","http://cypripedioideae.e-monocot.org/node/1752"
"urn:kew.org:wcs:taxon:338571","de634604-e42a-473b-9fcc-b31f5b88a56e","1753","","","","Lindley, J. Original description of Selenipedium caudatum var. lindenii.  (1901).","Original description of Selenipedium caudatum var. lindenii","J. Lindley","http://cypripedioideae.e-monocot.org/node/1753","","eng","original","","2012-07-16T13:40:18+00:00","2012-07-16T13:40:18+00:00","Botanical Protologue","","http://cypripedioideae.e-monocot.org/node/1753"
"urn:kew.org:wcs:taxon:338572","ac24730a-c1c6-44a1-a0e8-6c41a98ad153","1754","","","","Linden, L. Original description of Selenipedium caudatum var. roseum. 33,  (1886).","Original description of Selenipedium caudatum var. roseum","L. Linden","http://cypripedioideae.e-monocot.org/node/1754","","eng","original","","2012-07-16T13:40:18+00:00","2012-07-16T14:56:51+00:00","Botanical Protologue","http://biodiversitylibrary.org/page/15249382","http://cypripedioideae.e-monocot.org/node/1754"
"urn:kew.org:wcs:taxon:338573","45393745-7c0e-4d26-85bb-9b058e811067","1755","","","","Rolfe, R.A. Original description of Selenipedium caudatum var. uropedium. 7,  (1891).","Original description of Selenipedium caudatum var. uropedium","R.A. Rolfe","http://cypripedioideae.e-monocot.org/node/1755","","eng","original","","2012-07-16T13:40:20+00:00","2012-07-16T13:40:20+00:00","Botanical Protologue","","http://cypripedioideae.e-monocot.org/node/1755"
"urn:kew.org:wcs:taxon:338574","48b4962f-829e-47de-bc9c-b2f00709654e","1756","","","","Reichenbach, H.G. Original description of Selenipedium caudatum var. wallisii. 3,  (1895).","Original description of Selenipedium caudatum var. wallisii","H.G. Reichenbach","http://cypripedioideae.e-monocot.org/node/1756","","eng","original","","2012-07-16T13:40:20+00:00","2012-07-16T13:40:20+00:00","Botanical Protologue","","http://cypripedioideae.e-monocot.org/node/1756"
"urn:kew.org:wcs:taxon:338575","f9f2f99a-89ed-485f-9d31-80d3a8196cbd","1769","","","","Brown, N.E. Original description of Selenipedium lindleyanum var. kaieteurium. 3(4),  (1893).","Original description of Selenipedium lindleyanum var. kaieteurium","N.E. Brown","http://cypripedioideae.e-monocot.org/node/1769","","eng","original","","2012-07-16T13:40:40+00:00","2012-07-16T13:40:40+00:00","Botanical Protologue","","http://cypripedioideae.e-monocot.org/node/1769"
"urn:kew.org:wcs:taxon:338576","e9d9d9f1-2832-4e95-ae17-c012a810a612","1771","","","","Reichenbach, H.G. Original description of Selenipedium longifolium var. roezlii.  (1896).","Original description of Selenipedium longifolium var. roezlii","H.G. Reichenbach","http://cypripedioideae.e-monocot.org/node/1771","","eng","original","","2012-07-16T13:40:42+00:00","2012-07-16T13:40:42+00:00","Botanical Protologue","","http://cypripedioideae.e-monocot.org/node/1771"
"urn:kew.org:wcs:taxon:338577","75b3b9ab-408e-4726-b1db-b4e89808d57b","1784","","","","Cogniaux, C.A. Original description of Selenipedium vittatum var. breve. 3(4),  (1893).","Original description of Selenipedium vittatum var. breve","C.A. Cogniaux","http://cypripedioideae.e-monocot.org/node/1784","","eng","original","","2012-07-16T13:41:00+00:00","2012-07-16T13:41:00+00:00","Botanical Protologue","","http://cypripedioideae.e-monocot.org/node/1784"
"urn:kew.org:wcs:taxon:342987","583a3abb-7735-4da5-a268-ed913aa0c780","1154","","","","Makino, T. Original description of Cypripedium thunbergii f. albiflorum. 30,  (1955).","Original description of Cypripedium thunbergii f. albiflorum","T. Makino","http://cypripedioideae.e-monocot.org/node/1154","","eng","original","","2012-07-16T13:23:41+00:00","2012-07-16T13:23:41+00:00","Botanical Protologue","","http://cypripedioideae.e-monocot.org/node/1154"
"urn:kew.org:wcs:taxon:343923","28ad78d0-8d0a-4f87-84b2-90cdfb492362","976","","","","Lee, Y.N. Original description of Cypripedium guttatum f. punicum. 5,  (2005).","Original description of Cypripedium guttatum f. punicum","Y.N. Lee","http://cypripedioideae.e-monocot.org/node/976","","eng","original","","2012-07-16T13:17:31+00:00","2012-07-16T13:17:31+00:00","Botanical Protologue","","http://cypripedioideae.e-monocot.org/node/976"
"urn:kew.org:wcs:taxon:343924","9b61877f-da0e-44a9-aaa2-db932b13ef5d","1011","","","","Brown, P.M. Original description of Cypripedium kentuckiense f. summersii. 8,  (2002).","Original description of Cypripedium kentuckiense f. summersii","P.M. Brown","http://cypripedioideae.e-monocot.org/node/1011","","eng","original","","2012-07-16T13:18:43+00:00","2012-07-16T13:18:43+00:00","Botanical Protologue","","http://cypripedioideae.e-monocot.org/node/1011"
"urn:kew.org:wcs:taxon:344560","393940a0-078b-413b-aadc-1d873f8a3b03","1560","","","","Gruss, O. Original description of Paphiopedilum tranlienianum f. alboviride. 56,  (2005).","Original description of Paphiopedilum tranlienianum f. alboviride","O. Gruss","http://cypripedioideae.e-monocot.org/node/1560","","eng","original","","2012-07-16T13:35:23+00:00","2012-07-16T13:35:23+00:00","Botanical Protologue","","http://cypripedioideae.e-monocot.org/node/1560"
"urn:kew.org:wcs:taxon:344585","176dacf8-a6eb-406f-931f-84b39e6935b9","285","","urn:ISBN:1467-8748","","Cribb, P. Phragmipedium andreettae. Curtis's Botanical MagazineCurtis's Botanical Magazine 28, 9-15 (2011).","<i>Phragmipedium andreettae</i>","P. Cribb","http://cypripedioideae.e-monocot.org/node/285","","eng","original","","2012-03-12T15:08:26+00:00","2012-12-12T10:15:39+00:00","Journal Article","","http://cypripedioideae.e-monocot.org/node/1651"
"urn:kew.org:wcs:taxon:344585","854c4605-94d4-4ecb-8c75-34a6ef7cdfc5","1651","","","","Cribb, P.J. & Pupulin, F. Original description of Phragmipedium andreettae. 6,  (2006).","Original description of Phragmipedium andreettae","P.J. Cribb; F. Pupulin","http://cypripedioideae.e-monocot.org/node/1651","","eng","original","","2012-07-16T13:37:37+00:00","2012-07-16T13:37:37+00:00","Botanical Protologue","","http://cypripedioideae.e-monocot.org/node/1651"
"urn:kew.org:wcs:taxon:345216","d7bb5234-92d6-4ebf-8cce-5a46f88a0679","1045","","","","or Swartz, O.O. (P.) Original description of Cypripedium macranthos subsp. ventricosum.  (1921).","Original description of Cypripedium macranthos subsp. ventricosum","O.O. (P.) Swartz","http://cypripedioideae.e-monocot.org/node/1045","","eng","original","","2012-07-16T13:20:04+00:00","2012-07-16T13:20:04+00:00","Botanical Protologue","","http://cypripedioideae.e-monocot.org/node/1045"
"urn:kew.org:wcs:taxon:346641","062eb8c4-6a5d-42ed-9f96-3dd59c5635fe","873","","","","Zhang, Y.H. & Sun, H. Original description of Cypripedium bouffordianum. 43,  (2006).","Original description of Cypripedium bouffordianum","Y.H. Zhang; H. Sun","http://cypripedioideae.e-monocot.org/node/873","","eng","original","","2012-07-16T13:13:29+00:00","2012-10-12T14:09:36+00:00","Botanical Protologue","http://cypripedioideae.e-monocot.org/files/Cypripedium_bouffordianum_P_SECURED.pdf","http://cypripedioideae.e-monocot.org/node/873"
"urn:kew.org:wcs:taxon:346642","18569982-b5e6-452f-b80c-1c17c4b57520","904","","","","Delchevalerie, G. Original description of Cypripedium caudatum var. roseum. 39,  (1867).","Original description of Cypripedium caudatum var. roseum","G. Delchevalerie","http://cypripedioideae.e-monocot.org/node/904","","eng","original","","2012-07-16T13:14:38+00:00","2012-07-16T13:14:38+00:00","Botanical Protologue","","http://cypripedioideae.e-monocot.org/node/904"
"urn:kew.org:wcs:taxon:346643","dbdb90a0-35a1-4ca2-9bc0-9cf945272c87","919","","","","Rolfe, R.A. Original description of Cypripedium concolor var. longipetalum. 4,  (1896).","Original description of Cypripedium concolor var. longipetalum","R.A. Rolfe","http://cypripedioideae.e-monocot.org/node/919","","eng","original","","2012-07-16T13:15:17+00:00","2014-01-01T04:15:43+00:00","Botanical Protologue","http://cypripedioideae.e-monocot.org/files/Cypripedium_concolor_var_longipetalum_P.pdf","http://cypripedioideae.e-monocot.org/node/919"
"urn:kew.org:wcs:taxon:346644","c79b9876-a72e-4572-90ea-18b97be1a289","1120","","","","Masamune, G. Original description of Cypripedium reginae var. segawae. 1,  (1996).","Original description of Cypripedium reginae var. segawae","G. Masamune","http://cypripedioideae.e-monocot.org/node/1120","","eng","original","","2012-07-16T13:22:46+00:00","2012-07-16T13:22:46+00:00","Botanical Protologue","","http://cypripedioideae.e-monocot.org/node/1120"
"urn:kew.org:wcs:taxon:347757","ba45f2d1-ecdf-45b6-a8ac-0b0aa10a51c6","1233","","","","Braem, G.J. Original description of Paphiopedilum appletonianum var. cerveranum.  (2007).","Original description of Paphiopedilum appletonianum var. cerveranum","G.J. Braem","http://cypripedioideae.e-monocot.org/node/1233","","eng","original","","2012-07-16T13:26:37+00:00","2012-07-16T13:26:37+00:00","Botanical Protologue","","http://cypripedioideae.e-monocot.org/node/1233"
"urn:kew.org:wcs:taxon:347758","58964965-62c2-41de-81bc-0a3d8f4c6201","1231","","","","Chen, S.C. & Liu, Z.J. Original description of Paphiopedilum appletonianum f. tridentatum. 9,  (2006).","Original description of Paphiopedilum appletonianum f. tridentatum","S.C. Chen; Z.J. Liu","http://cypripedioideae.e-monocot.org/node/1231","","eng","original","","2012-07-16T13:26:34+00:00","2012-07-16T13:26:34+00:00","Botanical Protologue","","http://cypripedioideae.e-monocot.org/node/1231"
"urn:kew.org:wcs:taxon:347759","124c706a-d0fe-4dda-be06-b2242372d4a3","1232","","","","Braem, G.J. Original description of Paphiopedilum appletonianum f. viride.  (2007).","Original description of Paphiopedilum appletonianum f. viride","G.J. Braem","http://cypripedioideae.e-monocot.org/node/1232","","eng","original","","2012-07-16T13:26:34+00:00","2012-07-16T13:26:34+00:00","Botanical Protologue","","http://cypripedioideae.e-monocot.org/node/1232"
"urn:kew.org:wcs:taxon:347761","6a1c876c-4762-4883-a13e-b32917e38eee","1318","","","","Rolfe, R.A. Original description of Paphiopedilum concolor var. longipetalum. 57,  (2006).","Original description of Paphiopedilum concolor var. longipetalum","R.A. Rolfe","http://cypripedioideae.e-monocot.org/node/1318","","eng","original","","2012-07-16T13:28:54+00:00","2012-07-16T13:28:54+00:00","Botanical Protologue","","http://cypripedioideae.e-monocot.org/node/1318"
"urn:kew.org:wcs:taxon:347762","e654d39d-4450-4077-8ca3-64549862cde8","1622","","","","Averyanov, L.V. Original description of Paphiopedilum × cribbii. 75,  (2006).","Original description of Paphiopedilum × cribbii","L.V. Averyanov","http://cypripedioideae.e-monocot.org/node/1622","","eng","original","","2012-07-16T13:36:54+00:00","2012-07-16T13:36:54+00:00","Botanical Protologue","","http://cypripedioideae.e-monocot.org/node/1622"
"urn:kew.org:wcs:taxon:347763","5c8c79b5-c884-48b1-8017-d7776e8c6f74","1630","","","","Gruss, O. & Perner, H. Original description of Paphiopedilum × glanzii. 57,  (2006).","Original description of Paphiopedilum × glanzii","O. Gruss; H. Perner","http://cypripedioideae.e-monocot.org/node/1630","","eng","original","","2012-07-16T13:37:04+00:00","2012-10-12T14:09:36+00:00","Botanical Protologue","http://cypripedioideae.e-monocot.org/files/Paphiopedilum_x_glanzii_P.pdf","http://cypripedioideae.e-monocot.org/node/1630"
"urn:kew.org:wcs:taxon:347764","bcd8257d-9295-42cb-adfd-4dc915af7cbc","1371","","","","Rolfe, R.A. Original description of Paphiopedilum godefroyae f. leucochilum.  (2007).","Original description of Paphiopedilum godefroyae f. leucochilum","R.A. Rolfe","http://cypripedioideae.e-monocot.org/node/1371","","eng","original","","2012-07-16T13:30:26+00:00","2012-07-16T13:30:26+00:00","Botanical Protologue","","http://cypripedioideae.e-monocot.org/node/1371"
"urn:kew.org:wcs:taxon:347765","1cf3ac0b-b72c-4703-9876-049436fc937a","1392","","","","Hua, H.S.(g) Original description of Paphiopedilum henryanum f. chaoi.  (2007).","Original description of Paphiopedilum henryanum f. chaoi","H.S.(g) Hua","http://cypripedioideae.e-monocot.org/node/1392","","eng","original","","2012-07-16T13:31:01+00:00","2012-07-16T13:31:01+00:00","Botanical Protologue","","http://cypripedioideae.e-monocot.org/node/1392"
"urn:kew.org:wcs:taxon:347766","dbecdd17-8607-4e9f-a5ce-28276bb0a89f","1524","","","","Gruss, O. & Roeth, J. Original description of Paphiopedilum sangii var. ayubianum. 57,  (2006).","Original description of Paphiopedilum sangii var. ayubianum","O. Gruss; J. Roeth","http://cypripedioideae.e-monocot.org/node/1524","","eng","original","","2012-07-16T13:34:11+00:00","2012-07-16T13:34:11+00:00","Botanical Protologue","","http://cypripedioideae.e-monocot.org/node/1524"
"urn:kew.org:wcs:taxon:347767","6005d29d-ffe7-41ff-af41-cc87381ec15c","1549","","","","Iamwiriyakul, P. Original description of Paphiopedilum thaianum. 114,  (2006).","Original description of Paphiopedilum thaianum","P. Iamwiriyakul","http://cypripedioideae.e-monocot.org/node/1549","","eng","original","","2012-07-16T13:35:01+00:00","2012-07-16T13:35:01+00:00","Botanical Protologue","","http://cypripedioideae.e-monocot.org/node/1549"
"urn:kew.org:wcs:taxon:347767","d4f47ff1-768f-481c-8a83-4798aed3fd0e","302","","","","Iamwiriyakul, P. Paphiopedilum thaianum. Orchid ReviewOrchid Review 114, 278-281 (2006).","<i>Paphiopedilum thaianum</i>","P. Iamwiriyakul","http://cypripedioideae.e-monocot.org/node/302","","eng","original","","2012-03-12T15:08:26+00:00","2012-12-12T10:15:28+00:00","Journal Article","","http://cypripedioideae.e-monocot.org/node/1549"
"urn:kew.org:wcs:taxon:347768","197d2de1-2ad7-4f98-afab-36bc59e375c2","1584","","","","De Wildeman, É.A.(e) J. Original description of Paphiopedilum villosum f. affine.  (2007).","Original description of Paphiopedilum villosum f. affine","É.A.(e) J. De Wildeman","http://cypripedioideae.e-monocot.org/node/1584","","eng","original","","2012-07-16T13:35:57+00:00","2012-07-16T13:35:57+00:00","Botanical Protologue","","http://cypripedioideae.e-monocot.org/node/1584"
"urn:kew.org:wcs:taxon:347769","4c7ea674-14ef-43e9-8ce1-079ae9dd400c","1587","","","","Averyanov, L.V. Original description of Paphiopedilum villosum f. fuscoroseum.  (2007).","Original description of Paphiopedilum villosum f. fuscoroseum","L.V. Averyanov","http://cypripedioideae.e-monocot.org/node/1587","","eng","original","","2012-07-16T13:36:01+00:00","2012-07-16T13:36:01+00:00","Botanical Protologue","","http://cypripedioideae.e-monocot.org/node/1587"
"urn:kew.org:wcs:taxon:347770","0a7164d0-f123-46a3-8645-ad7f015cfb53","1588","","","","Averyanov, L.V. Original description of Paphiopedilum villosum f. fuscoviride.  (2007).","Original description of Paphiopedilum villosum f. fuscoviride","L.V. Averyanov","http://cypripedioideae.e-monocot.org/node/1588","","eng","original","","2012-07-16T13:36:03+00:00","2012-07-16T13:36:03+00:00","Botanical Protologue","","http://cypripedioideae.e-monocot.org/node/1588"
"urn:kew.org:wcs:taxon:347771","6dbb9e57-bc19-441e-b507-a69b4c2f3544","1609","","","","Liu, F.Y. & Zhao, Z.F. Original description of Paphiopedilum wardii f. ying-xiangii. 58,  (2007).","Original description of Paphiopedilum wardii f. ying-xiangii","F.Y. Liu; Z.F. Zhao","http://cypripedioideae.e-monocot.org/node/1609","","eng","original","","2012-07-16T13:36:37+00:00","2012-07-16T13:36:37+00:00","Botanical Protologue","","http://cypripedioideae.e-monocot.org/node/1609"
"urn:kew.org:wcs:taxon:347772","5058d802-1acf-4121-b1b4-82eadfeee8f2","1648","","","","Liu, Z.J. & Chen, S.C. Original description of Paphiopedilum × yingjiangense. 29,  (2007).","Original description of Paphiopedilum × yingjiangense","Z.J. Liu; S.C. Chen","http://cypripedioideae.e-monocot.org/node/1648","","eng","original","","2012-07-16T13:37:35+00:00","2012-07-16T13:37:35+00:00","Botanical Protologue","","http://cypripedioideae.e-monocot.org/node/1648"
"urn:kew.org:wcs:taxon:347851","743d9522-28f2-4249-830c-57488b3b95fe","1665","","","","Linden, J.J. Original description of Phragmipedium caudatum f. albertianum.  (2007).","Original description of Phragmipedium caudatum f. albertianum","J.J. Linden","http://cypripedioideae.e-monocot.org/node/1665","","eng","original","","2012-07-16T13:38:01+00:00","2012-07-16T13:38:01+00:00","Botanical Protologue","","http://cypripedioideae.e-monocot.org/node/1665"
"urn:kew.org:wcs:taxon:347852","dc515488-9c41-4b25-9676-e6b19433f5f3","1677","","","","Dressler, R.L. Original description of Phragmipedium exstaminodium subsp. warszewiczii. 69,  (2005).","Original description of Phragmipedium exstaminodium subsp. warszewiczii","R.L. Dressler","http://cypripedioideae.e-monocot.org/node/1677","","eng","original","","2012-07-16T13:38:23+00:00","2012-07-16T13:38:23+00:00","Botanical Protologue","","http://cypripedioideae.e-monocot.org/node/1677"
"urn:kew.org:wcs:taxon:347853","5af07a62-104b-41c8-96fb-db90c95e9ae6","1690","","","","Reichenbach, H.G. Original description of Phragmipedium lindenii subsp. wallisii. 69,  (2005).","Original description of Phragmipedium lindenii subsp. wallisii","H.G. Reichenbach","http://cypripedioideae.e-monocot.org/node/1690","","eng","original","","2012-07-16T13:38:45+00:00","2012-07-16T13:38:45+00:00","Botanical Protologue","","http://cypripedioideae.e-monocot.org/node/1690"
"urn:kew.org:wcs:taxon:347854","e11bea5e-78dd-436f-8b35-355f4c57bbf4","1718","","","","Reichenbach, H.G. Original description of Phragmipedium warszewiczii. 13,  (2006).","Original description of Phragmipedium warszewiczii","H.G. Reichenbach","http://cypripedioideae.e-monocot.org/node/1718","","eng","original","","2012-07-16T13:39:27+00:00","2012-07-16T13:39:27+00:00","Botanical Protologue","","http://cypripedioideae.e-monocot.org/node/1718"
"urn:kew.org:wcs:taxon:347855","98629b2d-3211-4d51-a9b7-ee3a346407ac","1719","","","","Castaño, H. & Aguirre León, E. Original description of Phragmipedium warszewiczii subsp. exstaminodium. 13,  (2006).","Original description of Phragmipedium warszewiczii subsp. exstaminodium","H. Castaño; E. Aguirre León","http://cypripedioideae.e-monocot.org/node/1719","","eng","original","","2012-07-16T13:39:30+00:00","2012-07-16T13:39:30+00:00","Botanical Protologue","","http://cypripedioideae.e-monocot.org/node/1719"
"urn:kew.org:wcs:taxon:348447","283f945b-7684-43d5-b00e-ca8b6d931b2a","1751","","","","Linden, J.J. Original description of Selenipedium caudatum var. albertianum. 4,  (1888).","Original description of Selenipedium caudatum var. albertianum","J.J. Linden","http://cypripedioideae.e-monocot.org/node/1751","","eng","original","","2012-07-16T13:40:15+00:00","2012-07-16T13:40:15+00:00","Botanical Protologue","","http://cypripedioideae.e-monocot.org/node/1751"
"urn:kew.org:wcs:taxon:348448","1c59b9b7-6600-4fa4-b6c8-1e92323a30e8","1788","","","","Delchevalerie, G. Original description of Selenipedium warszewiczii. 2,  (1873).","Original description of Selenipedium warszewiczii","G. Delchevalerie","http://cypripedioideae.e-monocot.org/node/1788","","eng","original","","2012-07-16T13:41:09+00:00","2012-07-16T14:58:00+00:00","Botanical Protologue","http://biodiversitylibrary.org/page/698250","http://cypripedioideae.e-monocot.org/node/1788"
"urn:kew.org:wcs:taxon:370990","1e74b8d8-9a94-467b-9316-3821a224303d","1667","","","","Delchevalerie, G. Original description of Phragmipedium caudatum var. roseum. 39,  (1867).","Original description of Phragmipedium caudatum var. roseum","G. Delchevalerie","http://cypripedioideae.e-monocot.org/node/1667","","eng","original","","2012-07-16T13:38:04+00:00","2012-07-16T13:38:04+00:00","Botanical Protologue","","http://cypripedioideae.e-monocot.org/node/1667"
"urn:kew.org:wcs:taxon:373681","f365943b-37cd-48c2-9e15-72919f5cc40f","1492","","","","O.Gruss, R. & Roeth, J. Original description of Paphiopedilum philippinense var. compactum. 59,  (2008).","Original description of Paphiopedilum philippinense var. compactum","R. O.Gruss; J. Roeth","http://cypripedioideae.e-monocot.org/node/1492","","eng","original","","2012-07-16T13:33:30+00:00","2012-07-16T13:33:30+00:00","Botanical Protologue","","http://cypripedioideae.e-monocot.org/node/1492"
"urn:kew.org:wcs:taxon:373865","68cea4d1-1bb3-4845-a809-e0ad300cb5a6","1428","","","","Koopowitz, H. Original description of Paphiopedilum kolopakingii f. katherinae. 71,  (2007).","Original description of Paphiopedilum kolopakingii f. katherinae","H. Koopowitz","http://cypripedioideae.e-monocot.org/node/1428","","eng","original","","2012-07-16T13:31:46+00:00","2012-07-16T13:31:46+00:00","Botanical Protologue","","http://cypripedioideae.e-monocot.org/node/1428"
"urn:kew.org:wcs:taxon:375088","d0a36437-735f-484b-a0bb-4a227d208d10","1330","","","","Gruss, O. & Roeth, J. Original description of Paphiopedilum delenatii f. vinicolor. 29,  (2007).","Original description of Paphiopedilum delenatii f. vinicolor","O. Gruss; J. Roeth","http://cypripedioideae.e-monocot.org/node/1330","","eng","original","","2012-07-16T13:29:17+00:00","2012-07-16T13:29:17+00:00","Botanical Protologue","","http://cypripedioideae.e-monocot.org/node/1330"
"urn:kew.org:wcs:taxon:375345","263cc508-eb9e-4224-8880-9a5f7b2aef17","881","","","","Rouy, G.C.C. Original description of Cypripedium calceolus f. biflorum. 13,  (1912).","Original description of Cypripedium calceolus f. biflorum","G.C.C. Rouy","http://cypripedioideae.e-monocot.org/node/881","","eng","original","","2012-07-16T13:13:43+00:00","2012-07-16T13:13:43+00:00","Botanical Protologue","","http://cypripedioideae.e-monocot.org/node/881"
"urn:kew.org:wcs:taxon:375346","885c78c3-be3c-46ef-b718-402bc497c2e4","883","","","","Rouy, G.C.C. Original description of Cypripedium calceolus f. triflorum. 14,  (1913).","Original description of Cypripedium calceolus f. triflorum","G.C.C. Rouy","http://cypripedioideae.e-monocot.org/node/883","","eng","original","","2012-07-16T13:13:50+00:00","2012-07-16T13:13:50+00:00","Botanical Protologue","","http://cypripedioideae.e-monocot.org/node/883"
"urn:kew.org:wcs:taxon:375347","e1b5ae2a-44e2-4f49-ba5a-b4be74185c86","890","","","","Georgi, J.G. Original description of Cypripedium calceolus var. variegatum. 2,  (1786).","Original description of Cypripedium calceolus var. variegatum","J.G. Georgi","http://cypripedioideae.e-monocot.org/node/890","","eng","original","","2012-07-16T13:14:06+00:00","2012-07-16T13:14:06+00:00","Botanical Protologue","","http://cypripedioideae.e-monocot.org/node/890"
"urn:kew.org:wcs:taxon:375348","43318f19-b211-43fb-bb64-cde928bce975","975","","","","Camus, E.G.(e) Original description of Cypripedium guttatum f. latifolium.  (1908).","Original description of Cypripedium guttatum f. latifolium","E.G.(e) Camus","http://cypripedioideae.e-monocot.org/node/975","","eng","original","","2012-07-16T13:17:29+00:00","2012-07-16T13:17:29+00:00","Botanical Protologue","","http://cypripedioideae.e-monocot.org/node/975"
"urn:kew.org:wcs:taxon:375349","d6b674ca-2778-4492-8ffa-7fa40a7a11d9","889","","","","Georgi, J.G. Original description of Cypripedium calceolus var. rubrum. 1,  (1775).","Original description of Cypripedium calceolus var. rubrum","J.G. Georgi","http://cypripedioideae.e-monocot.org/node/889","","eng","original","","2012-07-16T13:14:04+00:00","2012-07-16T13:14:04+00:00","Botanical Protologue","","http://cypripedioideae.e-monocot.org/node/889"
"urn:kew.org:wcs:taxon:375491","5e24c782-af3a-467a-8e15-7449f1005900","885","","","","Hergt, B. Original description of Cypripedium calceolus var. citrina. 13-14,  (1899).","Original description of Cypripedium calceolus var. citrina","B. Hergt","http://cypripedioideae.e-monocot.org/node/885","","eng","original","","2012-07-16T13:13:53+00:00","2012-07-16T13:13:53+00:00","Botanical Protologue","","http://cypripedioideae.e-monocot.org/node/885"
"urn:kew.org:wcs:taxon:375492","0c0d0959-1dc3-430b-a249-eb999e144028","891","","","","Schulze, C.T.M. Original description of Cypripedium calceolus var. viridiflora. 17,  (1902).","Original description of Cypripedium calceolus var. viridiflora","C.T.M. Schulze","http://cypripedioideae.e-monocot.org/node/891","","eng","original","","2012-07-16T13:14:06+00:00","2012-07-16T13:14:06+00:00","Botanical Protologue","","http://cypripedioideae.e-monocot.org/node/891"
"urn:kew.org:wcs:taxon:376265","b198631f-4597-43a9-982d-36d928340043","1047","","","","Rolfe, R.A. Original description of Cypripedium macranthos var. speciosum. 40,  (1926).","Original description of Cypripedium macranthos var. speciosum","R.A. Rolfe","http://cypripedioideae.e-monocot.org/node/1047","","eng","original","","2012-07-16T13:20:19+00:00","2012-07-16T13:20:19+00:00","Botanical Protologue","","http://cypripedioideae.e-monocot.org/node/1047"
"urn:kew.org:wcs:taxon:376266","94d7b724-30f8-4898-9f52-985fbad64fce","1115","","","","Kudô, Y. Original description of Cypripedium rebunense. 2,  (1925).","Original description of Cypripedium rebunense","Y. Kudô","http://cypripedioideae.e-monocot.org/node/1115","","eng","original","","2012-07-16T13:22:38+00:00","2012-07-16T13:22:38+00:00","Botanical Protologue","","http://cypripedioideae.e-monocot.org/node/1115"
"urn:kew.org:wcs:taxon:376267","c46fd423-45ab-4ae7-8c4e-928137000655","1044","","","","Kudô, Y. Original description of Cypripedium macranthos f. rebunense.  (1953).","Original description of Cypripedium macranthos f. rebunense","Y. Kudô","http://cypripedioideae.e-monocot.org/node/1044","","eng","original","","2012-07-16T13:19:50+00:00","2012-07-16T13:19:50+00:00","Botanical Protologue","","http://cypripedioideae.e-monocot.org/node/1044"
"urn:kew.org:wcs:taxon:376268","89fc0c96-0311-4ba0-8222-d8f7f375e389","1046","","","","Nakai, T.(T.) Original description of Cypripedium macranthos var. maximum. 16,  (1940).","Original description of Cypripedium macranthos var. maximum","T.(T.) Nakai","http://cypripedioideae.e-monocot.org/node/1046","","eng","original","","2012-07-16T13:20:13+00:00","2012-07-16T13:20:13+00:00","Botanical Protologue","","http://cypripedioideae.e-monocot.org/node/1046"
"urn:kew.org:wcs:taxon:377025","3d3139b2-97fe-4192-9ec6-96e1349d2ba3","981","","","","Reichenbach, H.G. Original description of Cypripedium guttatum var. redowskii. 13-14,  (1851).","Original description of Cypripedium guttatum var. redowskii","H.G. Reichenbach","http://cypripedioideae.e-monocot.org/node/981","","eng","original","","2012-07-16T13:17:41+00:00","2012-07-16T13:17:41+00:00","Botanical Protologue","","http://cypripedioideae.e-monocot.org/node/981"
"urn:kew.org:wcs:taxon:377026","e7241ddb-8382-4866-a2e6-2f87c49c5ce7","978","","","","Kraenzlin, F.(F.) W.L. Original description of Cypripedium guttatum subsp. microsaccos. 11,  (1969).","Original description of Cypripedium guttatum subsp. microsaccos","F.(F.) W.L. Kraenzlin","http://cypripedioideae.e-monocot.org/node/978","","eng","original","","2012-07-16T13:17:31+00:00","2012-07-16T13:17:31+00:00","Botanical Protologue","","http://cypripedioideae.e-monocot.org/node/978"
"urn:kew.org:wcs:taxon:377027","70ad8463-c02a-45c7-8ca6-2af24c4117ea","977","","","","Reichenbach, H.G. Original description of Cypripedium guttatum f. redowskii. 11,  (1969).","Original description of Cypripedium guttatum f. redowskii","H.G. Reichenbach","http://cypripedioideae.e-monocot.org/node/977","","eng","original","","2012-07-16T13:17:31+00:00","2012-07-16T13:17:31+00:00","Botanical Protologue","","http://cypripedioideae.e-monocot.org/node/977"
"urn:kew.org:wcs:taxon:40842","198e9207-e9f7-4a4b-9458-bee7a803b6d3","781","","","","Zumaglini, A.M. Original description of Ciripedium. 1,  (1859).","Original description of Ciripedium","A.M. Zumaglini","http://cypripedioideae.e-monocot.org/node/781","","eng","original","","2012-07-16T13:10:06+00:00","2012-07-16T13:10:06+00:00","Botanical Protologue","","http://cypripedioideae.e-monocot.org/node/781"
"urn:kew.org:wcs:taxon:45034","494f007c-69ce-431c-8d49-a5f67eb1e921","782","","","","Reichenbach, H.G. Original description of Coelogyne elegans. 69,  (1886).","Original description of Coelogyne elegans","H.G. Reichenbach","http://cypripedioideae.e-monocot.org/node/782","","eng","original","","2012-07-16T13:10:08+00:00","2012-07-16T13:10:08+00:00","Botanical Protologue","","http://cypripedioideae.e-monocot.org/node/782"
"urn:kew.org:wcs:taxon:454579","2d253d03-9807-42ca-ac4c-1559c0bac9ae","879","","","","Gower, W.H. Original description of Cypripedium bullenianum var. appletonianum. 1,  (1893).","Original description of Cypripedium bullenianum var. appletonianum","W.H. Gower","http://cypripedioideae.e-monocot.org/node/879","","eng","original","","2012-07-16T13:13:40+00:00","2012-07-16T13:13:40+00:00","Botanical Protologue","","http://cypripedioideae.e-monocot.org/node/879"
"urn:kew.org:wcs:taxon:454580","d392aaad-29dd-41d7-a38b-9b3516c02cc4","903","","","","Lindley, J. Original description of Cypripedium caudatum var. lindenii. 4,  (1889).","Original description of Cypripedium caudatum var. lindenii","J. Lindley","http://cypripedioideae.e-monocot.org/node/903","","eng","original","","2012-07-16T13:14:36+00:00","2012-07-16T13:14:36+00:00","Botanical Protologue","","http://cypripedioideae.e-monocot.org/node/903"
"urn:kew.org:wcs:taxon:454581","073dac01-a1e6-4872-a8dd-c0f5eaac2da6","905","","","","Kraenzlin, F.(F.) W.L. Original description of Cypripedium caudatum var. uropedium. 1,  (1897).","Original description of Cypripedium caudatum var. uropedium","F.(F.) W.L. Kraenzlin","http://cypripedioideae.e-monocot.org/node/905","","eng","original","","2012-07-16T13:14:41+00:00","2012-07-16T14:55:37+00:00","Botanical Protologue","http://biodiversitylibrary.org/page/10350543","http://cypripedioideae.e-monocot.org/node/905"
"urn:kew.org:wcs:taxon:454582","c563aa3e-6e29-4849-9108-e1542aefa42a","906","","","","Reichenbach, H.G. Original description of Cypripedium caudatum var. wallisii. 4,  (1894).","Original description of Cypripedium caudatum var. wallisii","H.G. Reichenbach","http://cypripedioideae.e-monocot.org/node/906","","eng","original","","2012-07-16T13:14:44+00:00","2012-07-16T13:14:44+00:00","Botanical Protologue","","http://cypripedioideae.e-monocot.org/node/906"
"urn:kew.org:wcs:taxon:454583","94499ec3-921b-4a3d-a293-2481ffa03e72","907","","","","Reichenbach, H.G. Original description of Cypripedium caudatum var. warscewiczii.  (1894).","Original description of Cypripedium caudatum var. warscewiczii","H.G. Reichenbach","http://cypripedioideae.e-monocot.org/node/907","","eng","original","","2012-07-16T13:14:44+00:00","2012-07-16T13:14:44+00:00","Botanical Protologue","","http://cypripedioideae.e-monocot.org/node/907"
"urn:kew.org:wcs:taxon:454584","7974d08c-32f6-4e99-9155-bb030e9a22c4","1028","","","","Reichenbach, H.G. Original description of Cypripedium longifolium var. hartwegii. 4,  (1889).","Original description of Cypripedium longifolium var. hartwegii","H.G. Reichenbach","http://cypripedioideae.e-monocot.org/node/1028","","eng","original","","2012-07-16T13:19:16+00:00","2012-07-16T13:19:16+00:00","Botanical Protologue","","http://cypripedioideae.e-monocot.org/node/1028"
"urn:kew.org:wcs:taxon:454585","6f3ce177-4df6-4e30-842c-d1903d3af175","1043","","","","Makino, T. Original description of Cypripedium macranthos f. albiflorum. rev.,  (1965).","Original description of Cypripedium macranthos f. albiflorum","T. Makino","http://cypripedioideae.e-monocot.org/node/1043","","eng","original","","2012-07-16T13:19:41+00:00","2012-07-16T13:19:41+00:00","Botanical Protologue","","http://cypripedioideae.e-monocot.org/node/1043"
"urn:kew.org:wcs:taxon:454589","a69dbdff-829b-4fbc-b0db-8a1abd5f73d6","1063","","","","Franchet, A.R. Original description of Cypripedium margaritaceum var. fargesii. 50(12),  (1903).","Original description of Cypripedium margaritaceum var. fargesii","A.R. Franchet","http://cypripedioideae.e-monocot.org/node/1063","","eng","original","","2012-07-16T13:20:53+00:00","2012-07-16T13:20:53+00:00","Botanical Protologue","","http://cypripedioideae.e-monocot.org/node/1063"
"urn:kew.org:wcs:taxon:454812","de407ec6-5e4b-46a8-b626-50d9eedfde8e","1289","","","","Lindley, J. Original description of Paphiopedilum caudatum var. lindenii.  (1892).","Original description of Paphiopedilum caudatum var. lindenii","J. Lindley","http://cypripedioideae.e-monocot.org/node/1289","","eng","original","","2012-07-16T13:28:20+00:00","2012-07-16T13:28:20+00:00","Botanical Protologue","","http://cypripedioideae.e-monocot.org/node/1289"
"urn:kew.org:wcs:taxon:454824","5c988cb7-09a3-44ad-8d2a-7d1eaa29b542","1660","","","","Reichenbach, H.G. Original description of Phragmipedium boissierianum var. reticulatum. 50(12),  (1903).","Original description of Phragmipedium boissierianum var. reticulatum","H.G. Reichenbach","http://cypripedioideae.e-monocot.org/node/1660","","eng","original","","2012-07-16T13:37:53+00:00","2012-07-16T13:37:53+00:00","Botanical Protologue","","http://cypripedioideae.e-monocot.org/node/1660"
"urn:kew.org:wcs:taxon:457069","883c9ba1-315c-4030-ae50-228ec1e96c50","866","","","","Cribb, P.J. Original description of Cypripedium bardolphianum subsp. forrestii.  (2009).","Original description of Cypripedium bardolphianum subsp. forrestii","P.J. Cribb","http://cypripedioideae.e-monocot.org/node/866","","eng","original","","2012-07-16T13:13:16+00:00","2012-07-16T13:13:16+00:00","Botanical Protologue","","http://cypripedioideae.e-monocot.org/node/866"
"urn:kew.org:wcs:taxon:457070","3473cad6-5a38-493c-bf41-fc04d973bb5a","952","","","","Brown, P.M. Original description of Cypripedium fasciculatum f. purpureum. 10,  (2004).","Original description of Cypripedium fasciculatum f. purpureum","P.M. Brown","http://cypripedioideae.e-monocot.org/node/952","","eng","original","","2012-07-16T13:16:31+00:00","2012-07-16T13:16:31+00:00","Botanical Protologue","","http://cypripedioideae.e-monocot.org/node/952"
"urn:kew.org:wcs:taxon:457071","1d71925d-2605-49fe-a7db-7d6338ad7f4e","953","","","","Brown, P.M. Original description of Cypripedium fasciculatum f. viride. 10,  (2004).","Original description of Cypripedium fasciculatum f. viride","P.M. Brown","http://cypripedioideae.e-monocot.org/node/953","","eng","original","","2012-07-16T13:16:31+00:00","2012-07-16T13:16:31+00:00","Botanical Protologue","","http://cypripedioideae.e-monocot.org/node/953"
"urn:kew.org:wcs:taxon:457072","059d3a92-6609-47be-b066-611c6487501c","956","","","","Smith, W.W. Original description of Cypripedium fasciolatum subsp. farreri.  (2009).","Original description of Cypripedium fasciolatum subsp. farreri","W.W. Smith","http://cypripedioideae.e-monocot.org/node/956","","eng","original","","2012-07-16T13:16:36+00:00","2012-07-16T13:16:36+00:00","Botanical Protologue","","http://cypripedioideae.e-monocot.org/node/956"
"urn:kew.org:wcs:taxon:457073","43a81692-86ae-43c1-82ba-3b3cd3b24a5d","1003","","","","Lindley, J. Original description of Cypripedium irapeanum subsp. molle.  (2009).","Original description of Cypripedium irapeanum subsp. molle","J. Lindley","http://cypripedioideae.e-monocot.org/node/1003","","eng","original","","2012-07-16T13:18:27+00:00","2012-07-16T13:18:27+00:00","Botanical Protologue","","http://cypripedioideae.e-monocot.org/node/1003"
"urn:kew.org:wcs:taxon:457074","96dc8a64-1481-4cdb-85ac-28efefbbec06","1022","","","","Cribb, P.J. & Chen, S.C. Original description of Cypripedium lichiangense subsp. lentiginosum.  (2009).","Original description of Cypripedium lichiangense subsp. lentiginosum","P.J. Cribb; S.C. Chen","http://cypripedioideae.e-monocot.org/node/1022","","eng","original","","2012-07-16T13:19:06+00:00","2012-07-16T13:19:06+00:00","Botanical Protologue","","http://cypripedioideae.e-monocot.org/node/1022"
"urn:kew.org:wcs:taxon:457075","0930d03e-8e1d-4912-a070-90ab2f080c34","1061","","","","Franchet, A.R. Original description of Cypripedium margaritaceum subsp. fargesii.  (2009).","Original description of Cypripedium margaritaceum subsp. fargesii","A.R. Franchet","http://cypripedioideae.e-monocot.org/node/1061","","eng","original","","2012-07-16T13:20:51+00:00","2012-07-16T13:20:51+00:00","Botanical Protologue","","http://cypripedioideae.e-monocot.org/node/1061"
"urn:kew.org:wcs:taxon:457076","7796af96-ae7c-4f12-b1b1-df4d8b1a75dc","1062","","","","Perner, H. Original description of Cypripedium margaritaceum subsp. sichuanense.  (2009).","Original description of Cypripedium margaritaceum subsp. sichuanense","H. Perner","http://cypripedioideae.e-monocot.org/node/1062","","eng","original","","2012-07-16T13:20:51+00:00","2012-07-16T13:20:51+00:00","Botanical Protologue","","http://cypripedioideae.e-monocot.org/node/1062"
"urn:kew.org:wcs:taxon:457077","8718fa57-74e3-4168-948e-adcdffd61827","1156","","","","Schlechter, F.R.R. Original description of Cypripedium tibeticum subsp. calcicola.  (2009).","Original description of Cypripedium tibeticum subsp. calcicola","F.R.R. Schlechter","http://cypripedioideae.e-monocot.org/node/1156","","eng","original","","2012-07-16T13:23:44+00:00","2012-07-16T13:23:44+00:00","Botanical Protologue","","http://cypripedioideae.e-monocot.org/node/1156"
"urn:kew.org:wcs:taxon:457078","75ff2273-241c-49b6-9b08-a0a2319ecef1","1158","","","","Perner, H. Original description of Cypripedium tibeticum var. froschii.  (2009).","Original description of Cypripedium tibeticum var. froschii","H. Perner","http://cypripedioideae.e-monocot.org/node/1158","","eng","original","","2012-07-16T13:23:46+00:00","2012-07-16T13:23:46+00:00","Botanical Protologue","","http://cypripedioideae.e-monocot.org/node/1158"
"urn:kew.org:wcs:taxon:457079","f08b7adf-9758-43a9-89b2-57629a4324db","1157","","","","Cribb, P.J. Original description of Cypripedium tibeticum subsp. ludlowii.  (2009).","Original description of Cypripedium tibeticum subsp. ludlowii","P.J. Cribb","http://cypripedioideae.e-monocot.org/node/1157","","eng","original","","2012-07-16T13:23:46+00:00","2012-07-16T13:23:46+00:00","Botanical Protologue","","http://cypripedioideae.e-monocot.org/node/1157"
"urn:kew.org:wcs:taxon:458917","7a963ea2-9543-409e-8cea-c85f3c4752cd","1236","","","","Chen, S.C. & Liu, Z.J. Original description of Paphiopedilum appletonianum var. tridentatum.  (2009).","Original description of Paphiopedilum appletonianum var. tridentatum","S.C. Chen; Z.J. Liu","http://cypripedioideae.e-monocot.org/node/1236","","eng","original","","2012-07-16T13:26:43+00:00","2012-07-16T13:26:43+00:00","Botanical Protologue","","http://cypripedioideae.e-monocot.org/node/1236"
"urn:kew.org:wcs:taxon:458918","11b47024-d0b0-44be-974e-e25ef0658db9","307","","","","Petchleung, A. Paphiopedilum aranianum, Eine neue Art der Gattung Paphipedilum aus China. Die Orchidee 60, 436-437 (2009).","<i>Paphiopedilum aranianum</i>, Eine neue Art der Gattung <i>Paphipedilum</i> aus China","A. Petchleung","http://cypripedioideae.e-monocot.org/node/307","","eng","original","","2012-03-12T15:08:26+00:00","2013-01-28T11:51:32+00:00","Journal Article","","http://cypripedioideae.e-monocot.org/node/1237"
"urn:kew.org:wcs:taxon:458918","d1825bce-3287-4068-9d69-ffe8e466fd8f","1237","","","","Petchleung, A. Original description of Paphiopedilum aranianum. 60,  (2009).","Original description of Paphiopedilum aranianum","A. Petchleung","http://cypripedioideae.e-monocot.org/node/1237","","eng","original","","2012-07-16T13:26:43+00:00","2012-07-16T13:26:43+00:00","Botanical Protologue","","http://cypripedioideae.e-monocot.org/node/1237"
"urn:kew.org:wcs:taxon:458919","1069a393-8abd-4886-860b-0d58af2549a7","312","","","","Schuiteman, A. & Bonnet, P. Holcoglossum calcicola and Paphiopedilum barbigerum var. sulivongii: Zwei attraktive neue Orchideen der Kalksteinberge von Laos. Orchideen JournalOrchideen Journal 16, 6-15 (2009).","<i>Holcoglossum calcicola</i> and <i>Paphiopedilum barbigerum</i> var. <i>sulivongii</i>: Zwei attraktive neue Orchideen der Kalksteinberge von Laos","A. Schuiteman; P. Bonnet","http://cypripedioideae.e-monocot.org/node/312","","eng","original","","2012-03-12T15:08:26+00:00","2012-12-12T10:14:57+00:00","Journal Article","","http://cypripedioideae.e-monocot.org/node/1258"
"urn:kew.org:wcs:taxon:458919","72d60c07-45a2-4fa2-8a54-1eaf1020f515","1258","","","","Schuiteman, A. & Bonnet, P. Original description of Paphiopedilum barbigerum var. sulivongii. 16,  (2009).","Original description of Paphiopedilum barbigerum var. sulivongii","A. Schuiteman; P. Bonnet","http://cypripedioideae.e-monocot.org/node/1258","","eng","original","","2012-07-16T13:27:28+00:00","2012-07-16T13:27:28+00:00","Botanical Protologue","","http://cypripedioideae.e-monocot.org/node/1258"
"urn:kew.org:wcs:taxon:458920","13b6aa4f-6c50-4f93-9a5d-4b18b432b85e","1312","","","","Liu, Z.J. & Zhang, J.Y. Original description of Paphiopedilum concolor f. dahuaense.  (2009).","Original description of Paphiopedilum concolor f. dahuaense","Z.J. Liu; J.Y. Zhang","http://cypripedioideae.e-monocot.org/node/1312","","eng","original","","2012-07-16T13:28:46+00:00","2012-07-16T13:28:46+00:00","Botanical Protologue","","http://cypripedioideae.e-monocot.org/node/1312"
"urn:kew.org:wcs:taxon:458922","1ae9bddf-23e8-4f07-aeba-c83531eca883","1399","","","","Gruss, O. & Koopowitz, H. Original description of Paphiopedilum hirsutissimum f. alboviride. 72,  (2008).","Original description of Paphiopedilum hirsutissimum f. alboviride","O. Gruss; H. Koopowitz","http://cypripedioideae.e-monocot.org/node/1399","","eng","original","","2012-07-16T13:31:12+00:00","2012-07-16T13:31:12+00:00","Botanical Protologue","","http://cypripedioideae.e-monocot.org/node/1399"
"urn:kew.org:wcs:taxon:458923","4c321bd9-c6fa-4f71-b227-3ef326eec14a","1633","","","","Petchleung, A. & Gruss, O. Original description of Paphiopedilum × huangrongshuanum. 60,  (2009).","Original description of Paphiopedilum × huangrongshuanum","A. Petchleung; O. Gruss","http://cypripedioideae.e-monocot.org/node/1633","","eng","original","","2012-07-16T13:37:12+00:00","2012-10-12T14:09:36+00:00","Botanical Protologue","http://cypripedioideae.e-monocot.org/files/Paphiopedilum_x_huangrongshuanum_P.pdf","http://cypripedioideae.e-monocot.org/node/1633"
"urn:kew.org:wcs:taxon:458924","95b01e8d-4e92-4cf9-9cba-013f6e3f9577","1694","","","","Gruss, O. & Koopowitz, H. Original description of Phragmipedium longifolium f. album. 72,  (2008).","Original description of Phragmipedium longifolium f. album","O. Gruss; H. Koopowitz","http://cypripedioideae.e-monocot.org/node/1694","","eng","original","","2012-07-16T13:38:49+00:00","2012-07-16T13:38:49+00:00","Botanical Protologue","","http://cypripedioideae.e-monocot.org/node/1694"
"urn:kew.org:wcs:taxon:458925","869ad290-6a78-4eef-9f91-f29a9ba20dae","1636","","","","Liu, Z.J. & Chen, S.C. Original description of Paphiopedilum × lushuiense.  (2009).","Original description of Paphiopedilum × lushuiense","Z.J. Liu; S.C. Chen","http://cypripedioideae.e-monocot.org/node/1636","","eng","original","","2012-07-16T13:37:16+00:00","2012-07-16T13:37:16+00:00","Botanical Protologue","","http://cypripedioideae.e-monocot.org/node/1636"
"urn:kew.org:wcs:taxon:458926","1927c25f-8a24-4c28-8161-dcede0092e09","1507","","","","Gruss, O. & Koopowitz, H. Original description of Paphiopedilum purpuratum f. album. 72,  (2008).","Original description of Paphiopedilum purpuratum f. album","O. Gruss; H. Koopowitz","http://cypripedioideae.e-monocot.org/node/1507","","eng","original","","2012-07-16T13:33:50+00:00","2012-07-16T13:33:50+00:00","Botanical Protologue","","http://cypripedioideae.e-monocot.org/node/1507"
"urn:kew.org:wcs:taxon:458927","ea3f9b6c-4b13-450c-9e1a-ddc443b832eb","1641","","","","Petchleung, A. & Gruss, O. Original description of Paphiopedilum × sanjiangianum. 60,  (2009).","Original description of Paphiopedilum × sanjiangianum","A. Petchleung; O. Gruss","http://cypripedioideae.e-monocot.org/node/1641","","eng","original","","2012-07-16T13:37:23+00:00","2012-10-12T14:09:40+00:00","Botanical Protologue","http://cypripedioideae.e-monocot.org/files/Paphiopedilum_x_sanjiangianum_P.pdf","http://cypripedioideae.e-monocot.org/node/1641"
"urn:kew.org:wcs:taxon:458928","1d202efd-23c9-4a25-bc16-eac0a79401e3","1644","","","","Liu, Z.J. & Chen, S.C. Original description of Paphiopedilum × sinovillosum. 25(4),  (2004).","Original description of Paphiopedilum × sinovillosum","Z.J. Liu; S.C. Chen","http://cypripedioideae.e-monocot.org/node/1644","","eng","original","","2012-07-16T13:37:26+00:00","2012-07-16T13:37:26+00:00","Botanical Protologue","","http://cypripedioideae.e-monocot.org/node/1644"
"urn:kew.org:wcs:taxon:458929","81c09aef-44fc-4bd5-88c6-5eddda28b903","1536","","","","Gruss, O. & Koopowitz, H. Original description of Paphiopedilum stonei f. alboflavum. 72,  (2008).","Original description of Paphiopedilum stonei f. alboflavum","O. Gruss; H. Koopowitz","http://cypripedioideae.e-monocot.org/node/1536","","eng","original","","2012-07-16T13:34:30+00:00","2012-07-16T13:34:30+00:00","Botanical Protologue","","http://cypripedioideae.e-monocot.org/node/1536"
"urn:kew.org:wcs:taxon:458930","00b9a28c-1a3b-4a93-8b45-cd1e9e7f50bd","1553","","","","Liu, Z.J. & Chen, S.C. Original description of Paphiopedilum tigrinum var. smaragdinum.  (2009).","Original description of Paphiopedilum tigrinum var. smaragdinum","Z.J. Liu; S.C. Chen","http://cypripedioideae.e-monocot.org/node/1553","","eng","original","","2012-07-16T13:35:14+00:00","2012-07-16T13:35:14+00:00","Botanical Protologue","","http://cypripedioideae.e-monocot.org/node/1553"
"urn:kew.org:wcs:taxon:458931","264ab3ca-35a0-4be4-8ae1-6e4cef85d25e","1646","","","","Liu, Z.J. & Chen, S.C. Original description of Paphiopedilum × undulatum.  (2009).","Original description of Paphiopedilum × undulatum","Z.J. Liu; S.C. Chen","http://cypripedioideae.e-monocot.org/node/1646","","eng","original","","2012-07-16T13:37:32+00:00","2012-07-16T13:37:32+00:00","Botanical Protologue","","http://cypripedioideae.e-monocot.org/node/1646"
"urn:kew.org:wcs:taxon:458932","7025835e-8284-45f3-8e93-8e1b511d96ee","1582","","","","Gruss, O. & Koopowitz, H. Original description of Paphiopedilum vietnamense f. album. 72,  (2008).","Original description of Paphiopedilum vietnamense f. album","O. Gruss; H. Koopowitz","http://cypripedioideae.e-monocot.org/node/1582","","eng","original","","2012-07-16T13:35:54+00:00","2012-07-16T13:35:54+00:00","Botanical Protologue","","http://cypripedioideae.e-monocot.org/node/1582"
"urn:kew.org:wcs:taxon:458933","c1064b95-46b8-45e1-89d2-965a61eda3e5","1592","","","","Liu, Z.J. & Chen, S.C. Original description of Paphiopedilum villosum var. densissimum.  (2009).","Original description of Paphiopedilum villosum var. densissimum","Z.J. Liu; S.C. Chen","http://cypripedioideae.e-monocot.org/node/1592","","eng","original","","2012-07-16T13:36:11+00:00","2012-07-16T13:36:11+00:00","Botanical Protologue","","http://cypripedioideae.e-monocot.org/node/1592"
"urn:kew.org:wcs:taxon:458933","f0cc22c1-f409-44bc-a44b-90e6af22731d","322","","urn:ISBN:9787030248640","","Zhongjian, L., Chen, S.-C., Chen, L.J. & Lei, S.P. The genus Paphiopedilum in China. 371 (Science Press: Beijing, 2009).","The genus <i>Paphiopedilum</i> in China","L. Zhongjian; S.C. Chen; L.J. Chen; S.P. Lei","http://cypripedioideae.e-monocot.org/node/322","","eng","original","","2012-03-12T15:08:30+00:00","2012-12-12T10:15:28+00:00","Book","","http://cypripedioideae.e-monocot.org/node/1592"
"urn:kew.org:wcs:taxon:458934","ebe0d9e2-b68a-4892-be1c-546f89da5b55","1649","","","","Liu, Z.J. & Chen, S.C. Original description of Paphiopedilum × yunnanicum.  (2009).","Original description of Paphiopedilum × yunnanicum","Z.J. Liu; S.C. Chen","http://cypripedioideae.e-monocot.org/node/1649","","eng","original","","2012-07-16T13:37:35+00:00","2012-07-16T13:37:35+00:00","Botanical Protologue","","http://cypripedioideae.e-monocot.org/node/1649"
"urn:kew.org:wcs:taxon:459034","232c1b31-f705-4eed-be63-8355a4ab3bdf","301","","","","Higgins, W.E. & Viveros, P. A new Phragmipedium (Orchidaceae) from Columbia. Lankesteriana 8, 89-92 (2008).","A new <i>Phragmipedium</i> (Orchidaceae) from Columbia","W.E. Higgins; P. Viveros","http://cypripedioideae.e-monocot.org/node/301","","eng","original","","2012-03-12T15:08:26+00:00","2013-01-30T12:56:04+00:00","Journal Article","","http://cypripedioideae.e-monocot.org/node/1702"
"urn:kew.org:wcs:taxon:459034","b2905814-0499-4452-bb85-ccfa50e741af","1702","","","","Higgins, W.E. & Viveros, P. Original description of Phragmipedium manzuri. 8(3),  (2008).","Original description of Phragmipedium manzuri","W.E. Higgins; P. Viveros","http://cypripedioideae.e-monocot.org/node/1702","","eng","original","","2012-07-16T13:39:02+00:00","2012-07-16T13:39:02+00:00","Botanical Protologue","","http://cypripedioideae.e-monocot.org/node/1702"
"urn:kew.org:wcs:taxon:459909","82834c59-9559-4711-b412-17f9bd479861","1255","","","","Original description of Paphiopedilum barbigerum var. barbigerum.","Original description of Paphiopedilum barbigerum var. barbigerum","","http://cypripedioideae.e-monocot.org/node/1255","","eng","original","","2012-07-16T13:27:21+00:00","2012-07-16T13:27:21+00:00","Botanical Protologue","","http://cypripedioideae.e-monocot.org/node/1255"
"urn:kew.org:wcs:taxon:459910","3ca72fde-e965-4e5a-b90e-f05808eec54f","1624","","","","Liu, Z.J. & Chen, S.C. Original description of Paphiopedilum × cribbii nothovar. yunnanicum.","Original description of Paphiopedilum × cribbii nothovar. yunnanicum","Z.J. Liu; S.C. Chen","http://cypripedioideae.e-monocot.org/node/1624","","eng","original","","2012-07-16T13:36:54+00:00","2012-07-16T13:36:54+00:00","Botanical Protologue","","http://cypripedioideae.e-monocot.org/node/1624"
"urn:kew.org:wcs:taxon:459911","916c8229-14cd-4b6d-a862-e2787e0f2179","1623","","","","Original description of Paphiopedilum × cribbii nothovar. cribbii.","Original description of Paphiopedilum × cribbii nothovar. cribbii","","http://cypripedioideae.e-monocot.org/node/1623","","eng","original","","2012-07-16T13:36:54+00:00","2012-07-16T13:36:54+00:00","Botanical Protologue","","http://cypripedioideae.e-monocot.org/node/1623"
"urn:kew.org:wcs:taxon:461245","c82e6289-148b-4b8c-b8d8-411ca1459a7d","1375","","","","Averyanov, L.V. Original description of Paphiopedilum gratrixianum var. daoense. 110,  (2002).","Original description of Paphiopedilum gratrixianum var. daoense","L.V. Averyanov","http://cypripedioideae.e-monocot.org/node/1375","","eng","original","","2012-07-16T13:30:32+00:00","2012-07-16T13:30:32+00:00","Botanical Protologue","","http://cypripedioideae.e-monocot.org/node/1375"
"urn:kew.org:wcs:taxon:461246","7301b5f5-b6d3-43a7-b4c2-9cadf21cea46","1253","","","","Averyanov, L.V. Original description of Paphiopedilum barbigerum var. aspersum. 11(1),  (2008).","Original description of Paphiopedilum barbigerum var. aspersum","L.V. Averyanov","http://cypripedioideae.e-monocot.org/node/1253","","eng","original","","2012-07-16T13:27:18+00:00","2012-07-16T13:27:18+00:00","Botanical Protologue","","http://cypripedioideae.e-monocot.org/node/1253"
"urn:kew.org:wcs:taxon:462333","62457d73-7ca5-4a51-b248-6d3806c8c70a","1091","","","","Sheviak, C.J. Original description of Cypripedium parviflorum var. exiliens. 7(2),  (2010).","Original description of Cypripedium parviflorum var. exiliens","C.J. Sheviak","http://cypripedioideae.e-monocot.org/node/1091","","eng","original","","2012-07-16T13:21:47+00:00","2012-07-16T13:21:47+00:00","Botanical Protologue","","http://cypripedioideae.e-monocot.org/node/1091"
"urn:kew.org:wcs:taxon:462340","a7eed27d-8281-4301-a303-ae6971dc323f","1140","","","","Liu, Z.J. & Chen, L.J. Original description of Cypripedium singchii. 27,  (2009).","Original description of Cypripedium singchii","Z.J. Liu; L.J. Chen","http://cypripedioideae.e-monocot.org/node/1140","","eng","original","","2012-07-16T13:23:21+00:00","2012-07-16T13:23:21+00:00","Botanical Protologue","","http://cypripedioideae.e-monocot.org/node/1140"
"urn:kew.org:wcs:taxon:463788","88ea98a3-9413-44fe-8e24-a1b753c96a88","1374","","","","Liu, Z.J. & Chen, L.J. Original description of Paphiopedilum gratrixianum var. cangyuanense. 61,  (2010).","Original description of Paphiopedilum gratrixianum var. cangyuanense","Z.J. Liu; L.J. Chen","http://cypripedioideae.e-monocot.org/node/1374","","eng","original","","2012-07-16T13:30:29+00:00","2012-07-16T13:30:29+00:00","Botanical Protologue","","http://cypripedioideae.e-monocot.org/node/1374"
"urn:kew.org:wcs:taxon:463797","ebd94ff5-cda6-465f-92e1-52f94f050c62","1509","","","","Liu, Z.J. & Chen, L.J. Original description of Paphiopedilum qingyongii. 61,  (2010).","Original description of Paphiopedilum qingyongii","Z.J. Liu; L.J. Chen","http://cypripedioideae.e-monocot.org/node/1509","","eng","original","","2012-07-16T13:33:53+00:00","2012-07-16T13:33:53+00:00","Botanical Protologue","","http://cypripedioideae.e-monocot.org/node/1509"
"urn:kew.org:wcs:taxon:463872","a5559b3b-0b24-4c63-8165-a039a354a462","1385","","","","Roeth, J. Original description of Paphiopedilum helenae var. peschutteri. 61,  (2010).","Original description of Paphiopedilum helenae var. peschutteri","J. Roeth","http://cypripedioideae.e-monocot.org/node/1385","","eng","original","","2012-07-16T13:30:50+00:00","2012-07-16T13:30:50+00:00","Botanical Protologue","","http://cypripedioideae.e-monocot.org/node/1385"
"urn:kew.org:wcs:taxon:463905","0468724e-f0ea-430d-a987-dd6f5ead7045","1329","","","","Grell, E. & Gunzenhauser, E. Original description of Paphiopedilum delenatii f. lutescens. 118,  (2010).","Original description of Paphiopedilum delenatii f. lutescens","E. Grell; E. Gunzenhauser","http://cypripedioideae.e-monocot.org/node/1329","","eng","original","","2012-07-16T13:29:12+00:00","2012-07-16T13:29:12+00:00","Botanical Protologue","","http://cypripedioideae.e-monocot.org/node/1329"
"urn:kew.org:wcs:taxon:464039","72f7a827-4436-4323-863e-9307fd30c1ba","1532","","","","Gruss, O. & Roeth, J. Original description of Paphiopedilum spicerianum f. burkhardii. 61,  (2010).","Original description of Paphiopedilum spicerianum f. burkhardii","O. Gruss; J. Roeth","http://cypripedioideae.e-monocot.org/node/1532","","eng","original","","2012-07-16T13:34:25+00:00","2012-07-16T13:34:25+00:00","Botanical Protologue","","http://cypripedioideae.e-monocot.org/node/1532"
"urn:kew.org:wcs:taxon:464073","3ab314f5-1e60-46c7-ba76-b8d2516fb71c","1721","","","","Gruss, O. Original description of Phragmipedium × merinoi. 61,  (2010).","Original description of Phragmipedium × merinoi","O. Gruss","http://cypripedioideae.e-monocot.org/node/1721","","eng","original","","2012-07-16T13:39:33+00:00","2012-07-16T13:39:33+00:00","Botanical Protologue","","http://cypripedioideae.e-monocot.org/node/1721"
"urn:kew.org:wcs:taxon:464426","d902e5ca-062f-4009-a231-aac6f06b12e6","1645","","","","Gogniat, & de Loubresse, X.G. Original description of Paphiopedilum × trantuanhii. 1,  (2008).","Original description of Paphiopedilum × trantuanhii","Gogniat; X.G. Loubresse","http://cypripedioideae.e-monocot.org/node/1645","","eng","original","","2012-07-16T13:37:28+00:00","2012-07-16T13:37:28+00:00","Botanical Protologue","","http://cypripedioideae.e-monocot.org/node/1645"
"urn:kew.org:wcs:taxon:467823","ea836299-f379-4db8-a3fb-3c43f3378972","1376","","","","Liu, Z.J. & Chen, L.J. Original description of Paphiopedilum guangdongense. 48,  (2010).","Original description of Paphiopedilum guangdongense","Z.J. Liu; L.J. Chen","http://cypripedioideae.e-monocot.org/node/1376","","eng","original","","2012-07-16T13:30:35+00:00","2012-07-16T13:30:35+00:00","Botanical Protologue","","http://cypripedioideae.e-monocot.org/node/1376"
"urn:kew.org:wcs:taxon:47142","9e3121f7-c042-41f2-9a07-26ebc98bec1b","783","","","","Rafinesque, C.S. Original description of Cordula. 4,  (1838).","Original description of Cordula","C.S. Rafinesque","http://cypripedioideae.e-monocot.org/node/783","","eng","original","","2012-07-16T13:10:11+00:00","2012-07-16T15:01:21+00:00","Botanical Protologue","http://biodiversitylibrary.org/page/7430540","http://cypripedioideae.e-monocot.org/node/783"
"urn:kew.org:wcs:taxon:47143","5bb33bc4-0927-47c2-b7b2-b60e5eec3423","784","","","","Hallier, H.(J.) G. Original description of Cordula amabilis. No.,  (1921).","Original description of Cordula amabilis","H.(J.) G. Hallier","http://cypripedioideae.e-monocot.org/node/784","","eng","original","","2012-07-16T13:10:14+00:00","2012-07-16T13:10:14+00:00","Botanical Protologue","","http://cypripedioideae.e-monocot.org/node/784"
"urn:kew.org:wcs:taxon:47144","7c17a402-c5c9-498f-a919-df6b62e814b6","785","","","","Gower, W.H. Original description of Cordula appletoniana. 20,  (1912).","Original description of Cordula appletoniana","W.H. Gower","http://cypripedioideae.e-monocot.org/node/785","","eng","original","","2012-07-16T13:10:20+00:00","2012-07-16T13:10:20+00:00","Botanical Protologue","","http://cypripedioideae.e-monocot.org/node/785"
"urn:kew.org:wcs:taxon:47145","24b112b6-3db5-44e4-a5b4-06e9c0f5fc51","786","","","","Reichenbach, H.G. Original description of Cordula argus. 20,  (1912).","Original description of Cordula argus","H.G. Reichenbach","http://cypripedioideae.e-monocot.org/node/786","","eng","original","","2012-07-16T13:10:23+00:00","2012-07-16T13:10:23+00:00","Botanical Protologue","","http://cypripedioideae.e-monocot.org/node/786"
"urn:kew.org:wcs:taxon:47146","9b3c87e3-d6c1-49ed-a961-9e9af2bd0b56","787","","","","Lindley, J. Original description of Cordula barbata. 20,  (1912).","Original description of Cordula barbata","J. Lindley","http://cypripedioideae.e-monocot.org/node/787","","eng","original","","2012-07-16T13:10:23+00:00","2012-07-16T13:10:23+00:00","Botanical Protologue","","http://cypripedioideae.e-monocot.org/node/787"
"urn:kew.org:wcs:taxon:47147","b87256ef-a011-4218-b7ea-ba8b8bcde4ff","788","","","","Reichenbach, H.G. Original description of Cordula bellatula. 20,  (1912).","Original description of Cordula bellatula","H.G. Reichenbach","http://cypripedioideae.e-monocot.org/node/788","","eng","original","","2012-07-16T13:10:26+00:00","2012-07-16T13:10:26+00:00","Botanical Protologue","","http://cypripedioideae.e-monocot.org/node/788"
"urn:kew.org:wcs:taxon:47148","08986de2-ff83-4784-846d-bbc613a92767","789","","","","Reichenbach, H.G. Original description of Cordula boxallii. 20,  (1912).","Original description of Cordula boxallii","H.G. Reichenbach","http://cypripedioideae.e-monocot.org/node/789","","eng","original","","2012-07-16T13:10:26+00:00","2012-07-16T13:10:26+00:00","Botanical Protologue","","http://cypripedioideae.e-monocot.org/node/789"
"urn:kew.org:wcs:taxon:47149","1b3de02e-accd-4ae7-83e6-8264935e47b1","790","","","","Reichenbach, H.G. Original description of Cordula bulleniana. 20,  (1912).","Original description of Cordula bulleniana","H.G. Reichenbach","http://cypripedioideae.e-monocot.org/node/790","","eng","original","","2012-07-16T13:10:26+00:00","2012-07-16T13:10:26+00:00","Botanical Protologue","","http://cypripedioideae.e-monocot.org/node/790"
"urn:kew.org:wcs:taxon:47150","61268501-d52c-412e-9776-a0c56d240b98","791","","","","Reichenbach, H.G. Original description of Cordula callosa. 20,  (1912).","Original description of Cordula callosa","H.G. Reichenbach","http://cypripedioideae.e-monocot.org/node/791","","eng","original","","2012-07-16T13:10:29+00:00","2012-07-16T13:10:29+00:00","Botanical Protologue","","http://cypripedioideae.e-monocot.org/node/791"
"urn:kew.org:wcs:taxon:47151","49ee76ac-12a5-4e17-a482-73dc25ed90f8","792","","","","O'Brien, J. Original description of Cordula chamberlainiana. 20,  (1912).","Original description of Cordula chamberlainiana","J. O'Brien","http://cypripedioideae.e-monocot.org/node/792","","eng","original","","2012-07-16T13:10:29+00:00","2012-07-16T13:10:29+00:00","Botanical Protologue","","http://cypripedioideae.e-monocot.org/node/792"
"urn:kew.org:wcs:taxon:47152","eb4833c7-1727-4673-bd39-486a1f3a5f26","793","","","","Rolfe, R.A. Original description of Cordula charlesworthii. 20,  (1912).","Original description of Cordula charlesworthii","R.A. Rolfe","http://cypripedioideae.e-monocot.org/node/793","","eng","original","","2012-07-16T13:10:32+00:00","2012-07-16T13:10:32+00:00","Botanical Protologue","","http://cypripedioideae.e-monocot.org/node/793"
"urn:kew.org:wcs:taxon:47153","cc4878f5-a602-4c2e-861a-1c94cfc1e9e8","794","","","","Reichenbach, H.G. Original description of Cordula ciliolaris. 20,  (1912).","Original description of Cordula ciliolaris","H.G. Reichenbach","http://cypripedioideae.e-monocot.org/node/794","","eng","original","","2012-07-16T13:10:38+00:00","2012-07-16T13:10:38+00:00","Botanical Protologue","","http://cypripedioideae.e-monocot.org/node/794"
"urn:kew.org:wcs:taxon:47154","ade7c14b-793f-483f-85b1-e0c3143519eb","795","","","","Bateman, J. Original description of Cordula concolor. 20,  (1912).","Original description of Cordula concolor","J. Bateman","http://cypripedioideae.e-monocot.org/node/795","","eng","original","","2012-07-16T13:10:38+00:00","2012-07-16T13:10:38+00:00","Botanical Protologue","","http://cypripedioideae.e-monocot.org/node/795"
"urn:kew.org:wcs:taxon:47155","352e9318-af64-4094-86e2-3d0d544f5d76","796","","","","Reichenbach, H.G. Original description of Cordula curtisii. 10,  (1912).","Original description of Cordula curtisii","H.G. Reichenbach","http://cypripedioideae.e-monocot.org/node/796","","eng","original","","2012-07-16T13:10:41+00:00","2012-07-16T13:10:41+00:00","Botanical Protologue","","http://cypripedioideae.e-monocot.org/node/796"
"urn:kew.org:wcs:taxon:47156","1e24a10f-a8de-4a84-9f07-921ffd01ce7d","797","","","","Lindley, J. Original description of Cordula dayana. 20,  (1912).","Original description of Cordula dayana","J. Lindley","http://cypripedioideae.e-monocot.org/node/797","","eng","original","","2012-07-16T13:10:41+00:00","2012-07-16T13:10:41+00:00","Botanical Protologue","","http://cypripedioideae.e-monocot.org/node/797"
"urn:kew.org:wcs:taxon:47157","fd11a827-a546-4f4c-8068-b1859716850b","798","","","","Beddome, R.H. Original description of Cordula druryi. 20,  (1912).","Original description of Cordula druryi","R.H. Beddome","http://cypripedioideae.e-monocot.org/node/798","","eng","original","","2012-07-16T13:10:44+00:00","2012-07-16T13:10:44+00:00","Botanical Protologue","","http://cypripedioideae.e-monocot.org/node/798"
"urn:kew.org:wcs:taxon:47158","cd889053-37e2-4577-ae2a-f5273d498f91","799","","","","Schlechter, F.R.R. Original description of Cordula esquirolei. 27,  (1925).","Original description of Cordula esquirolei","F.R.R. Schlechter","http://cypripedioideae.e-monocot.org/node/799","","eng","original","","2012-07-16T13:10:46+00:00","2012-07-16T13:10:46+00:00","Botanical Protologue","","http://cypripedioideae.e-monocot.org/node/799"
"urn:kew.org:wcs:taxon:47159","33bcae2c-9444-427c-8dea-c4cfa447bc45","800","","","","Ridley, H.N. Original description of Cordula exul. 20,  (1912).","Original description of Cordula exul","H.N. Ridley","http://cypripedioideae.e-monocot.org/node/800","","eng","original","","2012-07-16T13:10:49+00:00","2012-07-16T13:10:49+00:00","Botanical Protologue","","http://cypripedioideae.e-monocot.org/node/800"
"urn:kew.org:wcs:taxon:47160","5e702e1e-c970-45d8-a613-d9965fb422bd","801","","","","Lindley, J. Original description of Cordula fairrieana. 20,  (1912).","Original description of Cordula fairrieana","J. Lindley","http://cypripedioideae.e-monocot.org/node/801","","eng","original","","2012-07-16T13:10:51+00:00","2012-07-16T13:10:51+00:00","Botanical Protologue","","http://cypripedioideae.e-monocot.org/node/801"
"urn:kew.org:wcs:taxon:47161","aa5679d8-7cba-4d78-90ab-5580128fdba5","833","","","","Rolfe, R.A. Original description of Cordula × frankeana. 20,  (1912).","Original description of Cordula × frankeana","R.A. Rolfe","http://cypripedioideae.e-monocot.org/node/833","","eng","original","","2012-07-16T13:11:48+00:00","2012-07-16T13:11:48+00:00","Botanical Protologue","","http://cypripedioideae.e-monocot.org/node/833"
"urn:kew.org:wcs:taxon:47162","55385835-2073-48da-841f-464015b0bfea","802","","","","von Blume, C.(K.) L. Original description of Cordula glandulifera. 20,  (1912).","Original description of Cordula glandulifera","C.(K.) L. Blume","http://cypripedioideae.e-monocot.org/node/802","","eng","original","","2012-07-16T13:10:51+00:00","2012-07-16T13:10:51+00:00","Botanical Protologue","","http://cypripedioideae.e-monocot.org/node/802"
"urn:kew.org:wcs:taxon:47163","32688b97-cd70-4ec5-b1ce-bbb90e67c0aa","803","","","","Smith, J.J. Original description of Cordula glaucophylla. 20,  (1912).","Original description of Cordula glaucophylla","J.J. Smith","http://cypripedioideae.e-monocot.org/node/803","","eng","original","","2012-07-16T13:10:54+00:00","2012-07-16T13:10:54+00:00","Botanical Protologue","","http://cypripedioideae.e-monocot.org/node/803"
"urn:kew.org:wcs:taxon:47164","68b92023-ace1-49aa-9a42-80b7d9e76878","804","","","","Godefroy-Lebeuf, A. Original description of Cordula godefroyae. 20,  (1912).","Original description of Cordula godefroyae","A. Godefroy-Lebeuf","http://cypripedioideae.e-monocot.org/node/804","","eng","original","","2012-07-16T13:10:58+00:00","2012-07-16T13:10:58+00:00","Botanical Protologue","","http://cypripedioideae.e-monocot.org/node/804"
"urn:kew.org:wcs:taxon:47165","f04bfd24-089c-4328-83f8-31b13822ead5","805","","","","Rolfe, R.A. Original description of Cordula gratrixiana. 20,  (1912).","Original description of Cordula gratrixiana","R.A. Rolfe","http://cypripedioideae.e-monocot.org/node/805","","eng","original","","2012-07-16T13:11:00+00:00","2012-07-16T13:11:00+00:00","Botanical Protologue","","http://cypripedioideae.e-monocot.org/node/805"
"urn:kew.org:wcs:taxon:47166","b1cfaebb-1d85-46bc-ad9f-2ef063b7fbfa","806","","","","Reichenbach, H.G. Original description of Cordula haynaldiana. 20,  (1912).","Original description of Cordula haynaldiana","H.G. Reichenbach","http://cypripedioideae.e-monocot.org/node/806","","eng","original","","2012-07-16T13:11:00+00:00","2012-07-16T13:11:00+00:00","Botanical Protologue","","http://cypripedioideae.e-monocot.org/node/806"
"urn:kew.org:wcs:taxon:47167","11d6ce95-0f1a-4961-a903-6a3d6cf035b0","807","","","","Hooker, W.J. Original description of Cordula hirsutissima. 20,  (1912).","Original description of Cordula hirsutissima","W.J. Hooker","http://cypripedioideae.e-monocot.org/node/807","","eng","original","","2012-07-16T13:11:03+00:00","2012-07-16T13:11:03+00:00","Botanical Protologue","","http://cypripedioideae.e-monocot.org/node/807"
"urn:kew.org:wcs:taxon:47168","3ee105ff-97a9-45c8-aece-edf0d9d9aa13","808","","","","Reichenbach, H.G. Original description of Cordula hookerae. 20,  (1912).","Original description of Cordula hookerae","H.G. Reichenbach","http://cypripedioideae.e-monocot.org/node/808","","eng","original","","2012-07-16T13:11:07+00:00","2012-07-16T13:11:07+00:00","Botanical Protologue","","http://cypripedioideae.e-monocot.org/node/808"
"urn:kew.org:wcs:taxon:47169","25b31882-6c35-42e1-ae11-c68c4af84c67","809","","","","Lindley, J. Original description of Cordula insignis. 4,  (1838).","Original description of Cordula insignis","J. Lindley","http://cypripedioideae.e-monocot.org/node/809","","eng","original","","2012-07-16T13:11:11+00:00","2012-07-16T13:11:11+00:00","Botanical Protologue","","http://cypripedioideae.e-monocot.org/node/809"
"urn:kew.org:wcs:taxon:47170","59d438fb-3d56-4d8e-aecd-c806c3513e74","810","","","","Lindley, J. Original description of Cordula javanica. 20,  (1912).","Original description of Cordula javanica","J. Lindley","http://cypripedioideae.e-monocot.org/node/810","","eng","original","","2012-07-16T13:11:11+00:00","2012-07-16T13:11:11+00:00","Botanical Protologue","","http://cypripedioideae.e-monocot.org/node/810"
"urn:kew.org:wcs:taxon:47171","45a9f391-d2a8-4875-bb1e-6cc74853490d","834","","","","Reichenbach, H.G. Original description of Cordula × kimballiana. 20,  (1912).","Original description of Cordula × kimballiana","H.G. Reichenbach","http://cypripedioideae.e-monocot.org/node/834","","eng","original","","2012-07-16T13:11:50+00:00","2012-07-16T13:11:50+00:00","Botanical Protologue","","http://cypripedioideae.e-monocot.org/node/834"
"urn:kew.org:wcs:taxon:47172","4821f04f-a0ba-480d-a9fb-52f7eb3be130","811","","","","Reichenbach, H.G. Original description of Cordula lawrenceana. 20,  (1912).","Original description of Cordula lawrenceana","H.G. Reichenbach","http://cypripedioideae.e-monocot.org/node/811","","eng","original","","2012-07-16T13:11:14+00:00","2012-07-16T13:11:14+00:00","Botanical Protologue","","http://cypripedioideae.e-monocot.org/node/811"
"urn:kew.org:wcs:taxon:47173","329415e1-916c-47b7-9dca-46d0285a383c","835","","","","auct., Original description of Cordula × littleana. 20,  (1912).","Original description of Cordula × littleana","auct.","http://cypripedioideae.e-monocot.org/node/835","","eng","original","","2012-07-16T13:11:50+00:00","2012-07-16T13:11:50+00:00","Botanical Protologue","","http://cypripedioideae.e-monocot.org/node/835"
"urn:kew.org:wcs:taxon:47174","a4059a26-e324-4dfb-88ca-1792a20efadc","812","","","","Lindley, J. Original description of Cordula lowii. 20,  (1912).","Original description of Cordula lowii","J. Lindley","http://cypripedioideae.e-monocot.org/node/812","","eng","original","","2012-07-16T13:11:14+00:00","2012-07-16T13:11:14+00:00","Botanical Protologue","","http://cypripedioideae.e-monocot.org/node/812"
"urn:kew.org:wcs:taxon:47175","e6b93eb1-ffa5-45f5-9bd6-e640e7cbd41a","813","","","","Reichenbach, H.G. Original description of Cordula mastersiana. 20,  (1912).","Original description of Cordula mastersiana","H.G. Reichenbach","http://cypripedioideae.e-monocot.org/node/813","","eng","original","","2012-07-16T13:11:17+00:00","2012-07-16T13:11:17+00:00","Botanical Protologue","","http://cypripedioideae.e-monocot.org/node/813"
"urn:kew.org:wcs:taxon:47176","da0409af-2ddf-4e87-a0ae-77edebb8817b","814","","","","Reichenbach, H.G. Original description of Cordula nigrita. 20,  (1912).","Original description of Cordula nigrita","H.G. Reichenbach","http://cypripedioideae.e-monocot.org/node/814","","eng","original","","2012-07-16T13:11:17+00:00","2012-07-16T13:11:17+00:00","Botanical Protologue","","http://cypripedioideae.e-monocot.org/node/814"
"urn:kew.org:wcs:taxon:47177","9ee19bce-9187-4877-86d9-b0cd0b03a2de","815","","","","Reichenbach, H.G. Original description of Cordula nivea. 20,  (1912).","Original description of Cordula nivea","H.G. Reichenbach","http://cypripedioideae.e-monocot.org/node/815","","eng","original","","2012-07-16T13:11:19+00:00","2012-07-16T13:11:19+00:00","Botanical Protologue","","http://cypripedioideae.e-monocot.org/node/815"
"urn:kew.org:wcs:taxon:47178","d9ac0d9e-e141-4d5b-ab48-f4e744193825","816","","","","Reichenbach, H.G. Original description of Cordula parishii. 20,  (1912).","Original description of Cordula parishii","H.G. Reichenbach","http://cypripedioideae.e-monocot.org/node/816","","eng","original","","2012-07-16T13:11:19+00:00","2012-07-16T13:11:19+00:00","Botanical Protologue","","http://cypripedioideae.e-monocot.org/node/816"
"urn:kew.org:wcs:taxon:47179","47952c8f-1d64-4863-ad3a-ebd2b180e4ea","817","","","","Reichenbach, H.G. Original description of Cordula petri. 20,  (1912).","Original description of Cordula petri","H.G. Reichenbach","http://cypripedioideae.e-monocot.org/node/817","","eng","original","","2012-07-16T13:11:21+00:00","2012-07-16T13:11:21+00:00","Botanical Protologue","","http://cypripedioideae.e-monocot.org/node/817"
"urn:kew.org:wcs:taxon:47180","08db380c-78d3-4c9b-a3bf-4d6b89365877","818","","","","Reichenbach, H.G. Original description of Cordula philippinensis. 20,  (1912).","Original description of Cordula philippinensis","H.G. Reichenbach","http://cypripedioideae.e-monocot.org/node/818","","eng","original","","2012-07-16T13:11:21+00:00","2012-07-16T13:11:21+00:00","Botanical Protologue","","http://cypripedioideae.e-monocot.org/node/818"
"urn:kew.org:wcs:taxon:47181","0f809c1a-80f5-4b15-9578-6342cce4777a","819","","","","Reichenbach, H.G. Original description of Cordula praestans. 20,  (1912).","Original description of Cordula praestans","H.G. Reichenbach","http://cypripedioideae.e-monocot.org/node/819","","eng","original","","2012-07-16T13:11:23+00:00","2012-07-16T13:11:23+00:00","Botanical Protologue","","http://cypripedioideae.e-monocot.org/node/819"
"urn:kew.org:wcs:taxon:47182","58ccf6ef-d540-402e-a5da-bb2a52f7d6c7","820","","","","Lindley, J. Original description of Cordula purpurata. 20,  (1912).","Original description of Cordula purpurata","J. Lindley","http://cypripedioideae.e-monocot.org/node/820","","eng","original","","2012-07-16T13:11:23+00:00","2012-07-16T13:11:23+00:00","Botanical Protologue","","http://cypripedioideae.e-monocot.org/node/820"
"urn:kew.org:wcs:taxon:47183","ba42c007-3b52-4911-9e05-346b3d61e41f","821","","","","Reichenbach, H.G. Original description of Cordula rothschildiana. 20,  (1912).","Original description of Cordula rothschildiana","H.G. Reichenbach","http://cypripedioideae.e-monocot.org/node/821","","eng","original","","2012-07-16T13:11:27+00:00","2012-07-16T13:11:27+00:00","Botanical Protologue","","http://cypripedioideae.e-monocot.org/node/821"
"urn:kew.org:wcs:taxon:47184","9988311c-19fb-43e0-9043-d7f151a8c68e","822","","","","Reichenbach, H.G. Original description of Cordula sanderiana. 20,  (1912).","Original description of Cordula sanderiana","H.G. Reichenbach","http://cypripedioideae.e-monocot.org/node/822","","eng","original","","2012-07-16T13:11:27+00:00","2012-07-16T13:11:27+00:00","Botanical Protologue","","http://cypripedioideae.e-monocot.org/node/822"
"urn:kew.org:wcs:taxon:47185","5e83c9e2-7dd1-4114-ad66-68398ce29167","836","","","","Rolfe, R.A. Original description of Cordula × shipwayae. 20,  (1912).","Original description of Cordula × shipwayae","R.A. Rolfe","http://cypripedioideae.e-monocot.org/node/836","","eng","original","","2012-07-16T13:11:55+00:00","2012-07-16T13:11:55+00:00","Botanical Protologue","","http://cypripedioideae.e-monocot.org/node/836"
"urn:kew.org:wcs:taxon:47186","1643df65-5f70-4e4e-8b13-5d77adc8fdec","823","","","","Rolfe, R.A. Original description of Cordula siamensis. 20,  (1912).","Original description of Cordula siamensis","R.A. Rolfe","http://cypripedioideae.e-monocot.org/node/823","","eng","original","","2012-07-16T13:11:29+00:00","2012-07-16T13:11:29+00:00","Botanical Protologue","","http://cypripedioideae.e-monocot.org/node/823"
"urn:kew.org:wcs:taxon:47187","46f0d1f4-d5d9-4b95-82bb-6a75c9522638","824","","","","Reichenbach, H.G. Original description of Cordula spiceriana. 20,  (1912).","Original description of Cordula spiceriana","H.G. Reichenbach","http://cypripedioideae.e-monocot.org/node/824","","eng","original","","2012-07-16T13:11:29+00:00","2012-07-16T13:11:29+00:00","Botanical Protologue","","http://cypripedioideae.e-monocot.org/node/824"
"urn:kew.org:wcs:taxon:47188","442e6603-7334-4a87-95b7-e579db93c7ae","825","","","","Hooker, W.J. Original description of Cordula stonei. 20,  (1912).","Original description of Cordula stonei","W.J. Hooker","http://cypripedioideae.e-monocot.org/node/825","","eng","original","","2012-07-16T13:11:34+00:00","2012-07-16T13:11:34+00:00","Botanical Protologue","","http://cypripedioideae.e-monocot.org/node/825"
"urn:kew.org:wcs:taxon:47189","90a8ffd2-d805-4740-bb27-a8aabb94a2ea","826","","","","Reichenbach, H.G. Original description of Cordula superbiens. 20,  (1912).","Original description of Cordula superbiens","H.G. Reichenbach","http://cypripedioideae.e-monocot.org/node/826","","eng","original","","2012-07-16T13:11:34+00:00","2012-07-16T13:11:34+00:00","Botanical Protologue","","http://cypripedioideae.e-monocot.org/node/826"
"urn:kew.org:wcs:taxon:47190","af3e9578-01d2-4550-bbec-8c8c0ac9e6c5","827","","","","Reichenbach, H.G. Original description of Cordula tonsa. 20,  (1912).","Original description of Cordula tonsa","H.G. Reichenbach","http://cypripedioideae.e-monocot.org/node/827","","eng","original","","2012-07-16T13:11:37+00:00","2012-07-16T13:11:37+00:00","Botanical Protologue","","http://cypripedioideae.e-monocot.org/node/827"
"urn:kew.org:wcs:taxon:47191","bc120327-cfce-48d8-8d7d-5e236dcd7a5c","828","","","","Sims, J. Original description of Cordula venusta. 20,  (1912).","Original description of Cordula venusta","J. Sims","http://cypripedioideae.e-monocot.org/node/828","","eng","original","","2012-07-16T13:11:37+00:00","2012-07-16T13:11:37+00:00","Botanical Protologue","","http://cypripedioideae.e-monocot.org/node/828"
"urn:kew.org:wcs:taxon:47192","d33eec39-291e-4e0e-b873-e30b7c14ae8a","829","","","","Masters, M.T. Original description of Cordula victoria-mariae. 20,  (1912).","Original description of Cordula victoria-mariae","M.T. Masters","http://cypripedioideae.e-monocot.org/node/829","","eng","original","","2012-07-16T13:11:41+00:00","2012-07-16T13:11:41+00:00","Botanical Protologue","","http://cypripedioideae.e-monocot.org/node/829"
"urn:kew.org:wcs:taxon:47193","faa6fb30-be5a-4b01-b669-c6d73204510f","830","","","","Lindley, J. Original description of Cordula villosa. 20,  (1912).","Original description of Cordula villosa","J. Lindley","http://cypripedioideae.e-monocot.org/node/830","","eng","original","","2012-07-16T13:11:45+00:00","2012-07-16T13:11:45+00:00","Botanical Protologue","","http://cypripedioideae.e-monocot.org/node/830"
"urn:kew.org:wcs:taxon:47194","87c2a08d-9dd4-475c-9a7c-4ff2684f95ec","831","","","","Schlechter, F.R.R. Original description of Cordula violascens. 20,  (1912).","Original description of Cordula violascens","F.R.R. Schlechter","http://cypripedioideae.e-monocot.org/node/831","","eng","original","","2012-07-16T13:11:45+00:00","2012-07-16T13:11:45+00:00","Botanical Protologue","","http://cypripedioideae.e-monocot.org/node/831"
"urn:kew.org:wcs:taxon:47195","7543abc0-1dcd-4759-83fe-57be54834f3a","832","","","","Reichenbach, H.G. Original description of Cordula virens. 20,  (1912).","Original description of Cordula virens","H.G. Reichenbach","http://cypripedioideae.e-monocot.org/node/832","","eng","original","","2012-07-16T13:11:48+00:00","2012-07-16T13:11:48+00:00","Botanical Protologue","","http://cypripedioideae.e-monocot.org/node/832"
"urn:kew.org:wcs:taxon:49084","9d7c6c8e-0da1-4ad2-9609-d87f80398fce","837","","","","Salisbury, R.A. Original description of Criogenes. 75,  (1814).","Original description of Criogenes","R.A. Salisbury","http://cypripedioideae.e-monocot.org/node/837","","eng","original","","2012-07-16T13:11:55+00:00","2012-07-16T13:11:55+00:00","Botanical Protologue","","http://cypripedioideae.e-monocot.org/node/837"
"urn:kew.org:wcs:taxon:49086","94cecdb3-1c2c-4a23-b46d-76c9cc18b171","838","","","","Brown, R. Original description of Criosanthes arietina. 32,  (1905).","Original description of Criosanthes arietina","R. Brown","http://cypripedioideae.e-monocot.org/node/838","","eng","original","","2012-07-16T13:11:59+00:00","2012-07-16T13:11:59+00:00","Botanical Protologue","","http://cypripedioideae.e-monocot.org/node/838"
"urn:kew.org:wcs:taxon:49088","00b25858-6433-40de-a8fd-0ae145b04ca6","839","","","","Salisbury, R.A. Original description of Criosanthes parviflora. 4,  (1838).","Original description of Criosanthes parviflora","R.A. Salisbury","http://cypripedioideae.e-monocot.org/node/839","","eng","original","","2012-07-16T13:12:02+00:00","2012-07-16T13:12:02+00:00","Botanical Protologue","","http://cypripedioideae.e-monocot.org/node/839"
"urn:kew.org:wcs:taxon:53867","ca7258f2-ee3a-46ba-90ae-71ecf96d3491","840","","","","Saint-Lager, J.B. Original description of Cypripedilon. 8,  (1889).","Original description of Cypripedilon","J.B. Saint-Lager","http://cypripedioideae.e-monocot.org/node/840","","eng","original","","2012-07-16T13:12:02+00:00","2012-07-16T13:12:02+00:00","Botanical Protologue","","http://cypripedioideae.e-monocot.org/node/840"
"urn:kew.org:wcs:taxon:53868","2bec61d7-8e15-48ef-9e26-875706bb36d6","841","","","","von Crantz, H.J.N. Original description of Cypripedilon marianus. 8,  (1894).","Original description of Cypripedilon marianus","H.J.N. Crantz","http://cypripedioideae.e-monocot.org/node/841","","eng","original","","2012-07-16T13:12:05+00:00","2012-07-16T13:12:05+00:00","Botanical Protologue","","http://cypripedioideae.e-monocot.org/node/841"
"urn:kew.org:wcs:taxon:53869","257f9fe6-8eab-40ac-9a46-d93a97e914d9","286","","urn:ISBN:0881924032","","Cribb, P.J. The Genus Cypripedium. 301 (Royal Botanic Gardens, Kew and Timber Press: 1997).","The Genus <i>Cypripedium</i>","P.J. Cribb","http://cypripedioideae.e-monocot.org/node/286","","eng","original","","2012-03-12T15:08:26+00:00","2013-03-12T12:41:39+00:00","Book","","http://cypripedioideae.e-monocot.org/node/843"
"urn:kew.org:wcs:taxon:53869","501b2f24-161e-443e-acfa-9a6ef692bff9","843","","","","Linnaeus, C. Original description of Cypripedium.  (1753).at","Original description of Cypripedium","C. Linnaeus","http://cypripedioideae.e-monocot.org/node/843","","eng","original","","2012-07-16T13:12:08+00:00","2012-07-16T15:05:39+00:00","Botanical Protologue","http://biodiversitylibrary.org/page/358972","http://cypripedioideae.e-monocot.org/node/843"
"urn:kew.org:wcs:taxon:53869","dbd39d03-3b03-4f18-837c-413f0851847f","762","","","","Pridgeon, A.M., Cribb, P.J., Chase, M.W. & Rasmussen, F.N. Genera Orchidacearum, General Introduction, Apostasioideae, Cypripedioideae. 1, 197 (Oxford University Press: Oxford, 1999).","Genera Orchidacearum, General Introduction, Apostasioideae, Cypripedioideae","A.M. Pridgeon; P.J. Cribb; M.W. Chase; F.N. Rasmussen","http://cypripedioideae.e-monocot.org/node/762","","eng","original","","2012-07-02T09:37:29+00:00","2013-05-13T13:50:38+00:00","Book","http://www.oup.com/us/catalog/general/subject/LifeSciences/Botany/?view=usa&ci=9780198505136","http://cypripedioideae.e-monocot.org/node/843"
"urn:kew.org:wcs:taxon:53870","505e1285-5c70-4d8d-bb5b-48a2b6e306e2","844","","","","Aiton, W. Original description of Cypripedium acaule. 3,  (1789).","Original description of Cypripedium acaule","W. Aiton","http://cypripedioideae.e-monocot.org/node/844","","eng","original","","2012-07-16T13:12:11+00:00","2012-07-16T15:04:27+00:00","Botanical Protologue","http://biodiversitylibrary.org/page/5875063","http://cypripedioideae.e-monocot.org/node/844"
"urn:kew.org:wcs:taxon:53871","f3620373-1921-4af9-a8ab-e1208b81a06a","846","","","","Brown, P.M. Original description of Cypripedium acaule f. biflorum. 1,  (1995).","Original description of Cypripedium acaule f. biflorum","P.M. Brown","http://cypripedioideae.e-monocot.org/node/846","","eng","original","","2012-07-16T13:12:23+00:00","2012-07-16T13:12:23+00:00","Botanical Protologue","","http://cypripedioideae.e-monocot.org/node/846"
"urn:kew.org:wcs:taxon:53876","1245a7d4-226b-4e34-b608-176081ca6b71","1186","","","","Brown, P.M. Original description of Cypripedium × alaskanum. 1,  (1995).","Original description of Cypripedium × alaskanum","P.M. Brown","http://cypripedioideae.e-monocot.org/node/1186","","eng","original","","2012-07-16T13:24:52+00:00","2012-07-16T13:24:52+00:00","Botanical Protologue","","http://cypripedioideae.e-monocot.org/node/1186"
"urn:kew.org:wcs:taxon:53879","ae674f7d-af86-4eca-b7b1-6fd4f161d774","849","","","","Aiton, W. Original description of Cypripedium album. 3,  (1789).","Original description of Cypripedium album","W. Aiton","http://cypripedioideae.e-monocot.org/node/849","","eng","original","","2012-07-16T13:12:36+00:00","2012-07-16T15:04:27+00:00","Botanical Protologue","http://biodiversitylibrary.org/page/5875063","http://cypripedioideae.e-monocot.org/node/849"
"urn:kew.org:wcs:taxon:53886","188dff62-81e0-48c3-b995-2f711dcdba53","850","","","","Saint-Lager, J.B. Original description of Cypripedium alternifolium. 7,  (1880).","Original description of Cypripedium alternifolium","J.B. Saint-Lager","http://cypripedioideae.e-monocot.org/node/850","","eng","original","","2012-07-16T13:12:39+00:00","2012-07-16T13:12:39+00:00","Botanical Protologue","","http://cypripedioideae.e-monocot.org/node/850"
"urn:kew.org:wcs:taxon:53890","d6d79880-83a1-4b08-934f-4d8e3dca3ce8","851","","","","Schlechter, F.R.R. Original description of Cypripedium amesianum. 4,  (1919).","Original description of Cypripedium amesianum","F.R.R. Schlechter","http://cypripedioideae.e-monocot.org/node/851","","eng","original","","2012-07-16T13:12:39+00:00","2012-07-16T13:12:39+00:00","Botanical Protologue","","http://cypripedioideae.e-monocot.org/node/851"
"urn:kew.org:wcs:taxon:53891","bf3f802b-4431-4771-87c7-16486cdcb999","1187","","","","Fuller, G.D. Original description of Cypripedium × andrewsii. 34,  (1932).","Original description of Cypripedium × andrewsii","G.D. Fuller","http://cypripedioideae.e-monocot.org/node/1187","","eng","original","","2012-07-16T13:24:52+00:00","2012-07-16T14:52:07+00:00","Botanical Protologue","http://biodiversitylibrary.org/page/602796","http://cypripedioideae.e-monocot.org/node/1187"
"urn:kew.org:wcs:taxon:53895","d9d82aff-3bf6-4fce-a714-7a4dc3bc22b4","852","","","","Gower, W.H. Original description of Cypripedium appletonianum. 43,  (1893).","Original description of Cypripedium appletonianum","W.H. Gower","http://cypripedioideae.e-monocot.org/node/852","","eng","original","","2012-07-16T13:12:42+00:00","2012-07-16T13:12:42+00:00","Botanical Protologue","","http://cypripedioideae.e-monocot.org/node/852"
"urn:kew.org:wcs:taxon:53896","dca23216-82a6-482a-a6fd-1ca84b6c79f9","853","","","","Reichenbach, H.G. Original description of Cypripedium argus. 1873,  (1873).","Original description of Cypripedium argus","H.G. Reichenbach","http://cypripedioideae.e-monocot.org/node/853","","eng","original","","2012-07-16T13:12:42+00:00","2012-07-16T14:57:51+00:00","Botanical Protologue","http://biodiversitylibrary.org/page/16447700","http://cypripedioideae.e-monocot.org/node/853"
"urn:kew.org:wcs:taxon:53897","c8666831-d18d-4908-8097-969b4ce73cc0","854","","","","Brown, R. Original description of Cypripedium arietinum. 5,  (1813).","Original description of Cypripedium arietinum","R. Brown","http://cypripedioideae.e-monocot.org/node/854","","eng","original","","2012-07-16T13:12:45+00:00","2012-07-16T13:12:45+00:00","Botanical Protologue","","http://cypripedioideae.e-monocot.org/node/854"
"urn:kew.org:wcs:taxon:53898","1a5e6544-87e2-48cf-801e-7414c90e2482","856","","","","Brown, P.M. Original description of Cypripedium arietinum f. biflorum. 1,  (1995).","Original description of Cypripedium arietinum f. biflorum","P.M. Brown","http://cypripedioideae.e-monocot.org/node/856","","eng","original","","2012-07-16T13:12:48+00:00","2012-07-16T13:12:48+00:00","Botanical Protologue","","http://cypripedioideae.e-monocot.org/node/856"
"urn:kew.org:wcs:taxon:53906","aca4b081-7d89-4ca0-bf96-2f79f67bfa56","857","","","","Koch, K.(C.) H.E. (L.) & Fintelmann, G.A. Original description of Cypripedium assamicum. 1,  (1858).","Original description of Cypripedium assamicum","K.(C.) H.E. (L.) Koch; G.A. Fintelmann","http://cypripedioideae.e-monocot.org/node/857","","eng","original","","2012-07-16T13:12:48+00:00","2012-07-16T13:12:48+00:00","Botanical Protologue","","http://cypripedioideae.e-monocot.org/node/857"
"urn:kew.org:wcs:taxon:53907","a11e7f2e-600e-4e62-8729-871081538b5e","858","","","","Rafinesque, C.S. Original description of Cypripedium assurgens.  (1833).at","Original description of Cypripedium assurgens","C.S. Rafinesque","http://cypripedioideae.e-monocot.org/node/858","","eng","original","","2012-07-16T13:12:55+00:00","2014-01-01T04:15:43+00:00","Botanical Protologue","http://cypripedioideae.e-monocot.org/files/Cypripedium_assurgens_P.pdf","http://cypripedioideae.e-monocot.org/node/858"
"urn:kew.org:wcs:taxon:53908","d8e6d796-7bc6-4bb8-8008-0161d35e1f00","859","","","","Morren, C.F.A. Original description of Cypripedium atsmori. 1,  (1851).","Original description of Cypripedium atsmori","C.F.A. Morren","http://cypripedioideae.e-monocot.org/node/859","","eng","original","","2012-07-16T13:12:55+00:00","2014-01-01T04:15:43+00:00","Botanical Protologue","http://cypripedioideae.e-monocot.org/files/Cypripedium_atsmori_P.pdf","http://cypripedioideae.e-monocot.org/node/859"
"urn:kew.org:wcs:taxon:53910","8b5f2fc9-9339-454f-9006-f2fe894a3c77","860","","","","Rafinesque, C.S. Original description of Cypripedium aureum.  (1833).at","Original description of Cypripedium aureum","C.S. Rafinesque","http://cypripedioideae.e-monocot.org/node/860","","eng","original","","2012-07-16T13:12:59+00:00","2014-01-01T04:15:43+00:00","Botanical Protologue","http://cypripedioideae.e-monocot.org/files/Cypripedium_aureum_P.pdf","http://cypripedioideae.e-monocot.org/node/860"
"urn:kew.org:wcs:taxon:53915","2e61bcbd-8fb5-4a41-9f88-8954c86fce7e","861","","","","Lindley, J. Original description of Cypripedium barbatum. 27(Misc.),  (1841).","Original description of Cypripedium barbatum","J. Lindley","http://cypripedioideae.e-monocot.org/node/861","","eng","original","","2012-07-16T13:12:59+00:00","2012-07-16T15:00:49+00:00","Botanical Protologue","http://biodiversitylibrary.org/page/241930","http://cypripedioideae.e-monocot.org/node/861"
"urn:kew.org:wcs:taxon:53916","2287c8a9-1e87-4e07-9aed-2bc5e8e5d8ff","862","","","","Morren, C.J.É. Original description of Cypripedium barbatum var. superbum. 33,  (1883).","Original description of Cypripedium barbatum var. superbum","C.J.É. Morren","http://cypripedioideae.e-monocot.org/node/862","","eng","original","","2012-07-16T13:13:01+00:00","2014-01-01T04:15:43+00:00","Botanical Protologue","http://cypripedioideae.e-monocot.org/files/Cypripedium_barbatum_var_superbum_P.pdf","http://cypripedioideae.e-monocot.org/node/862"
"urn:kew.org:wcs:taxon:53917","dc3f2a26-5a58-44e1-9297-9bb29786649e","863","","","","Van Houtte, L.B. Original description of Cypripedium barbatum var. veitchii. 4,  (1861).","Original description of Cypripedium barbatum var. veitchii","L.B. Van Houtte","http://cypripedioideae.e-monocot.org/node/863","","eng","original","","2012-07-16T13:13:04+00:00","2012-07-16T13:13:04+00:00","Botanical Protologue","","http://cypripedioideae.e-monocot.org/node/863"
"urn:kew.org:wcs:taxon:53918","287fb211-8a3b-450f-92c7-f126a3e338fd","864","","","","Moore, T. Original description of Cypripedium barbatum var. warnerianum. 3,  (1878).","Original description of Cypripedium barbatum var. warnerianum","T. Moore","http://cypripedioideae.e-monocot.org/node/864","","eng","original","","2012-07-16T13:13:07+00:00","2012-07-16T13:13:07+00:00","Botanical Protologue","","http://cypripedioideae.e-monocot.org/node/864"
"urn:kew.org:wcs:taxon:53919","c17f5a03-5bb4-41c2-af8e-7a1a0949794b","1188","","","","E.G.Camus, B. & Camus, A.A. Original description of Cypripedium × barbeyi.  (1908).","Original description of Cypripedium × barbeyi","B. E.G.Camus; A.A. Camus","http://cypripedioideae.e-monocot.org/node/1188","","eng","original","","2012-07-16T13:24:56+00:00","2012-07-16T13:24:56+00:00","Botanical Protologue","","http://cypripedioideae.e-monocot.org/node/1188"
"urn:kew.org:wcs:taxon:53920","c6042998-973f-472b-9355-0f8aece7bb0c","865","","","","Smith, W.W. & Farrer, R.J. Original description of Cypripedium bardolphianum. 9,  (1916).","Original description of Cypripedium bardolphianum","W.W. Smith; R.J. Farrer","http://cypripedioideae.e-monocot.org/node/865","","eng","original","","2012-07-16T13:13:10+00:00","2012-07-16T14:53:09+00:00","Botanical Protologue","http://biodiversitylibrary.org/page/32031524","http://cypripedioideae.e-monocot.org/node/865"
"urn:kew.org:wcs:taxon:53922","d914d756-7e46-4b57-85d5-3d496efd756e","867","","","","Chen, S.C. Original description of Cypripedium bardolphianum var. zhongdianense. 23,  (1985).","Original description of Cypripedium bardolphianum var. zhongdianense","S.C. Chen","http://cypripedioideae.e-monocot.org/node/867","","eng","original","","2012-07-16T13:13:19+00:00","2012-07-16T13:13:19+00:00","Botanical Protologue","","http://cypripedioideae.e-monocot.org/node/867"
"urn:kew.org:wcs:taxon:53927","687a87b3-5e89-4cbc-9966-7c505741f968","868","","","","Reichenbach, H.G. Original description of Cypripedium bellatulum. 1888(1),  (1888).","Original description of Cypripedium bellatulum","H.G. Reichenbach","http://cypripedioideae.e-monocot.org/node/868","","eng","original","","2012-07-16T13:13:22+00:00","2012-07-16T14:56:43+00:00","Botanical Protologue","http://biodiversitylibrary.org/page/26089232","http://cypripedioideae.e-monocot.org/node/868"
"urn:kew.org:wcs:taxon:53930","d51e9bd2-a125-41bd-b08c-25b00a322633","869","","","","Rafinesque, C.S. Original description of Cypripedium bifidum. 1(6),  (1833).","Original description of Cypripedium bifidum","C.S. Rafinesque","http://cypripedioideae.e-monocot.org/node/869","","eng","original","","2012-07-16T13:13:22+00:00","2012-07-16T15:02:00+00:00","Botanical Protologue","http://biodiversitylibrary.org/page/33519689","http://cypripedioideae.e-monocot.org/node/869"
"urn:kew.org:wcs:taxon:53931","3a919c1e-2654-400e-a079-3e7ba1d20e8a","870","","","","auct., Original description of Cypripedium binotii. 34,  (1887).","Original description of Cypripedium binotii","auct.","http://cypripedioideae.e-monocot.org/node/870","","eng","original","","2012-07-16T13:13:24+00:00","2012-07-16T14:56:51+00:00","Botanical Protologue","http://biodiversitylibrary.org/page/15010492","http://cypripedioideae.e-monocot.org/node/870"
"urn:kew.org:wcs:taxon:53933","9c4ea2b6-fe08-41b2-bc9b-9defbdf4bb74","871","","","","Reichenbach, H.G. & von Warszewicz, J.R.R. Original description of Cypripedium boissierianum. 2,  (1854).","Original description of Cypripedium boissierianum","H.G. Reichenbach; J.R.R. Warszewicz","http://cypripedioideae.e-monocot.org/node/871","","eng","original","","2012-07-16T13:13:24+00:00","2012-07-16T14:59:44+00:00","Botanical Protologue","http://biodiversitylibrary.org/page/5007457","http://cypripedioideae.e-monocot.org/node/871"
"urn:kew.org:wcs:taxon:53935","a79fd164-9b46-4986-b45c-324118ea21bb","872","","","","Salisbury, R.A. Original description of Cypripedium boreale.  (1796).at","Original description of Cypripedium boreale","R.A. Salisbury","http://cypripedioideae.e-monocot.org/node/872","","eng","original","","2012-07-16T13:13:29+00:00","2012-07-16T15:04:11+00:00","Botanical Protologue","http://biodiversitylibrary.org/page/1484980","http://cypripedioideae.e-monocot.org/node/872"
"urn:kew.org:wcs:taxon:53936","79f4d60c-0c3c-4033-823b-6a8e4b1ab0d0","874","","","","Reichenbach, H.G. Original description of Cypripedium boxallii. 1877(1),  (1877).","Original description of Cypripedium boxallii","H.G. Reichenbach","http://cypripedioideae.e-monocot.org/node/874","","eng","original","","2012-07-16T13:13:34+00:00","2012-07-16T13:13:34+00:00","Botanical Protologue","","http://cypripedioideae.e-monocot.org/node/874"
"urn:kew.org:wcs:taxon:53943","44ab9a99-ca90-4785-b5ca-3829423adc8a","878","","","","Reichenbach, H.G. Original description of Cypripedium bullenianum. 23,  (1865).","Original description of Cypripedium bullenianum","H.G. Reichenbach","http://cypripedioideae.e-monocot.org/node/878","","eng","original","","2012-07-16T13:13:37+00:00","2012-07-16T14:58:24+00:00","Botanical Protologue","http://biodiversitylibrary.org/page/33556466","http://cypripedioideae.e-monocot.org/node/878"
"urn:kew.org:wcs:taxon:53944","5fd7693c-a8f7-4e08-91b3-a1970bf81d42","1189","","","","Reichenbach, H.G. Original description of Cypripedium × burbidgei. 1881(2),  (1881).","Original description of Cypripedium × burbidgei","H.G. Reichenbach","http://cypripedioideae.e-monocot.org/node/1189","","eng","original","","2012-07-16T13:24:59+00:00","2012-07-16T13:24:59+00:00","Botanical Protologue","","http://cypripedioideae.e-monocot.org/node/1189"
"urn:kew.org:wcs:taxon:53948","9385ab48-54a9-4380-ba4b-19cc2d2b7e60","880","","","","Linnaeus, C. Original description of Cypripedium calceolus.  (1753).at","Original description of Cypripedium calceolus","C. Linnaeus","http://cypripedioideae.e-monocot.org/node/880","","eng","original","","2012-07-16T13:13:40+00:00","2012-07-16T15:05:39+00:00","Botanical Protologue","http://biodiversitylibrary.org/page/358972","http://cypripedioideae.e-monocot.org/node/880"
"urn:kew.org:wcs:taxon:53948","f87410b7-75c9-4282-bd6e-9138e889813b","451","doi:10.1093/aob/mcp116","","urn:ISSN:1095-8290","Fay, M.F. et al. Genetic diversity in Cypripedium calceolus (Orchidaceae) with a focus on north-western Europe, as revealed by plastid DNA length polymorphisms. Annals of Botany 104, 517-25 (2009).","Genetic diversity in <em>Cypripedium calceolus</em> (Orchidaceae) with a focus on north-western Europe, as revealed by plastid DNA length polymorphisms.","M.F. Fay; R. Bone; P. Cook; I. Kahandawala; J. Greensmith; S. Harris; H.A.E. Pedersen; M.J. Ingrouille; C. Lexer","http://cypripedioideae.e-monocot.org/node/451","","eng","original","2009 Aug","2012-03-13T18:07:54+00:00","2012-03-14T09:19:18+00:00","Journal Article","http://aob.oxfordjournals.org/content/104/3/517.abstract","http://cypripedioideae.e-monocot.org/node/880"
"urn:kew.org:wcs:taxon:53949","4c6110f1-f76c-451f-9337-d6b066b5451c","886","","","","Salisbury, R.A. Original description of Cypripedium calceolus var. parviflorum. 48,  (1946).","Original description of Cypripedium calceolus var. parviflorum","R.A. Salisbury","http://cypripedioideae.e-monocot.org/node/886","","eng","original","","2012-07-16T13:13:56+00:00","2012-07-16T13:13:56+00:00","Botanical Protologue","","http://cypripedioideae.e-monocot.org/node/886"
"urn:kew.org:wcs:taxon:53950","377c2925-9b51-46cd-9669-f94d1ab099f0","887","","","","Fernald, M.L. Original description of Cypripedium calceolus var. planipetalum. 36,  (1940).","Original description of Cypripedium calceolus var. planipetalum","M.L. Fernald","http://cypripedioideae.e-monocot.org/node/887","","eng","original","","2012-07-16T13:13:56+00:00","2012-07-16T13:13:56+00:00","Botanical Protologue","","http://cypripedioideae.e-monocot.org/node/887"
"urn:kew.org:wcs:taxon:53951","f548e4d6-1bec-48f2-897e-308a77fa58e6","888","","","","von Willdenow, C.L. Original description of Cypripedium calceolus var. pubescens. 7,  (1938).","Original description of Cypripedium calceolus var. pubescens","C.L. Willdenow","http://cypripedioideae.e-monocot.org/node/888","","eng","original","","2012-07-16T13:14:00+00:00","2012-07-16T13:14:00+00:00","Botanical Protologue","","http://cypripedioideae.e-monocot.org/node/888"
"urn:kew.org:wcs:taxon:53952","b05610e2-4bd3-4d8b-a304-c10155b5d42d","892","","","","Schlechter, F.R.R. Original description of Cypripedium calcicolum. 1,  (1924).","Original description of Cypripedium calcicolum","F.R.R. Schlechter","http://cypripedioideae.e-monocot.org/node/892","","eng","original","","2012-07-16T13:14:10+00:00","2013-04-12T13:27:30+00:00","Botanical Protologue","http://cypripedioideae.e-monocot.org/files/Cypripedium_calcicolum_P.pdf","http://cypripedioideae.e-monocot.org/node/892"
"urn:kew.org:wcs:taxon:53952","b6e624b7-04e5-437d-9ad4-d2c85a6decad","320","","","","Xinqi, C. & Cribb, P.J. Cypripedium Linnaeus, Sp. Pl. 2: 951. 1753. Flora of China 25 (Orchidaceae), 22-33 (2009).","<i>Cypripedium</i> Linnaeus, Sp. Pl. 2: 951. 1753.","C. Xinqi; P.J. Cribb","http://cypripedioideae.e-monocot.org/node/320","","eng","original","","2012-03-12T15:08:30+00:00","2013-04-12T15:55:04+00:00","Book Chapter","","http://cypripedioideae.e-monocot.org/node/892"
"urn:kew.org:wcs:taxon:53953","4183eb64-493f-40c4-9e75-113c4b99541b","893","","","","Gray, A. Original description of Cypripedium californicum. 7,  (1868).","Original description of Cypripedium californicum","A. Gray","http://cypripedioideae.e-monocot.org/node/893","","eng","original","","2012-07-16T13:14:10+00:00","2012-07-16T14:58:00+00:00","Botanical Protologue","http://biodiversitylibrary.org/page/4535078","http://cypripedioideae.e-monocot.org/node/893"
"urn:kew.org:wcs:taxon:53955","a103dfd4-8241-490d-8426-17b49a53bdbe","894","","","","Reichenbach, H.G. Original description of Cypripedium callosum. 1886(2),  (1887).","Original description of Cypripedium callosum","H.G. Reichenbach","http://cypripedioideae.e-monocot.org/node/894","","eng","original","","2012-07-16T13:14:14+00:00","2012-07-16T13:14:14+00:00","Botanical Protologue","","http://cypripedioideae.e-monocot.org/node/894"
"urn:kew.org:wcs:taxon:53956","afafe4f7-5ee3-4a6f-b052-d35f13adafee","895","","","","Reichenbach, H.G. Original description of Cypripedium callosum var. sublaeve. 3,  (1888).","Original description of Cypripedium callosum var. sublaeve","H.G. Reichenbach","http://cypripedioideae.e-monocot.org/node/895","","eng","original","","2012-07-16T13:14:14+00:00","2012-07-16T14:56:43+00:00","Botanical Protologue","http://biodiversitylibrary.org/page/26088801","http://cypripedioideae.e-monocot.org/node/895"
"urn:kew.org:wcs:taxon:53961","c64a0d64-3d86-4f90-820a-c362fe03b922","896","","","","Michaux, A. Original description of Cypripedium canadense. 2,  (1803).","Original description of Cypripedium canadense","A. Michaux","http://cypripedioideae.e-monocot.org/node/896","","eng","original","","2012-07-16T13:14:17+00:00","2012-07-16T13:14:17+00:00","Botanical Protologue","","http://cypripedioideae.e-monocot.org/node/896"
"urn:kew.org:wcs:taxon:53962","7005b11e-f29a-4e96-bd19-d4e124881df8","897","","","","von Willdenow, C.L. Original description of Cypripedium candidum. 4,  (1805).","Original description of Cypripedium candidum","C.L. Willdenow","http://cypripedioideae.e-monocot.org/node/897","","eng","original","","2012-07-16T13:14:22+00:00","2012-07-16T15:03:55+00:00","Botanical Protologue","http://biodiversitylibrary.org/page/670812","http://cypripedioideae.e-monocot.org/node/897"
"urn:kew.org:wcs:taxon:53964","93533493-0b9f-4047-86cb-ee0cffdbd13e","898","","","","Linden, J.J. Original description of Cypripedium cannartianum. 3,  (1887).","Original description of Cypripedium cannartianum","J.J. Linden","http://cypripedioideae.e-monocot.org/node/898","","eng","original","","2012-07-16T13:14:22+00:00","2012-07-16T13:14:22+00:00","Botanical Protologue","","http://cypripedioideae.e-monocot.org/node/898"
"urn:kew.org:wcs:taxon:53966","06e15d7a-932c-4381-8f53-39fd2ff6e6af","899","","","","Franchet, A.R. & Savatier, P.A.L. Original description of Cypripedium cardiophyllum. 2,  (1877).","Original description of Cypripedium cardiophyllum","A.R. Franchet; P.A.L. Savatier","http://cypripedioideae.e-monocot.org/node/899","","eng","original","","2012-07-16T13:14:26+00:00","2012-07-16T14:57:34+00:00","Botanical Protologue","http://biodiversitylibrary.org/page/6210161","http://cypripedioideae.e-monocot.org/node/899"
"urn:kew.org:wcs:taxon:53967","824e37bc-b9ac-4e2a-9ef5-4996d76d517f","900","","","","Lindley, J. & Paxton, J. Original description of Cypripedium caricinum. 1,  (1850).","Original description of Cypripedium caricinum","J. Lindley; J. Paxton","http://cypripedioideae.e-monocot.org/node/900","","eng","original","","2012-07-16T13:14:30+00:00","2012-07-16T15:00:18+00:00","Botanical Protologue","http://biodiversitylibrary.org/page/11266849","http://cypripedioideae.e-monocot.org/node/900"
"urn:kew.org:wcs:taxon:53972","0fc5d92b-3110-41d9-a37f-c543f0fff40b","901","","","","Chien, S.S. Original description of Cypripedium cathayenum. 6(3),  (1930).","Original description of Cypripedium cathayenum","S.S. Chien","http://cypripedioideae.e-monocot.org/node/901","","eng","original","","2012-07-16T13:14:33+00:00","2012-07-16T13:14:33+00:00","Botanical Protologue","","http://cypripedioideae.e-monocot.org/node/901"
"urn:kew.org:wcs:taxon:53973","0c95cca8-00b6-486f-bdf4-55f5435b2555","1190","","","","Averyanov, L.V. Original description of Cypripedium × catherinae. 2,  (1999).","Original description of Cypripedium × catherinae","L.V. Averyanov","http://cypripedioideae.e-monocot.org/node/1190","","eng","original","","2012-07-16T13:24:59+00:00","2012-07-16T13:24:59+00:00","Botanical Protologue","","http://cypripedioideae.e-monocot.org/node/1190"
"urn:kew.org:wcs:taxon:53974","c66c669f-2da1-4239-81a7-8b22cc2748f4","902","","","","Lindley, J. Original description of Cypripedium caudatum.  (1840).at","Original description of Cypripedium caudatum","J. Lindley","http://cypripedioideae.e-monocot.org/node/902","","eng","original","","2012-07-16T13:14:36+00:00","2012-07-16T15:01:04+00:00","Botanical Protologue","http://biodiversitylibrary.org/page/393790","http://cypripedioideae.e-monocot.org/node/902"
"urn:kew.org:wcs:taxon:53977","2673dec5-9ec4-41ae-8b38-d1fd9efa57aa","908","","","","O'Brien, J. Original description of Cypripedium chamberlainianum. 11,  (1892).","Original description of Cypripedium chamberlainianum","J. O'Brien","http://cypripedioideae.e-monocot.org/node/908","","eng","original","","2012-07-16T13:14:47+00:00","2012-07-16T14:56:11+00:00","Botanical Protologue","http://biodiversitylibrary.org/page/25894688","http://cypripedioideae.e-monocot.org/node/908"
"urn:kew.org:wcs:taxon:53978","b9874fc0-cb7b-45e6-b665-f7e5a5d472a4","909","","","","auct., Original description of Cypripedium chantinii. 1882(2),  (1882).","Original description of Cypripedium chantinii","auct.","http://cypripedioideae.e-monocot.org/node/909","","eng","original","","2012-07-16T13:14:47+00:00","2012-07-16T13:14:47+00:00","Botanical Protologue","","http://cypripedioideae.e-monocot.org/node/909"
"urn:kew.org:wcs:taxon:53980","1e6220a0-49f3-4915-8650-8ded223e70b7","910","","","","Rolfe, R.A. Original description of Cypripedium charlesworthii. 1,  (1893).","Original description of Cypripedium charlesworthii","R.A. Rolfe","http://cypripedioideae.e-monocot.org/node/910","","eng","original","","2012-07-16T13:14:50+00:00","2012-07-16T13:14:50+00:00","Botanical Protologue","","http://cypripedioideae.e-monocot.org/node/910"
"urn:kew.org:wcs:taxon:53982","42545f70-879d-4822-9aa6-918389b837fc","911","","","","Torelli, G. Original description of Cypripedium cheniae. 12,  (1999).","Original description of Cypripedium cheniae","G. Torelli","http://cypripedioideae.e-monocot.org/node/911","","eng","original","","2012-07-16T13:14:50+00:00","2012-07-16T13:14:50+00:00","Botanical Protologue","","http://cypripedioideae.e-monocot.org/node/911"
"urn:kew.org:wcs:taxon:53983","570b5648-df5e-44e3-b796-1714f730d3ba","912","","","","Reichenbach, H.G. Original description of Cypripedium chica.  (1881).","Original description of Cypripedium chica","H.G. Reichenbach","http://cypripedioideae.e-monocot.org/node/912","","eng","original","","2012-07-16T13:15:10+00:00","2012-07-16T13:15:10+00:00","Botanical Protologue","","http://cypripedioideae.e-monocot.org/node/912"
"urn:kew.org:wcs:taxon:53985","52caf4f3-a385-43e8-81c7-9ceb62a493f4","913","","","","Franchet, A.R. Original description of Cypripedium chinense. 8,  (1894).","Original description of Cypripedium chinense","A.R. Franchet","http://cypripedioideae.e-monocot.org/node/913","","eng","original","","2012-07-16T13:15:10+00:00","2012-07-16T14:55:53+00:00","Botanical Protologue","http://biodiversitylibrary.org/page/2163944","http://cypripedioideae.e-monocot.org/node/913"
"urn:kew.org:wcs:taxon:53988","5f82ebcb-4599-4938-8422-94d30d1fcc44","914","","","","Reichenbach, H.G. Original description of Cypripedium ciliolare. 1882(2),  (1882).","Original description of Cypripedium ciliolare","H.G. Reichenbach","http://cypripedioideae.e-monocot.org/node/914","","eng","original","","2012-07-16T13:15:12+00:00","2012-07-16T13:15:12+00:00","Botanical Protologue","","http://cypripedioideae.e-monocot.org/node/914"
"urn:kew.org:wcs:taxon:53989","3e2be511-511b-483b-9e33-b586d29a5e16","915","","","","Linden, J.J. Original description of Cypripedium ciliolare var. miteauanum. 4,  (1888).","Original description of Cypripedium ciliolare var. miteauanum","J.J. Linden","http://cypripedioideae.e-monocot.org/node/915","","eng","original","","2012-07-16T13:15:15+00:00","2012-07-16T13:15:15+00:00","Botanical Protologue","","http://cypripedioideae.e-monocot.org/node/915"
"urn:kew.org:wcs:taxon:53994","e09bbf4e-87f8-4b70-b7b3-893bea34b3de","1191","","","","Sheviak, C.J. Original description of Cypripedium × columbianum. 61,  (1992).","Original description of Cypripedium × columbianum","C.J. Sheviak","http://cypripedioideae.e-monocot.org/node/1191","","eng","original","","2012-07-16T13:25:01+00:00","2012-07-16T13:25:01+00:00","Botanical Protologue","","http://cypripedioideae.e-monocot.org/node/1191"
"urn:kew.org:wcs:taxon:53995","631c283c-6634-494c-b1cb-b86015d7a4ca","916","","","","Schlechter, F.R.R. Original description of Cypripedium compactum. 12,  (1922).","Original description of Cypripedium compactum","F.R.R. Schlechter","http://cypripedioideae.e-monocot.org/node/916","","eng","original","","2012-07-16T13:15:15+00:00","2012-07-16T14:52:30+00:00","Botanical Protologue","http://biodiversitylibrary.org/page/33526335","http://cypripedioideae.e-monocot.org/node/916"
"urn:kew.org:wcs:taxon:53999","93b8b460-3f21-4ee5-a986-9015ea24dee9","917","","","","Bateman, J. Original description of Cypripedium concolor. 91,  (1865).","Original description of Cypripedium concolor","J. Bateman","http://cypripedioideae.e-monocot.org/node/917","","eng","original","","2012-07-16T13:15:17+00:00","2012-07-16T14:58:24+00:00","Botanical Protologue","http://biodiversitylibrary.org/page/439205","http://cypripedioideae.e-monocot.org/node/917"
"urn:kew.org:wcs:taxon:54000","96ae2189-5692-41e2-9b2a-279dd76e5509","918","","","","Reichenbach, H.G. Original description of Cypripedium concolor var. chlorophyllum. 26,  (1886).","Original description of Cypripedium concolor var. chlorophyllum","H.G. Reichenbach","http://cypripedioideae.e-monocot.org/node/918","","eng","original","","2012-07-16T13:15:17+00:00","2012-07-16T13:15:17+00:00","Botanical Protologue","","http://cypripedioideae.e-monocot.org/node/918"
"urn:kew.org:wcs:taxon:54001","5bf21494-c4fc-47e3-9922-320bf3c2f82b","920","","","","Reichenbach, H.G. Original description of Cypripedium concolor var. reynieri. 25,  (1886).","Original description of Cypripedium concolor var. reynieri","H.G. Reichenbach","http://cypripedioideae.e-monocot.org/node/920","","eng","original","","2012-07-16T13:15:20+00:00","2012-07-16T13:15:20+00:00","Botanical Protologue","","http://cypripedioideae.e-monocot.org/node/920"
"urn:kew.org:wcs:taxon:54002","7d89d0c3-a184-4758-ac9b-3d0a98450c26","921","","","","Reichenbach, H.G. Original description of Cypripedium concolor var. sulphurinum. 4,  (1888).","Original description of Cypripedium concolor var. sulphurinum","H.G. Reichenbach","http://cypripedioideae.e-monocot.org/node/921","","eng","original","","2012-07-16T13:15:20+00:00","2012-07-16T13:15:20+00:00","Botanical Protologue","","http://cypripedioideae.e-monocot.org/node/921"
"urn:kew.org:wcs:taxon:54003","6d502ea4-99fe-402f-bd3a-e598c07ee22c","922","","","","Godefroy-Lebeuf, A. Original description of Cypripedium concolor var. tonkinense.","Original description of Cypripedium concolor var. tonkinense","A. Godefroy-Lebeuf","http://cypripedioideae.e-monocot.org/node/922","","eng","original","","2012-07-16T13:15:20+00:00","2012-07-16T13:15:20+00:00","Botanical Protologue","","http://cypripedioideae.e-monocot.org/node/922"
"urn:kew.org:wcs:taxon:54008","3a6d11d4-6e0f-48f0-b93c-a1189d14720f","923","","","","Don, D. Original description of Cypripedium cordigerum.  (1825).at","Original description of Cypripedium cordigerum","D. Don","http://cypripedioideae.e-monocot.org/node/923","","eng","original","","2012-07-16T13:15:22+00:00","2012-07-16T15:03:02+00:00","Botanical Protologue","http://biodiversitylibrary.org/page/392934","http://cypripedioideae.e-monocot.org/node/923"
"urn:kew.org:wcs:taxon:54011","4fcde175-f78b-4d7d-a530-09961594aa39","924","","","","Franchet, A.R. Original description of Cypripedium corrugatum. 8,  (1894).","Original description of Cypripedium corrugatum","A.R. Franchet","http://cypripedioideae.e-monocot.org/node/924","","eng","original","","2012-07-16T13:15:25+00:00","2012-07-16T14:56:02+00:00","Botanical Protologue","http://biodiversitylibrary.org/page/2163982","http://cypripedioideae.e-monocot.org/node/924"
"urn:kew.org:wcs:taxon:54012","a3dcba08-1669-4e59-b7b8-1538540c88e1","925","","","","Franchet, A.R. Original description of Cypripedium corrugatum var. obesum. 8,  (1894).","Original description of Cypripedium corrugatum var. obesum","A.R. Franchet","http://cypripedioideae.e-monocot.org/node/925","","eng","original","","2012-07-16T13:15:25+00:00","2012-07-16T14:56:02+00:00","Botanical Protologue","http://biodiversitylibrary.org/page/2163982","http://cypripedioideae.e-monocot.org/node/925"
"urn:kew.org:wcs:taxon:54015","8dfe1a82-ba1f-445c-b65e-e1af7b3f2528","926","","","","O'Brien, J. Original description of Cypripedium crawshayae. 1898,  (1898).","Original description of Cypripedium crawshayae","J. O'Brien","http://cypripedioideae.e-monocot.org/node/926","","eng","original","","2012-07-16T13:15:28+00:00","2012-07-16T13:15:28+00:00","Botanical Protologue","","http://cypripedioideae.e-monocot.org/node/926"
"urn:kew.org:wcs:taxon:54018","dbc3d2ac-e33a-4bf5-9cae-a997f58d42a5","927","","","","Morren, C.F.A. Original description of Cypripedium crossii. 15,  (1865).","Original description of Cypripedium crossii","C.F.A. Morren","http://cypripedioideae.e-monocot.org/node/927","","eng","original","","2012-07-16T13:15:28+00:00","2014-01-01T04:15:43+00:00","Botanical Protologue","http://cypripedioideae.e-monocot.org/files/Cypripedium_crossii_P.pdf","http://cypripedioideae.e-monocot.org/node/927"
"urn:kew.org:wcs:taxon:54019","376a4c54-6c83-4f69-b331-fa3df5012d90","928","","","","Dulac, J. Original description of Cypripedium cruciatum.  (1867).at","Original description of Cypripedium cruciatum","J. Dulac","http://cypripedioideae.e-monocot.org/node/928","","eng","original","","2012-07-16T13:15:28+00:00","2012-07-16T14:58:08+00:00","Botanical Protologue","http://biodiversitylibrary.org/page/11162374","http://cypripedioideae.e-monocot.org/node/928"
"urn:kew.org:wcs:taxon:54020","0ad3f7c2-9a0c-401a-8d06-8e64ca847069","929","","","","Zollinger, H. & Moritzi, A. Original description of Cypripedium cruciforme.  (1854).","Original description of Cypripedium cruciforme","H. Zollinger; A. Moritzi","http://cypripedioideae.e-monocot.org/node/929","","eng","original","","2012-07-16T13:15:33+00:00","2012-07-16T13:15:33+00:00","Botanical Protologue","","http://cypripedioideae.e-monocot.org/node/929"
"urn:kew.org:wcs:taxon:54021","c6d21689-a4ac-4061-bca1-9cff5a360e18","930","","","","Reichenbach, H.G. Original description of Cypripedium curtisii. 1883(2),  (1883).","Original description of Cypripedium curtisii","H.G. Reichenbach","http://cypripedioideae.e-monocot.org/node/930","","eng","original","","2012-07-16T13:15:38+00:00","2012-07-16T13:15:38+00:00","Botanical Protologue","","http://cypripedioideae.e-monocot.org/node/930"
"urn:kew.org:wcs:taxon:54022","6b52a748-134b-418d-b34b-a1276e9b5b12","931","","","","Curtis, W. Original description of Cypripedium curtisii var. sanderae. 58,  (1915).","Original description of Cypripedium curtisii var. sanderae","W. Curtis","http://cypripedioideae.e-monocot.org/node/931","","eng","original","","2012-07-16T13:15:38+00:00","2012-07-16T13:15:38+00:00","Botanical Protologue","","http://cypripedioideae.e-monocot.org/node/931"
"urn:kew.org:wcs:taxon:54024","39fce83c-def8-459b-a8bc-5daf41f61cca","932","","","","Reichenbach, H.G. & von Warszewicz, J.R.R. Original description of Cypripedium czerwiakowianum. 1,  (1897).","Original description of Cypripedium czerwiakowianum","H.G. Reichenbach; J.R.R. Warszewicz","http://cypripedioideae.e-monocot.org/node/932","","eng","original","","2012-07-16T13:15:42+00:00","2012-07-16T13:15:42+00:00","Botanical Protologue","","http://cypripedioideae.e-monocot.org/node/932"
"urn:kew.org:wcs:taxon:54026","3922b809-978a-4025-a8cb-561039049dbe","933","","","","Chen, S.C. & Wu, J.L. Original description of Cypripedium daliense. 29,  (1991).","Original description of Cypripedium daliense","S.C. Chen; J.L. Wu","http://cypripedioideae.e-monocot.org/node/933","","eng","original","","2012-07-16T13:15:42+00:00","2012-07-16T13:15:42+00:00","Botanical Protologue","","http://cypripedioideae.e-monocot.org/node/933"
"urn:kew.org:wcs:taxon:54028","a6a25beb-771d-4fd3-8984-b8c908b867c7","934","","","","Reichenbach, H.G. Original description of Cypripedium dariense. 1878(1),  (1878).","Original description of Cypripedium dariense","H.G. Reichenbach","http://cypripedioideae.e-monocot.org/node/934","","eng","original","","2012-07-16T13:15:45+00:00","2012-07-16T13:15:45+00:00","Botanical Protologue","","http://cypripedioideae.e-monocot.org/node/934"
"urn:kew.org:wcs:taxon:54029","240dbc93-5ccb-4496-adb7-90cf09f60e79","935","","","","Soukup, V.G. Original description of Cypripedium daultonii. 41(1),  (1977).","Original description of Cypripedium daultonii","V.G. Soukup","http://cypripedioideae.e-monocot.org/node/935","","eng","original","","2012-07-16T13:15:45+00:00","2012-07-16T13:15:45+00:00","Botanical Protologue","","http://cypripedioideae.e-monocot.org/node/935"
"urn:kew.org:wcs:taxon:54032","66df8642-1f07-497c-a05c-0498732b20d1","937","","","","Lindley, J. Original description of Cypripedium dayanum. 20,  (1862).","Original description of Cypripedium dayanum","J. Lindley","http://cypripedioideae.e-monocot.org/node/937","","eng","original","","2012-07-16T13:15:52+00:00","2012-07-16T13:15:52+00:00","Botanical Protologue","","http://cypripedioideae.e-monocot.org/node/937"
"urn:kew.org:wcs:taxon:54033","333579b1-394d-4a43-b8af-a4be6ad467fc","938","","","","Reichenbach, H.G. Original description of Cypripedium debile. 2,  (1874).","Original description of Cypripedium debile","H.G. Reichenbach","http://cypripedioideae.e-monocot.org/node/938","","eng","original","","2012-07-16T13:15:52+00:00","2012-07-16T14:57:51+00:00","Botanical Protologue","http://biodiversitylibrary.org/page/698284","http://cypripedioideae.e-monocot.org/node/938"
"urn:kew.org:wcs:taxon:54036","5bbc2dba-50fd-4b10-b460-78cf22f7e156","939","","","","Guillaumin, A. Original description of Cypripedium delenatii. 89,  (1931).","Original description of Cypripedium delenatii","A. Guillaumin","http://cypripedioideae.e-monocot.org/node/939","","eng","original","","2012-07-16T13:15:54+00:00","2012-07-16T13:15:54+00:00","Botanical Protologue","","http://cypripedioideae.e-monocot.org/node/939"
"urn:kew.org:wcs:taxon:54043","08df5cae-9e40-4ef8-90ee-42890565db36","940","","","","Hágsater, E. Original description of Cypripedium dickinsonianum. 9,  (1984).","Original description of Cypripedium dickinsonianum","E. Hágsater","http://cypripedioideae.e-monocot.org/node/940","","eng","original","","2012-07-16T13:15:57+00:00","2012-07-16T13:15:57+00:00","Botanical Protologue","","http://cypripedioideae.e-monocot.org/node/940"
"urn:kew.org:wcs:taxon:54044","8cf8729c-41df-446e-bcfb-b89a05e435ed","941","","","","Reichenbach, H.G. Original description of Cypripedium dilectum. 1888(1),  (1888).","Original description of Cypripedium dilectum","H.G. Reichenbach","http://cypripedioideae.e-monocot.org/node/941","","eng","original","","2012-07-16T13:16:01+00:00","2012-07-16T13:16:01+00:00","Botanical Protologue","","http://cypripedioideae.e-monocot.org/node/941"
"urn:kew.org:wcs:taxon:54050","164ab6d1-d625-4c4a-a5b3-ca09a3596411","942","","","","Beddome, R.H. Original description of Cypripedium druryi.  (1869).","Original description of Cypripedium druryi","R.H. Beddome","http://cypripedioideae.e-monocot.org/node/942","","eng","original","","2012-07-16T13:16:08+00:00","2012-07-16T13:16:08+00:00","Botanical Protologue","","http://cypripedioideae.e-monocot.org/node/942"
"urn:kew.org:wcs:taxon:54051","91a56a23-6323-47c6-8767-29d1caa36658","943","","","","Rolfe, R.A. Original description of Cypripedium ebracteatum. 1896,  (1896).","Original description of Cypripedium ebracteatum","R.A. Rolfe","http://cypripedioideae.e-monocot.org/node/943","","eng","original","","2012-07-16T13:16:08+00:00","2014-01-01T04:15:43+00:00","Botanical Protologue","http://cypripedioideae.e-monocot.org/files/Cypripedium_ebracteatum_P.pdf","http://cypripedioideae.e-monocot.org/node/943"
"urn:kew.org:wcs:taxon:54056","1d48f470-8c3a-47dc-9b80-720e4a3b64a5","944","","","","Reichenbach, H.G. Original description of Cypripedium elegans. 69,  (1886).","Original description of Cypripedium elegans","H.G. Reichenbach","http://cypripedioideae.e-monocot.org/node/944","","eng","original","","2012-07-16T13:16:11+00:00","2012-07-16T14:56:51+00:00","Botanical Protologue","http://biodiversitylibrary.org/page/69862","http://cypripedioideae.e-monocot.org/node/944"
"urn:kew.org:wcs:taxon:54058","009f6225-0296-4e28-9aa0-d10b5103be03","945","","","","O'Brien, J. Original description of Cypripedium elliottianum. 1888(2),  (1888).","Original description of Cypripedium elliottianum","J. O'Brien","http://cypripedioideae.e-monocot.org/node/945","","eng","original","","2012-07-16T13:16:11+00:00","2012-07-16T13:16:11+00:00","Botanical Protologue","","http://cypripedioideae.e-monocot.org/node/945"
"urn:kew.org:wcs:taxon:54062","0700eae0-549c-4b57-ad26-5f102ecce575","946","","","","Castle, L. Original description of Cypripedium ernestianum. 14,  (1887).","Original description of Cypripedium ernestianum","L. Castle","http://cypripedioideae.e-monocot.org/node/946","","eng","original","","2012-07-16T13:16:14+00:00","2012-07-16T13:16:14+00:00","Botanical Protologue","","http://cypripedioideae.e-monocot.org/node/946"
"urn:kew.org:wcs:taxon:54067","4e708713-1985-47c8-b228-37ae3c538b86","947","","","","Ridley, H.N. Original description of Cypripedium exul. 22,  (1892).","Original description of Cypripedium exul","H.N. Ridley","http://cypripedioideae.e-monocot.org/node/947","","eng","original","","2012-07-16T13:16:19+00:00","2012-07-16T13:16:19+00:00","Botanical Protologue","","http://cypripedioideae.e-monocot.org/node/947"
"urn:kew.org:wcs:taxon:54069","54c185dd-4d8f-4cc2-a1b0-60036804fb8f","948","","","","Lindley, J. Original description of Cypripedium fairrieanum. 1857,  (1857).","Original description of Cypripedium fairrieanum","J. Lindley","http://cypripedioideae.e-monocot.org/node/948","","eng","original","","2012-07-16T13:16:22+00:00","2012-07-16T14:59:36+00:00","Botanical Protologue","http://biodiversitylibrary.org/page/32026911","http://cypripedioideae.e-monocot.org/node/948"
"urn:kew.org:wcs:taxon:54070","413b69e2-b06f-48b2-8328-77511ce814bd","949","","","","Franchet, A.R. Original description of Cypripedium fargesii. 8,  (1894).","Original description of Cypripedium fargesii","A.R. Franchet","http://cypripedioideae.e-monocot.org/node/949","","eng","original","","2012-07-16T13:16:22+00:00","2012-07-16T14:56:02+00:00","Botanical Protologue","http://biodiversitylibrary.org/page/2163998","http://cypripedioideae.e-monocot.org/node/949"
"urn:kew.org:wcs:taxon:54071","3038e02a-f23e-4d83-8d59-b678423730ed","950","","","","Smith, W.W. Original description of Cypripedium farreri. 9,  (1916).","Original description of Cypripedium farreri","W.W. Smith","http://cypripedioideae.e-monocot.org/node/950","","eng","original","","2012-07-16T13:16:25+00:00","2012-07-16T14:53:09+00:00","Botanical Protologue","http://biodiversitylibrary.org/page/32031525","http://cypripedioideae.e-monocot.org/node/950"
"urn:kew.org:wcs:taxon:54072","9638cde2-7faf-41e1-9f5c-9323f6e8171d","951","","","","Kellogg, A. Original description of Cypripedium fasciculatum. 1879,  (1879).","Original description of Cypripedium fasciculatum","A. Kellogg","http://cypripedioideae.e-monocot.org/node/951","","eng","original","","2012-07-16T13:16:25+00:00","2012-07-16T13:16:25+00:00","Botanical Protologue","","http://cypripedioideae.e-monocot.org/node/951"
"urn:kew.org:wcs:taxon:54074","3000b73f-12a0-4663-8126-7dd549e49e46","955","","","","Franchet, A.R. Original description of Cypripedium fasciolatum. 8,  (1894).","Original description of Cypripedium fasciolatum","A.R. Franchet","http://cypripedioideae.e-monocot.org/node/955","","eng","original","","2012-07-16T13:16:34+00:00","2012-07-16T14:56:02+00:00","Botanical Protologue","http://biodiversitylibrary.org/page/2163946","http://cypripedioideae.e-monocot.org/node/955"
"urn:kew.org:wcs:taxon:54075","2c679e05-7ea5-494b-878b-fb3b2510644d","1192","","","","Curtis, J.T. Original description of Cypripedium × favillianum. 34,  (1932).","Original description of Cypripedium × favillianum","J.T. Curtis","http://cypripedioideae.e-monocot.org/node/1192","","eng","original","","2012-07-16T13:25:01+00:00","2012-07-16T14:52:07+00:00","Botanical Protologue","http://biodiversitylibrary.org/page/602959","http://cypripedioideae.e-monocot.org/node/1192"
"urn:kew.org:wcs:taxon:54076","2e6745eb-fc3d-43d1-814b-dd0bb7a2deca","957","","","","Gray, S.F. Original description of Cypripedium ferrugineum. 2,  (1821).","Original description of Cypripedium ferrugineum","S.F. Gray","http://cypripedioideae.e-monocot.org/node/957","","eng","original","","2012-07-16T13:16:39+00:00","2012-07-16T13:16:39+00:00","Botanical Protologue","","http://cypripedioideae.e-monocot.org/node/957"
"urn:kew.org:wcs:taxon:54080","241b7dca-5a0c-4c87-ae7f-f5015d0e6759","958","","","","de Candolle, A.P. Original description of Cypripedium flavescens. 1,  (1803).","Original description of Cypripedium flavescens","A.P. Candolle","http://cypripedioideae.e-monocot.org/node/958","","eng","original","","2012-07-16T13:16:41+00:00","2012-07-16T13:16:41+00:00","Botanical Protologue","","http://cypripedioideae.e-monocot.org/node/958"
"urn:kew.org:wcs:taxon:54081","97538038-8dce-4238-b346-b643eeffd264","959","","","","Franchet, A.R. Original description of Cypripedium flavum. 20,  (1966).","Original description of Cypripedium flavum","A.R. Franchet","http://cypripedioideae.e-monocot.org/node/959","","eng","original","","2012-07-16T13:16:41+00:00","2014-01-01T04:15:43+00:00","Botanical Protologue","http://cypripedioideae.e-monocot.org/files/Cypripedium_flavum_P.pdf","http://cypripedioideae.e-monocot.org/node/959"
"urn:kew.org:wcs:taxon:54083","1dbec176-0380-4381-8050-55f77f482349","960","","","","Hayata, B. Original description of Cypripedium formosanum. 6,  (1916).","Original description of Cypripedium formosanum","B. Hayata","http://cypripedioideae.e-monocot.org/node/960","","eng","original","","2012-07-16T13:16:45+00:00","2012-07-16T14:53:09+00:00","Botanical Protologue","http://biodiversitylibrary.org/page/1128448","http://cypripedioideae.e-monocot.org/node/960"
"urn:kew.org:wcs:taxon:54084","0ae040f8-76ab-4575-b7d9-5903fe4d37e0","961","","","","Cribb, P.J. Original description of Cypripedium forrestii. 60,  (1992).","Original description of Cypripedium forrestii","P.J. Cribb","http://cypripedioideae.e-monocot.org/node/961","","eng","original","","2012-07-16T13:16:48+00:00","2012-10-12T14:09:36+00:00","Botanical Protologue","http://cypripedioideae.e-monocot.org/files/Cypripedium_forrestii_P.pdf","http://cypripedioideae.e-monocot.org/node/961"
"urn:kew.org:wcs:taxon:54086","e803bf69-3abe-44b0-90ff-9f15b516781b","962","","","","Rolfe, R.A. Original description of Cypripedium franchetii. 20,  (1912).","Original description of Cypripedium franchetii","R.A. Rolfe","http://cypripedioideae.e-monocot.org/node/962","","eng","original","","2012-07-16T13:16:48+00:00","2014-01-01T04:15:43+00:00","Botanical Protologue","http://cypripedioideae.e-monocot.org/files/Cypripedium_franchetii_P_EDIT.pdf","http://cypripedioideae.e-monocot.org/node/962"
"urn:kew.org:wcs:taxon:54088","be096399-e6e7-48c0-bad4-a9c816cd83f6","1193","","","","Karo, Original description of Cypripedium × freynii. 46,  (1896).","Original description of Cypripedium × freynii","Karo","http://cypripedioideae.e-monocot.org/node/1193","","eng","original","","2012-07-16T13:25:06+00:00","2012-07-16T14:55:45+00:00","Botanical Protologue","http://biodiversitylibrary.org/page/28710074","http://cypripedioideae.e-monocot.org/node/1193"
"urn:kew.org:wcs:taxon:54089","d13dc442-c84b-4bf2-beb9-84aab6a6eeba","963","","","","Perner, H. Original description of Cypripedium froschii. 6,  (1999).","Original description of Cypripedium froschii","H. Perner","http://cypripedioideae.e-monocot.org/node/963","","eng","original","","2012-07-16T13:16:50+00:00","2012-10-12T14:09:36+00:00","Botanical Protologue","http://cypripedioideae.e-monocot.org/files/Cypripedium_froschii_P.pdf","http://cypripedioideae.e-monocot.org/node/963"
"urn:kew.org:wcs:taxon:54090","52da695f-d288-4122-9ab4-ab06f91306a4","964","","","","Rafinesque, C.S. Original description of Cypripedium furcatum.  (1833).at","Original description of Cypripedium furcatum","C.S. Rafinesque","http://cypripedioideae.e-monocot.org/node/964","","eng","original","","2012-07-16T13:16:53+00:00","2014-01-01T04:15:43+00:00","Botanical Protologue","http://cypripedioideae.e-monocot.org/files/Cypripedium_furcatum_P.pdf","http://cypripedioideae.e-monocot.org/node/964"
"urn:kew.org:wcs:taxon:54092","0d32b68f-a838-411e-a45f-245e98e9681f","965","","","","Guillemard, F.H.H. Original description of Cypripedium gardineri. 2,  (1886).","Original description of Cypripedium gardineri","F.H.H. Guillemard","http://cypripedioideae.e-monocot.org/node/965","","eng","original","","2012-07-16T13:16:53+00:00","2012-07-16T13:16:53+00:00","Botanical Protologue","","http://cypripedioideae.e-monocot.org/node/965"
"urn:kew.org:wcs:taxon:54098","42fd4567-265f-4fb7-b9e9-2f9c590d17ce","966","","","","von Blume, C.(K.) L. Original description of Cypripedium glanduliferum. 4,  (1849).","Original description of Cypripedium glanduliferum","C.(K.) L. Blume","http://cypripedioideae.e-monocot.org/node/966","","eng","original","","2012-07-16T13:16:57+00:00","2012-07-16T13:16:57+00:00","Botanical Protologue","","http://cypripedioideae.e-monocot.org/node/966"
"urn:kew.org:wcs:taxon:54099","37cc6da6-97b8-482d-9ec5-1f9f1f6ae1bd","967","","","","Smith, J.J. Original description of Cypripedium glaucophyllum. 1903(2),  (1903).","Original description of Cypripedium glaucophyllum","J.J. Smith","http://cypripedioideae.e-monocot.org/node/967","","eng","original","","2012-07-16T13:17:02+00:00","2012-07-16T13:17:02+00:00","Botanical Protologue","","http://cypripedioideae.e-monocot.org/node/967"
"urn:kew.org:wcs:taxon:54101","8dfac442-9d52-43d2-8345-6a98a71c4fcf","968","","","","Godefroy-Lebeuf, A. Original description of Cypripedium godefroyae. 3,  (1883).","Original description of Cypripedium godefroyae","A. Godefroy-Lebeuf","http://cypripedioideae.e-monocot.org/node/968","","eng","original","","2012-07-16T13:17:09+00:00","2012-07-16T13:17:09+00:00","Botanical Protologue","","http://cypripedioideae.e-monocot.org/node/968"
"urn:kew.org:wcs:taxon:54102","28362eeb-129e-4c52-8602-ac4da04ffb65","969","","","","Rolfe, R.A. Original description of Cypripedium godefroyae var. leucochilum. 2,  (1894).","Original description of Cypripedium godefroyae var. leucochilum","R.A. Rolfe","http://cypripedioideae.e-monocot.org/node/969","","eng","original","","2012-07-16T13:17:09+00:00","2012-07-16T13:17:09+00:00","Botanical Protologue","","http://cypripedioideae.e-monocot.org/node/969"
"urn:kew.org:wcs:taxon:54106","1a3c698d-3f0c-4cf4-a2c8-da892148bf90","971","","","","Williams, B.S. Original description of Cypripedium gratrixianum. 11,  (1897).","Original description of Cypripedium gratrixianum","B.S. Williams","http://cypripedioideae.e-monocot.org/node/971","","eng","original","","2012-07-16T13:17:15+00:00","2012-07-16T13:17:15+00:00","Botanical Protologue","","http://cypripedioideae.e-monocot.org/node/971"
[truncated: 89,036 more chars]
