# Supplementary material for: Linking multiple biodiversity informatics platforms with Darwin Core Archives
Source: Biodivers Data J. 2014 Jan 8;(2):e1039. doi: 10.3897/BDJ.2.e1039 (PMC3964728; doi:10.3897/BDJ.2.e1039)
Supplement: Supplementary file 1 — Authors: eMonocot Cypripedioideae Data type: darwin core archive Darwin Core Archive created from the eMonocot Cypripedioidea Scratchpad on 06/01/2014. File: oo_5522.zip [file biodiversity_data_journal-2-e1039-s001.zip › dwca/image.txt]

"06ca67a6-a745-4935-8267-2c766137cd8d","","http://cypripedioideae.e-monocot.org/sites/cypripedioideae.e-monocot.org/files/buying_selling2.jpg","image/jpeg","http://creativecommons.org/licenses/by-nc-sa/3.0/","buying_selling2.jpg","165efd5b-0d40-4445-bf16-56cbffca6d0d","http://purl.org/dc/dcmitype/StillImage","http://cypripedioideae.e-monocot.org/file/468"," "
"08b05181-92f3-4a2e-b2bf-cc6b7ac7e40f","","http://cypripedioideae.e-monocot.org/sites/cypripedioideae.e-monocot.org/files/GO_volumes.png","image/png","http://creativecommons.org/licenses/by-nc-sa/3.0/","GO Volumes composite thumbnail","165efd5b-0d40-4445-bf16-56cbffca6d0d","http://purl.org/dc/dcmitype/StillImage","http://cypripedioideae.e-monocot.org/file/1872"," "
"0b21e08d-682e-4fb1-ae65-6aa7e9d6356f","urn:kew.org:wcs:taxon:146971","http://cypripedioideae.e-monocot.org/sites/cypripedioideae.e-monocot.org/files/averyanov_small_0.jpg","image/jpeg","","Slipper orchid morphology","165efd5b-0d40-4445-bf16-56cbffca6d0d","http://purl.org/dc/dcmitype/StillImage","http://cypripedioideae.e-monocot.org/file/1392"," "
"0d075264-fca4-4be9-9c9c-2ad4eb976d31","","http://cypripedioideae.e-monocot.org/sites/cypripedioideae.e-monocot.org/files/IMGP1429_bier.jpg","image/jpeg","http://creativecommons.org/licenses/by/3.0/","IMGP1429_bier.jpg","165efd5b-0d40-4445-bf16-56cbffca6d0d","http://purl.org/dc/dcmitype/StillImage","http://cypripedioideae.e-monocot.org/file/429"," "
"130469b8-5244-4ac7-8cf4-ecc0a91a6728","urn:kew.org:wcs:taxon:53962","http://cypripedioideae.e-monocot.org/sites/cypripedioideae.e-monocot.org/files/196104m.jpg","image/jpeg","http://creativecommons.org/licenses/by-nc/3.0/","Cypripedium candidum (Photograph by C. Luer, courtesy of Swiss Orchid Foundation)","9616f94d-868c-43fc-9c72-f156e97709c4","http://purl.org/dc/dcmitype/StillImage","http://cypripedioideae.e-monocot.org/file/99"," "
"132bf2dd-0303-445a-9a98-af6e15987231","","http://cypripedioideae.e-monocot.org/sites/cypripedioideae.e-monocot.org/files/vol%201.jpg","image/jpeg","http://creativecommons.org/licenses/by-nc-sa/3.0/","GO Vol 1 Front Cover","165efd5b-0d40-4445-bf16-56cbffca6d0d","http://purl.org/dc/dcmitype/StillImage","http://cypripedioideae.e-monocot.org/file/1871"," "
"1dddb7f1-58e2-4bb5-9f72-55009b8388c8","urn:kew.org:wcs:taxon:54083","http://cypripedioideae.e-monocot.org/sites/cypripedioideae.e-monocot.org/files/2062171m.jpg","image/jpeg","http://creativecommons.org/licenses/by-nc/3.0/","Cypripedium formosanum (Photograph by S. W. Chung, courtesy of the Swiss Orchid Foundation)","165efd5b-0d40-4445-bf16-56cbffca6d0d","http://purl.org/dc/dcmitype/StillImage","http://cypripedioideae.e-monocot.org/file/5"," "
"1e7d0fa6-3ac0-4b5c-aaed-5dd3ce924171","","http://cypripedioideae.e-monocot.org/sites/cypripedioideae.e-monocot.org/files/Dom%2CEd%20and%20Rarsim.jpg","image/jpeg","http://creativecommons.org/licenses/by/3.0/","Dom,Ed and Rarsim.jpg","165efd5b-0d40-4445-bf16-56cbffca6d0d","http://purl.org/dc/dcmitype/StillImage","http://cypripedioideae.e-monocot.org/file/426"," "
"26136eba-2696-4bf5-83f0-ed61b5f99011","","http://cypripedioideae.e-monocot.org/sites/cypripedioideae.e-monocot.org/files/Paph%20Key%200.mp4","video/mp4","http://creativecommons.org/licenses/by-nc-sa/3.0/","Writhlington Slipper Orchid Workshop, Film 2","165efd5b-0d40-4445-bf16-56cbffca6d0d","http://purl.org/dc/dcmitype/StillImage","http://cypripedioideae.e-monocot.org/file/2246"," "
"2783e81b-75d8-4a44-8d9e-e95143ad559f","urn:kew.org:wcs:taxon:54083","http://cypripedioideae.e-monocot.org/sites/cypripedioideae.e-monocot.org/files/cyp_aculae_161602m.jpg","image/jpeg","http://creativecommons.org/licenses/by-nc/3.0/","Cypripedium formosanum (Photograph by P. J. Cribb, courtesy of the Swiss Orchid Foundation)","165efd5b-0d40-4445-bf16-56cbffca6d0d","http://purl.org/dc/dcmitype/StillImage","http://cypripedioideae.e-monocot.org/file/2"," "
"309a0330-9446-4c06-9d2e-6dc2d6828dda","","http://cypripedioideae.e-monocot.org/sites/cypripedioideae.e-monocot.org/files/airport_to_Budapest.jpg","image/jpeg","http://creativecommons.org/licenses/by-nc-sa/3.0/","airport_to_Budapest.jpg","165efd5b-0d40-4445-bf16-56cbffca6d0d","http://purl.org/dc/dcmitype/StillImage","http://cypripedioideae.e-monocot.org/file/465"," "
"3939d114-50ce-4fa6-8156-d8324db9b9bd","urn:kew.org:wcs:taxon:54438","http://cypripedioideae.e-monocot.org/sites/cypripedioideae.e-monocot.org/files/Cyp_wardii_2062391m.jpg","image/jpeg","http://creativecommons.org/licenses/by-nc/3.0/","Cypripedium wardii (Photograph by D. Rückbrodt, courtesy of the Swiss Orchid Foundation)","165efd5b-0d40-4445-bf16-56cbffca6d0d","http://purl.org/dc/dcmitype/StillImage","http://cypripedioideae.e-monocot.org/file/95"," "
"415d2d9d-b9b2-4634-a32c-6d3a7610b953","","http://cypripedioideae.e-monocot.org/sites/cypripedioideae.e-monocot.org/files/orchid_communities.jpg","image/jpeg","http://creativecommons.org/licenses/by-nc-sa/3.0/","orchid_communities.jpg","165efd5b-0d40-4445-bf16-56cbffca6d0d","http://purl.org/dc/dcmitype/StillImage","http://cypripedioideae.e-monocot.org/file/474"," "
"422307b6-821a-4757-a742-54bdfc1df420","","http://cypripedioideae.e-monocot.org/sites/cypripedioideae.e-monocot.org/files/buying_selling.jpg","image/jpeg","http://creativecommons.org/licenses/by-nc-sa/3.0/","buying_selling.jpg","165efd5b-0d40-4445-bf16-56cbffca6d0d","http://purl.org/dc/dcmitype/StillImage","http://cypripedioideae.e-monocot.org/file/467"," "
"4292eb12-12e4-40ab-829e-5a0565642c83","","http://cypripedioideae.e-monocot.org/sites/cypripedioideae.e-monocot.org/files/emonocot-SOF_luc3.jpg","image/jpeg","http://creativecommons.org/licenses/by-nc-sa/3.0/","emonocot-SOF_luc3.jpg","165efd5b-0d40-4445-bf16-56cbffca6d0d","http://purl.org/dc/dcmitype/StillImage","http://cypripedioideae.e-monocot.org/file/469"," "
"5029e0e4-333d-487b-a0f2-6bae4325f58a","urn:kew.org:wcs:taxon:53962","http://cypripedioideae.e-monocot.org/sites/cypripedioideae.e-monocot.org/files/160921m.jpg","image/jpeg","http://creativecommons.org/licenses/by-nc/3.0/","Cypripedium candidum (Photograph by P. J. Cribb, courtesy of Swiss Orchid Foundation)","9616f94d-868c-43fc-9c72-f156e97709c4","http://purl.org/dc/dcmitype/StillImage","http://cypripedioideae.e-monocot.org/file/98"," "
"504779b1-9bf8-4aa5-bc19-054ca7b0d549","urn:kew.org:wcs:taxon:152842","http://cypripedioideae.e-monocot.org/sites/cypripedioideae.e-monocot.org/files/PaphkeyD_B%26W_forWeb.jpg","image/jpeg","http://creativecommons.org/licenses/by-nc-sa/3.0/","Phragmipedium at the Writhlington slipper orchid workshop","165efd5b-0d40-4445-bf16-56cbffca6d0d","http://purl.org/dc/dcmitype/StillImage","http://cypripedioideae.e-monocot.org/file/2266"," "
"569ff70b-735b-409e-89f2-00a5ced1f637","urn:kew.org:wcs:taxon:54438","http://cypripedioideae.e-monocot.org/sites/cypripedioideae.e-monocot.org/files/Cyp_wardii_2062395_HPerner.jpg","image/jpeg","http://creativecommons.org/licenses/by/3.0/","Cypripedium wardii (Photograph by H. Perner, courtesy of the Swiss Orchid Foundation)","165efd5b-0d40-4445-bf16-56cbffca6d0d","http://purl.org/dc/dcmitype/StillImage","http://cypripedioideae.e-monocot.org/file/400"," "
"59fa15d4-dfab-40fc-ae70-1eda0d03b28a","urn:kew.org:wcs:taxon:54389","http://cypripedioideae.e-monocot.org/sites/cypripedioideae.e-monocot.org/files/118592m.jpg","image/jpeg","http://creativecommons.org/licenses/by-nc/3.0/","Cypripedium subtropicum (Photograph by Hong Jiang, courtesy of the Swiss Orchid Foundation)","9616f94d-868c-43fc-9c72-f156e97709c4","http://purl.org/dc/dcmitype/StillImage","http://cypripedioideae.e-monocot.org/file/106"," "
"5d736549-b723-43aa-8fd6-6d0724141c07","","http://cypripedioideae.e-monocot.org/sites/cypripedioideae.e-monocot.org/files/Paph_roths_1st.jpg","image/jpeg","http://creativecommons.org/licenses/by-nc-sa/3.0/","Paph_roths_1st.jpg","165efd5b-0d40-4445-bf16-56cbffca6d0d","http://purl.org/dc/dcmitype/StillImage","http://cypripedioideae.e-monocot.org/file/473"," "
"5e8bf49e-bd53-4aa1-8abe-cf3cc04cae8d","","http://cypripedioideae.e-monocot.org/sites/cypripedioideae.e-monocot.org/files/lucienne_emonocot-sof.jpg","image/jpeg","http://creativecommons.org/licenses/by-nc-sa/3.0/","lucienne_emonocot-sof.jpg","165efd5b-0d40-4445-bf16-56cbffca6d0d","http://purl.org/dc/dcmitype/StillImage","http://cypripedioideae.e-monocot.org/file/470"," "
"683bf9d1-f9a0-48ed-b435-44baf905d778","urn:kew.org:wcs:taxon:147164","http://cypripedioideae.e-monocot.org/sites/cypripedioideae.e-monocot.org/files/Paph%20Key%204.mp4","video/mp4","http://creativecommons.org/licenses/by-nc-sa/3.0/","Writhlington School slipper orchid workshop ","165efd5b-0d40-4445-bf16-56cbffca6d0d","http://purl.org/dc/dcmitype/StillImage","http://cypripedioideae.e-monocot.org/file/2208"," "
"70a191e8-8371-4dd0-a4cc-c5ac72d0f4c7","","http://cypripedioideae.e-monocot.org/sites/cypripedioideae.e-monocot.org/files/entrance.jpg","image/jpeg","http://creativecommons.org/licenses/by-nc-sa/3.0/","entrance.jpg","165efd5b-0d40-4445-bf16-56cbffca6d0d","http://purl.org/dc/dcmitype/StillImage","http://cypripedioideae.e-monocot.org/file/466"," "
"79231556-7a66-40cd-a570-0f4eb6d19185","","http://cypripedioideae.e-monocot.org/sites/cypripedioideae.e-monocot.org/files/Paph_roths_1st_0.jpg","image/jpeg","http://creativecommons.org/licenses/by-nc-sa/3.0/","Paph_roths_1st.jpg","165efd5b-0d40-4445-bf16-56cbffca6d0d","http://purl.org/dc/dcmitype/StillImage","http://cypripedioideae.e-monocot.org/file/475"," "
"7b294dab-79ff-4590-bbcc-3bbf7814fdf1","","http://cypripedioideae.e-monocot.org/sites/cypripedioideae.e-monocot.org/files/Paph_bellatulum_160714_flower_PJCribb.jpg","image/jpeg","http://creativecommons.org/licenses/by-nc-sa/3.0/","Paph_bellatulum_160714_flower_PJCribb.jpg","165efd5b-0d40-4445-bf16-56cbffca6d0d","http://purl.org/dc/dcmitype/StillImage","http://cypripedioideae.e-monocot.org/file/796"," "
"7d01c4a4-67f8-4770-b71b-7490cbd1aa83","","http://cypripedioideae.e-monocot.org/sites/cypripedioideae.e-monocot.org/files/IMGP1417_small_0.jpg","image/jpeg","http://creativecommons.org/licenses/by/3.0/","IMGP1417_small.jpg","165efd5b-0d40-4445-bf16-56cbffca6d0d","http://purl.org/dc/dcmitype/StillImage","http://cypripedioideae.e-monocot.org/file/418"," "
"81aa6553-7443-4b3c-ad47-74119a9fa933","","http://cypripedioideae.e-monocot.org/sites/cypripedioideae.e-monocot.org/files/Aquatic%20crinum.jpg","image/jpeg","http://creativecommons.org/licenses/by/3.0/","Aquatic crinum.jpg","165efd5b-0d40-4445-bf16-56cbffca6d0d","http://purl.org/dc/dcmitype/StillImage","http://cypripedioideae.e-monocot.org/file/428"," "
"840cbfad-db78-4dd5-8da6-635562186316","urn:kew.org:wcs:taxon:54043","http://cypripedioideae.e-monocot.org/sites/cypripedioideae.e-monocot.org/files/Cyp_dickinsonianum_161596m_PJCribb.jpg","image/jpeg","http://creativecommons.org/licenses/by-nc/3.0/","Cypripedium dickinsonianum (Photograph by P. J. Cribb, courtesy of the Swiss Orchid Foundation)","165efd5b-0d40-4445-bf16-56cbffca6d0d","http://purl.org/dc/dcmitype/StillImage","http://cypripedioideae.e-monocot.org/file/103"," "
"8d01eb45-2434-4586-94cf-9504f3cef3e5","","http://cypripedioideae.e-monocot.org/sites/cypripedioideae.e-monocot.org/files/Lycaste.jpg","image/jpeg","http://creativecommons.org/licenses/by-nc-sa/3.0/","Lycaste.jpg","165efd5b-0d40-4445-bf16-56cbffca6d0d","http://purl.org/dc/dcmitype/StillImage","http://cypripedioideae.e-monocot.org/file/471"," "
"97878570-584c-4b31-8dcd-5c1e51187798","urn:kew.org:wcs:taxon:54389","http://cypripedioideae.e-monocot.org/sites/cypripedioideae.e-monocot.org/files/118593m.jpg","image/jpeg","http://creativecommons.org/licenses/by-nc/3.0/","Cypripedium subtropicum (Photograph by Hong Jiang, courtesy of the Swiss Orchid Foundation)","9616f94d-868c-43fc-9c72-f156e97709c4","http://purl.org/dc/dcmitype/StillImage","http://cypripedioideae.e-monocot.org/file/104"," "
"97b34062-9fd8-4045-b777-1237e1790bd0","urn:kew.org:wcs:taxon:147164","http://cypripedioideae.e-monocot.org/sites/cypripedioideae.e-monocot.org/files/PaphkeyE_B%26W_forweb.jpg","image/jpeg","http://creativecommons.org/licenses/by-nc-sa/3.0/","Paphiopedilum liemianum, Writhlington slipper orchid workshop","165efd5b-0d40-4445-bf16-56cbffca6d0d","http://purl.org/dc/dcmitype/StillImage","http://cypripedioideae.e-monocot.org/file/2250"," "
"98cc3a0f-8a05-47a8-a885-0396bee1d273","","http://cypripedioideae.e-monocot.org/sites/cypripedioideae.e-monocot.org/files/Paph_roths_1st_close-up.jpg","image/jpeg","http://creativecommons.org/licenses/by-nc-sa/3.0/","Paph_roths_1st_close-up.jpg","165efd5b-0d40-4445-bf16-56cbffca6d0d","http://purl.org/dc/dcmitype/StillImage","http://cypripedioideae.e-monocot.org/file/476"," "
"a9c56ad3-d2da-4690-841f-7f01fdaee113","","http://cypripedioideae.e-monocot.org/sites/cypripedioideae.e-monocot.org/files/IMGP1417_small.jpg","image/jpeg","http://creativecommons.org/licenses/by/3.0/","IMGP1417_small.jpg","165efd5b-0d40-4445-bf16-56cbffca6d0d","http://purl.org/dc/dcmitype/StillImage","http://cypripedioideae.e-monocot.org/file/423"," "
"a9f4d685-6a82-4739-854b-51b68f44853e","urn:kew.org:wcs:taxon:54389","http://cypripedioideae.e-monocot.org/sites/cypripedioideae.e-monocot.org/files/190029m.jpg","image/jpeg","http://creativecommons.org/licenses/by-nc/3.0/","Cypripedium subtropicum (Photograph by H. Perner, courtesy of the Swiss Orchid Foundation)","9616f94d-868c-43fc-9c72-f156e97709c4","http://purl.org/dc/dcmitype/StillImage","http://cypripedioideae.e-monocot.org/file/105"," "
"ad3d0a85-72fc-4351-96fd-0dd28c3984f8","urn:kew.org:wcs:taxon:54083","http://cypripedioideae.e-monocot.org/sites/cypripedioideae.e-monocot.org/files/2068160m.jpg","image/jpeg","http://creativecommons.org/licenses/by-nc/3.0/","<i>Cypripedium formosanum</i> (Photograph by R. van Vugt, courtesy of the Swiss Orchid Foundation)","165efd5b-0d40-4445-bf16-56cbffca6d0d","http://purl.org/dc/dcmitype/StillImage","http://cypripedioideae.e-monocot.org/file/4"," "
"ad95f8a7-2f09-493d-be25-df0b4d55d164","urn:kew.org:wcs:taxon:54252","http://cypripedioideae.e-monocot.org/sites/cypripedioideae.e-monocot.org/files/Cyp_molle_160951m.jpg","image/jpeg","http://creativecommons.org/licenses/by-nc/3.0/","Cypripedium molle (Photograph by P.J. Cribb, courtesy of the Swiss Orchid Foundation)","165efd5b-0d40-4445-bf16-56cbffca6d0d","http://purl.org/dc/dcmitype/StillImage","http://cypripedioideae.e-monocot.org/file/102"," "
"b4159d2e-7918-4d0d-a1a7-50390c62e1e2","","http://cypripedioideae.e-monocot.org/sites/cypripedioideae.e-monocot.org/files/The%20Rhine%2C%20Basel.jpg","image/jpeg","http://creativecommons.org/licenses/by/3.0/","The Rhine, Basel.jpg","165efd5b-0d40-4445-bf16-56cbffca6d0d","http://purl.org/dc/dcmitype/StillImage","http://cypripedioideae.e-monocot.org/file/425"," "
"b51e9e40-8211-4312-be9f-987c4ed5a119","","http://cypripedioideae.e-monocot.org/sites/cypripedioideae.e-monocot.org/files/IMGP1423_group_small.jpg","image/jpeg","http://creativecommons.org/licenses/by/3.0/","IMGP1423_group_small.jpg","165efd5b-0d40-4445-bf16-56cbffca6d0d","http://purl.org/dc/dcmitype/StillImage","http://cypripedioideae.e-monocot.org/file/424"," "
"b8e5537c-6eec-4b28-940f-b7d9e96adbec","","http://cypripedioideae.e-monocot.org/sites/cypripedioideae.e-monocot.org/files/IMG_1268.JPG","image/jpeg","http://creativecommons.org/licenses/by-nc-sa/3.0/","Protologues","165efd5b-0d40-4445-bf16-56cbffca6d0d","http://purl.org/dc/dcmitype/StillImage","http://cypripedioideae.e-monocot.org/file/2167"," "
"bd0a9ac1-2d8f-4bea-8efd-f1e8d5e0e139","urn:kew.org:wcs:taxon:147083","http://cypripedioideae.e-monocot.org/sites/cypripedioideae.e-monocot.org/files/Paph_fairrieanum_160745_LDay_detPJCribb.jpg","image/jpeg","http://creativecommons.org/licenses/by-nc/3.0/","Paphiopedilum fairrieanum (Photograph by L. Day, courtesy of the Swiss Orchid Foundation)","165efd5b-0d40-4445-bf16-56cbffca6d0d","http://purl.org/dc/dcmitype/StillImage","http://cypripedioideae.e-monocot.org/file/138"," "
"c08c8411-9ad4-483d-876e-0764843b35cf","","http://cypripedioideae.e-monocot.org/sites/cypripedioideae.e-monocot.org/files/Pleione.jpg","image/jpeg","http://creativecommons.org/licenses/by-nc-sa/3.0/","Pleione.jpg","165efd5b-0d40-4445-bf16-56cbffca6d0d","http://purl.org/dc/dcmitype/StillImage","http://cypripedioideae.e-monocot.org/file/472"," "
"cc9aace1-696c-47a2-9c30-cb78e52453cb","urn:kew.org:wcs:taxon:147083","http://cypripedioideae.e-monocot.org/sites/cypripedioideae.e-monocot.org/files/Paphiopedilum_fairreanum_114652m_GMeyer.jpg","image/jpeg","http://creativecommons.org/licenses/by-nc/3.0/","Paphiopedilum fairreanum (Photograph by G. Meyer, courtesy of the Swiss Orchid Foundation)","165efd5b-0d40-4445-bf16-56cbffca6d0d","http://purl.org/dc/dcmitype/StillImage","http://cypripedioideae.e-monocot.org/file/139"," "
"d624db8d-af17-43bb-b933-5fb216d170a9","","http://cypripedioideae.e-monocot.org/sites/cypripedioideae.e-monocot.org/files/combined_boxed_800px_width.jpg","image/jpeg","http://creativecommons.org/licenses/by-nc-sa/3.0/","Character summary, part 2","165efd5b-0d40-4445-bf16-56cbffca6d0d","http://purl.org/dc/dcmitype/StillImage","http://cypripedioideae.e-monocot.org/file/1394"," "
"d70d63f3-1208-43ff-b844-cc9a02173ac7","","http://cypripedioideae.e-monocot.org/sites/cypripedioideae.e-monocot.org/files/waterlily%20house.jpg","image/jpeg","http://creativecommons.org/licenses/by/3.0/","waterlily house.jpg","165efd5b-0d40-4445-bf16-56cbffca6d0d","http://purl.org/dc/dcmitype/StillImage","http://cypripedioideae.e-monocot.org/file/427"," "
"dd1ea8da-f7de-496d-9307-7d15e9033e51","urn:kew.org:wcs:taxon:54083","http://cypripedioideae.e-monocot.org/sites/cypripedioideae.e-monocot.org/files/cyp_acaule_118584m.jpg","image/jpeg","http://creativecommons.org/licenses/by-nc/3.0/","Cypripedium formosanum (Photograph by J. Blättler, courtesy of the Swiss orchid Foundation)","165efd5b-0d40-4445-bf16-56cbffca6d0d","http://purl.org/dc/dcmitype/StillImage","http://cypripedioideae.e-monocot.org/file/3"," "
"de6fad8c-c8c5-4889-8859-97404779f471","","http://cypripedioideae.e-monocot.org/sites/cypripedioideae.e-monocot.org/files/Paph_fairreanum_130687_sn.jpg","image/jpeg","http://creativecommons.org/licenses/by-nc/3.0/","Paph_fairreanum_130687_sn.jpg","165efd5b-0d40-4445-bf16-56cbffca6d0d","http://purl.org/dc/dcmitype/StillImage","http://cypripedioideae.e-monocot.org/file/141"," "
"de6fad8c-c8c5-4889-8859-97404779f471","urn:kew.org:wcs:taxon:147083","http://cypripedioideae.e-monocot.org/sites/cypripedioideae.e-monocot.org/files/Paph_fairreanum_130687_sn.jpg","image/jpeg","http://creativecommons.org/licenses/by-nc/3.0/","Paph_fairreanum_130687_sn.jpg","165efd5b-0d40-4445-bf16-56cbffca6d0d","http://purl.org/dc/dcmitype/StillImage","http://cypripedioideae.e-monocot.org/file/141"," "
"e67d92ab-d2c0-44e6-8929-f2240556ae9d","urn:kew.org:wcs:taxon:54438","http://cypripedioideae.e-monocot.org/sites/cypripedioideae.e-monocot.org/files/Cyp_wardii_160989m.jpg","image/jpeg","http://creativecommons.org/licenses/by-nc/3.0/","Cypripedium wardii (Photograph by P.J. Cribb, courtesy of the Swiss Orchid Foundation)","165efd5b-0d40-4445-bf16-56cbffca6d0d","http://purl.org/dc/dcmitype/StillImage","http://cypripedioideae.e-monocot.org/file/97"," "
"f3da569d-9af8-44b6-b4cb-f08972cdbd3e","urn:kew.org:wcs:taxon:53962","http://cypripedioideae.e-monocot.org/sites/cypripedioideae.e-monocot.org/files/160920m.jpg","image/jpeg","http://creativecommons.org/licenses/by-nc/3.0/","Cypripedium candidum (Photograph by P. J. Cribb, courtesy of Swiss Orchid Foundation)","9616f94d-868c-43fc-9c72-f156e97709c4","http://purl.org/dc/dcmitype/StillImage","http://cypripedioideae.e-monocot.org/file/96"," "
"f54dfe5c-9396-4a15-b9ce-6d49c7b13078","","http://cypripedioideae.e-monocot.org/sites/cypripedioideae.e-monocot.org/files/combined_800px_width.jpg","image/jpeg","http://creativecommons.org/licenses/by-sa/3.0/","Character summary for slipper orchid genera","165efd5b-0d40-4445-bf16-56cbffca6d0d","http://purl.org/dc/dcmitype/StillImage","http://cypripedioideae.e-monocot.org/file/1393"," "
"f5b1f24d-ab04-4779-a7df-a31e541a146e","urn:kew.org:wcs:taxon:147083","http://cypripedioideae.e-monocot.org/sites/cypripedioideae.e-monocot.org/files/Paph_fairrieanum_2103423m_RJenny.jpg","image/jpeg","http://creativecommons.org/licenses/by-nc/3.0/","Paphiopedilum fairrieanum (Photograph by R. Jenny, courtesy of the Swiss Orchid Foundation)","165efd5b-0d40-4445-bf16-56cbffca6d0d","http://purl.org/dc/dcmitype/StillImage","http://cypripedioideae.e-monocot.org/file/137"," "
