# Supplementary material for: Linking multiple biodiversity informatics platforms with Darwin Core Archives
Source: Biodivers Data J. 2014 Jan 8;(2):e1039. doi: 10.3897/BDJ.2.e1039 (PMC3964728; doi:10.3897/BDJ.2.e1039)
Supplement: Supplementary file 1 — Authors: eMonocot Cypripedioideae Data type: darwin core archive Darwin Core Archive created from the eMonocot Cypripedioidea Scratchpad on 06/01/2014. File: oo_5522.zip [file biodiversity_data_journal-2-e1039-s001.zip › dwca/comment.txt]

"http://cypripedioideae.e-monocot.org/comment/1#comment-2","http://cypripedioideae.e-monocot.org/node/1","","Congratulations!","<p>This is fantastic work - keep it up, and I hope that all the orchid community fully supports the project and keeps contributing to it to make it a really comprehensive resource for everyone!</p><br />","Monday, March 12, 2012 - 1:34pm","Monday, March 12, 2012 - 1:34pm"
"http://cypripedioideae.e-monocot.org/comment/261#comment-1","http://cypripedioideae.e-monocot.org/node/261","","Paphiopedilum fairrieanum","<p>Although we haven't seen this species in the wild, Paphiopedilum fairrieanum is one of the flagship orchids for the Writhlington School Orchid Project - our partners in Sikkim have been involved in setting up Sikkim's first single-species reserve for this orchid, at a place called Tinkitam in South Sikkim (near Ravangla) - the only known site where it occurs in Sikkim, on a near sheer cliff-face which we visited. It's also found in Bhutan and Assam. There's a bit of info here about it: <a href=""http://www.orchidconservation.org/main/oci-endangered-list.html"">http://www.orchidconservation.org/main/oci-endangered-list.html</a>. We met one of Fairrie's descendents when we exhibited at Chelsea in 2009 and he was ever so pleased to hear about the conservation project going on around the species named for his great (-great?) grandfather!</p><br />","Monday, March 12, 2012 - 1:33pm","Monday, March 12, 2012 - 1:33pm"
"http://cypripedioideae.e-monocot.org/comment/710#comment-3","http://cypripedioideae.e-monocot.org/node/710","edwbaker@gmail.com","Update","<p>Images from the <a href=""http://orchid.unibas.ch/"">Swiss Orchid Foundation</a>'s database of <a href=""http://orchid.unibas.ch/iconography.simplesearch.php"">World Orchid Iconography</a> is now available on this site. There is more information on the <a href=""http://e-monocot.org"">eMonocot</a> blog: <a href=""http://e-monocot.org/emonocot-and-swiss-orchid-foundation-collaboration"">eMonocot and Swiss Orchid Foundation collaboration</a>.</p><br />\r<br />\r<br />","Friday, May 18, 2012 - 2:50pm","Friday, May 18, 2012 - 2:50pm"
