# Supplementary material for: Linking multiple biodiversity informatics platforms with Darwin Core Archives
Source: Biodivers Data J. 2014 Jan 8;(2):e1039. doi: 10.3897/BDJ.2.e1039 (PMC3964728; doi:10.3897/BDJ.2.e1039)
Supplement: Supplementary file 1 — Authors: eMonocot Cypripedioideae Data type: darwin core archive Darwin Core Archive created from the eMonocot Cypripedioidea Scratchpad on 06/01/2014. File: oo_5522.zip [file biodiversity_data_journal-2-e1039-s001.zip › dwca/eol_agents.txt]

"01dd2099-0846-4cde-a39f-f3529a7fe9cc","Kelly","Joseph","Joseph Kelly","RBG Kew","Joseph Kelly"
"165efd5b-0d40-4445-bf16-56cbffca6d0d","Bone","Ruth E.","Ruth E. Bone","Royal Botanic Gardens, Kew","R Bone"
"54f3fa1d-e75d-467f-a7fd-a691689cb4be","Baker","Ed","Ed Baker","Natural History Museum","Ed Baker"
"91eef0bc-1167-4bbd-9a55-3388f732e3ef","Weber","Odile","Odile Weber","RBG Kew","Odile"
"9616f94d-868c-43fc-9c72-f156e97709c4","Livermore","Laurence","Laurence Livermore","","L Livermore"
"9fb0c1c2-423d-49f7-9ba8-656aed95a533","Phillips","Sarah","Sarah Phillips","","S Phillips"
"aecfbb39-fcbd-4066-a8c3-ddfe274f36a3","Kilgallen","Niamh","Niamh Kilgallen","","Niamh Kilgallen"
"af4bf30b-5827-4484-837f-144496d890e6","Hargreaves","Serene","Serene Hargreaves","","Serene Hargreaves"
