# Supplementary material for: Linking multiple biodiversity informatics platforms with Darwin Core Archives
Source: Biodivers Data J. 2014 Jan 8;(2):e1039. doi: 10.3897/BDJ.2.e1039 (PMC3964728; doi:10.3897/BDJ.2.e1039)
Supplement: Supplementary file 1 — Authors: eMonocot Cypripedioideae Data type: darwin core archive Darwin Core Archive created from the eMonocot Cypripedioidea Scratchpad on 06/01/2014. File: oo_5522.zip [file biodiversity_data_journal-2-e1039-s001.zip › dwca/distribution.txt]

urn:kew.org:wcs:taxon:126638
urn:kew.org:wcs:taxon:126639
urn:kew.org:wcs:taxon:146971
urn:kew.org:wcs:taxon:146972
urn:kew.org:wcs:taxon:146973
urn:kew.org:wcs:taxon:146982
urn:kew.org:wcs:taxon:146988
urn:kew.org:wcs:taxon:146990
urn:kew.org:wcs:taxon:146996
urn:kew.org:wcs:taxon:147000
urn:kew.org:wcs:taxon:147004
urn:kew.org:wcs:taxon:147010
urn:kew.org:wcs:taxon:147015
urn:kew.org:wcs:taxon:147017
urn:kew.org:wcs:taxon:147020
urn:kew.org:wcs:taxon:147043
urn:kew.org:wcs:taxon:147047
urn:kew.org:wcs:taxon:147050
urn:kew.org:wcs:taxon:147063
urn:kew.org:wcs:taxon:147065
urn:kew.org:wcs:taxon:147069
urn:kew.org:wcs:taxon:147073
urn:kew.org:wcs:taxon:147076
urn:kew.org:wcs:taxon:147082
urn:kew.org:wcs:taxon:147083
urn:kew.org:wcs:taxon:147089
urn:kew.org:wcs:taxon:147095
urn:kew.org:wcs:taxon:147096
urn:kew.org:wcs:taxon:147101
urn:kew.org:wcs:taxon:147104
urn:kew.org:wcs:taxon:147105
urn:kew.org:wcs:taxon:147107
urn:kew.org:wcs:taxon:147110
urn:kew.org:wcs:taxon:147112
urn:kew.org:wcs:taxon:147114
urn:kew.org:wcs:taxon:147116
urn:kew.org:wcs:taxon:147120
urn:kew.org:wcs:taxon:147127
urn:kew.org:wcs:taxon:147134
urn:kew.org:wcs:taxon:147139
urn:kew.org:wcs:taxon:147141
urn:kew.org:wcs:taxon:147148
urn:kew.org:wcs:taxon:147152
urn:kew.org:wcs:taxon:147158
urn:kew.org:wcs:taxon:147160
urn:kew.org:wcs:taxon:147164
urn:kew.org:wcs:taxon:147172
urn:kew.org:wcs:taxon:147176
urn:kew.org:wcs:taxon:147177
urn:kew.org:wcs:taxon:147180
urn:kew.org:wcs:taxon:147182
urn:kew.org:wcs:taxon:147183
urn:kew.org:wcs:taxon:147188
urn:kew.org:wcs:taxon:147190
urn:kew.org:wcs:taxon:147192
urn:kew.org:wcs:taxon:147203
urn:kew.org:wcs:taxon:147205
urn:kew.org:wcs:taxon:147206
urn:kew.org:wcs:taxon:147208
urn:kew.org:wcs:taxon:147216
urn:kew.org:wcs:taxon:147220
urn:kew.org:wcs:taxon:147228
urn:kew.org:wcs:taxon:147230
urn:kew.org:wcs:taxon:147232
urn:kew.org:wcs:taxon:147235
urn:kew.org:wcs:taxon:147242
urn:kew.org:wcs:taxon:147245
urn:kew.org:wcs:taxon:147246
urn:kew.org:wcs:taxon:147249
urn:kew.org:wcs:taxon:147256
urn:kew.org:wcs:taxon:147260
urn:kew.org:wcs:taxon:147265
urn:kew.org:wcs:taxon:147266
urn:kew.org:wcs:taxon:147268
urn:kew.org:wcs:taxon:147274
urn:kew.org:wcs:taxon:147280
urn:kew.org:wcs:taxon:147282
urn:kew.org:wcs:taxon:147287
urn:kew.org:wcs:taxon:147294
urn:kew.org:wcs:taxon:147295
urn:kew.org:wcs:taxon:147303
urn:kew.org:wcs:taxon:147304
urn:kew.org:wcs:taxon:147306
urn:kew.org:wcs:taxon:147309
urn:kew.org:wcs:taxon:147313
urn:kew.org:wcs:taxon:147322
urn:kew.org:wcs:taxon:147326
urn:kew.org:wcs:taxon:147327
urn:kew.org:wcs:taxon:147328
urn:kew.org:wcs:taxon:152842
urn:kew.org:wcs:taxon:152843
urn:kew.org:wcs:taxon:152852
urn:kew.org:wcs:taxon:152863
urn:kew.org:wcs:taxon:152864
urn:kew.org:wcs:taxon:152873
urn:kew.org:wcs:taxon:152874
urn:kew.org:wcs:taxon:152883
urn:kew.org:wcs:taxon:152890
urn:kew.org:wcs:taxon:152893
urn:kew.org:wcs:taxon:152894
urn:kew.org:wcs:taxon:190407
urn:kew.org:wcs:taxon:190408
urn:kew.org:wcs:taxon:190419
urn:kew.org:wcs:taxon:190434
urn:kew.org:wcs:taxon:190443
urn:kew.org:wcs:taxon:190462
urn:kew.org:wcs:taxon:239111
urn:kew.org:wcs:taxon:257827
urn:kew.org:wcs:taxon:332313
urn:kew.org:wcs:taxon:332318
urn:kew.org:wcs:taxon:344585
urn:kew.org:wcs:taxon:458919
urn:kew.org:wcs:taxon:458933
urn:kew.org:wcs:taxon:53869
urn:kew.org:wcs:taxon:53870
urn:kew.org:wcs:taxon:53897
urn:kew.org:wcs:taxon:53920
urn:kew.org:wcs:taxon:53952
urn:kew.org:wcs:taxon:53953
urn:kew.org:wcs:taxon:53962
urn:kew.org:wcs:taxon:54008
urn:kew.org:wcs:taxon:54033
urn:kew.org:wcs:taxon:54043
urn:kew.org:wcs:taxon:54056
urn:kew.org:wcs:taxon:54070
urn:kew.org:wcs:taxon:54071
urn:kew.org:wcs:taxon:54072
urn:kew.org:wcs:taxon:54074
urn:kew.org:wcs:taxon:54081
urn:kew.org:wcs:taxon:54084
urn:kew.org:wcs:taxon:54086
urn:kew.org:wcs:taxon:54110
urn:kew.org:wcs:taxon:54120
urn:kew.org:wcs:taxon:54124
urn:kew.org:wcs:taxon:54147
urn:kew.org:wcs:taxon:54154
urn:kew.org:wcs:taxon:54179
urn:kew.org:wcs:taxon:54185
urn:kew.org:wcs:taxon:54198
urn:kew.org:wcs:taxon:54230
urn:kew.org:wcs:taxon:54244
urn:kew.org:wcs:taxon:54252
urn:kew.org:wcs:taxon:54253
urn:kew.org:wcs:taxon:54281
urn:kew.org:wcs:taxon:54292
urn:kew.org:wcs:taxon:54294
urn:kew.org:wcs:taxon:54295
urn:kew.org:wcs:taxon:54316
urn:kew.org:wcs:taxon:54339
urn:kew.org:wcs:taxon:54367
urn:kew.org:wcs:taxon:54369
urn:kew.org:wcs:taxon:54397
urn:kew.org:wcs:taxon:54403
urn:kew.org:wcs:taxon:54438
urn:kew.org:wcs:taxon:54454
urn:kew.org:wcs:taxon:54455
urn:kew.org:wcs:taxon:54457
