# Supplementary material for: Linking multiple biodiversity informatics platforms with Darwin Core Archives
Source: Biodivers Data J. 2014 Jan 8;(2):e1039. doi: 10.3897/BDJ.2.e1039 (PMC3964728; doi:10.3897/BDJ.2.e1039)
Supplement: Supplementary file 1 — Authors: eMonocot Cypripedioideae Data type: darwin core archive Darwin Core Archive created from the eMonocot Cypripedioidea Scratchpad on 06/01/2014. File: oo_5522.zip [file biodiversity_data_journal-2-e1039-s001.zip › dwca/vernacular_names.txt]

"urn:kew.org:wcs:family:412","Slipper Orchids","en","",""
