# Supplementary material for: Linking multiple biodiversity informatics platforms with Darwin Core Archives
Source: Biodivers Data J. 2014 Jan 8;(2):e1039. doi: 10.3897/BDJ.2.e1039 (PMC3964728; doi:10.3897/BDJ.2.e1039)
Supplement: Supplementary file 1 — Authors: eMonocot Cypripedioideae Data type: darwin core archive Darwin Core Archive created from the eMonocot Cypripedioidea Scratchpad on 06/01/2014. File: oo_5522.zip [file biodiversity_data_journal-2-e1039-s001.zip › dwca/description.txt]

"urn:kew.org:wcs:family:412","general","<p>Small to large terrestrial, lithophytic or epiphytic, rhizomatous herbs; roots elongate, fibrous; rhizome short to elongate. Shoots unbranched, very short to long, erect, leafy, clustered or less frequently well-spaced, glabrous, the lower part enclosed by two to several sterile sheaths, three- to many-leaved above. Leaves one to many, relatively thin-textured, fleshy or coriaceous, plicate or conduplicate, spreading or suberect, ovate, lanceolate, elliptic, ligulate, or oblong, obtuse, acute or acuminate, often tridenticulate at apex, yellow-green, green, or bluish green, plain, chequered or tessellated with dark and lighter green on upper surface or spotted with blackish maroon on upper surface, lighter green below, sometimes finely spotted or flushed with purple at base or all over on lower surface, glabrous or variously pubescent, ciliate or not on the margins. Inflorescence terminal, one- to many-flowered; rachis terete, hairy, glandular or glabrous; bracts conduplicate, linear, elliptic, lanceolate, ovate or oblong, green, sometimes spotted or flushed or striped with purple, glabrous, pubescent or glandular, ciliate or not. Flowers usually showy, concolorous or bicoloured; pedicel obscure to short; ovary unilocular or trilocular, three-ribbed, glabrous or hairy, placentation parietal or axile. Dorsal sepal erect to hooded over lip, ovate, lanceolate, obovate or elliptic, obtuse, acute or acuminate, glabrous or pubescent on the outer surface, sometimes pubescent within at base, ciliate or not, unmarked, spotted or streaked on inner surface. Lateral sepals usually fused to form a concave synsepal that is more or less similar to the dorsal sepal, rarely free to base, apex entire or bifid, sometimes two-keeled on outer surface. Petals free, flat, inflexed or reflexed, spreading or pendent, spiralling or not, elliptic, ovate, lanceolate, linear-lanceolate, linear or oblanceolate, rounded, obtuse, acute or acuminate at apex, unmarked, glabrous or rarely pubescent on outer surface, often pubescent in basal half on inner surface, usually ciliate on margins, sometimes warty on margins, spotted or streaked on inner surface, sometimes veins coloured differently. Lip deeply pouched and inflated, slipper-shaped or urn-shaped, with (or more rarely without) more or less pronounced incurved side lobes which are sometimes reduced to auricles, hairy within especially on lower surface, sometimes spotted within, glabrous or hairy on outer surface; front margin incurved or not, sometimes with short marginal horns; side lobes sometimes warty. Column short, stalked, porrect; anthers two, bilocular, borne on short obtuse to acute filaments; pollen powdery or viscid; staminode terminal on column, sessile or short stalked, often shield-like, rarely reduced or absent, transversely reniform, oblong, ovate, obcordate or linear, flat, convex or longitudinally conduplicate, entire, bifid or tripartite at apex, glabrous to papillose or finely pubescent, ciliate or not; stigma stalked or subsessile, dependent, tripartite, more or less papillose. Capsule erect to pendent, three-ribbed, cylindrical to almost ellipsoidal, sometimes beaked at apex. Seeds spherical to ellipsoidal, with a thin testa except in <em>Selenipedium</em> in which the testa is hard and dark-coloured.</p>","","http://cypripedioideae.e-monocot.org/node/768","http://cypripedioideae.e-monocot.org/node/762","Cypripedioideae","eng","http://rs.tdwg.org/ontology/voc/SPMInfoItems#GeneralDescription","text/html","http://purl.org/dc/dcmitype/Text","165efd5b-0d40-4445-bf16-56cbffca6d0d","","bc9b7ffc-b9e5-4056-8b58-6ba48715b2ea#general"
"urn:kew.org:wcs:taxon:126638","distribution","<p>Southern Mexico (Oaxaca) only. It is a very narrow endemic.</p>","","http://cypripedioideae.e-monocot.org/node/767","http://cypripedioideae.e-monocot.org/node/762","Cypripedioideae","eng","http://rs.tdwg.org/ontology/voc/SPMInfoItems#Distribution","text/html","http://purl.org/dc/dcmitype/Text","165efd5b-0d40-4445-bf16-56cbffca6d0d","","543951e4-ad1d-44f4-ae1e-5ea8571e9650#distribution"
"urn:kew.org:wcs:taxon:126638","general","<p>Small lithophytic, colony-forming herbs with elongate, fibrous roots arising from an elongated rhizome; rhizome elongate, with 5-12 internodes between growths, covered by numerous sheaths. Erect shoots leafy, well-spaced, glabrous, the base enclosed by two to three sheathing sterile bracts, five- to eight-leaved above. Leaves coriaceous, conduplicate, spreading or suberect, ligulate or oblong, obtuse, mucronate at apex, clear green on upper surface, lighter green below, glabrous, ciliate or not on the margins. Inflorescence terminal, paniculate with one branch developing from the median sterile bract, 3- to 7-flowered, the flowers borne in succession; peduncle of 2 nodes, elliptic in cross-section, with a central conduplicate sterile bract; rachis abbreviated, hirsute; bracts imbricate, distichous, conduplicate, cymbiform, hairy, ciliate, the hairs multicellular. Flowers thin-textured, deciduous, lacking a scent, relatively small, white, densely brown-pubescent on the outer surface of the sepals, vernation valvate; pedicel obscure to short; ovary unilocular, three-ribbed, densely covered with multicellular hairs, placentation parietal. Dorsal sepal hooded over lip, elliptic, acute or subacute, pubescent on the outer surface, sometimes pubescent within at base, ciliate or not. Lateral sepals fused to form a concave synsepal that is pendent and sub-orbicular, obtuse or with two subacute tips, densely pubescent on outer surface. Petals free, incurved, oblong-ligulate, acute at apex, glabrous or ciliate at the base. Lip deeply pouched and inflated, slipper-shaped, subglobose, with very obscure incurved side lobes, apical margins strongly incurved, glandular hairy within especially on lower surface, glabrous on outer surface, apparently lacking translucent windows. Column short, stalked, porrect; anthers two, bilocular, borne on short obtuse decurved filaments; pollinia granular, yellow; staminode terminal on column, shortly stalked, transversely oblong, obscurely three-lobed at the apex, convex, glabrous, with a hairy tuft on lower surface; stigma massive, stalked, dependent-curved, surface tripartite, the stalk bearing multicellular hairs. Capsule erect, three-ribbed, cylindrical. (PC).</p>","","http://cypripedioideae.e-monocot.org/node/767","http://cypripedioideae.e-monocot.org/node/762","Cypripedioideae","eng","http://rs.tdwg.org/ontology/voc/SPMInfoItems#GeneralDescription","text/html","http://purl.org/dc/dcmitype/Text","165efd5b-0d40-4445-bf16-56cbffca6d0d","","543951e4-ad1d-44f4-ae1e-5ea8571e9650#general"
"urn:kew.org:wcs:taxon:126638","habitat","<p>The species occurs in warm humid regions on karst outcrops surrounded by woods of pines, sweet gum (<em>Liquidambar</em>), and 'encinos'. The vegetation of the karst outcrops comprises stunted trees of <em>Plumeria rubra, Bursera</em> <em>simaruba,</em> and <em>Pseudobombax ellipticum</em> with occasional plants of <em>Beaucarnia, Yucca, Agave</em>, and <em>Acanthocereus. Mexipedium xerophyticum </em>forms colonies on the limestone rocks by vegetative means. It is nowhere common in its very restricted distribution. Recent fires in the region may have brought it to the verge of extinction (G. Salazar, personal communication). (PC).</p>","","http://cypripedioideae.e-monocot.org/node/767","http://cypripedioideae.e-monocot.org/node/762","Cypripedioideae","eng","http://rs.tdwg.org/ontology/voc/SPMInfoItems#Habitat","text/html","http://purl.org/dc/dcmitype/Text","165efd5b-0d40-4445-bf16-56cbffca6d0d","","543951e4-ad1d-44f4-ae1e-5ea8571e9650#habitat"
"urn:kew.org:wcs:taxon:126639","conservation","<p>In Mexico, Mexipedium is considered in danger of extinction; at the time of its description only seven clones were known. The original locality has never been published and is not included on the herbarium specimens so as to protect it from collectors, who would undoubtedly endanger this rare plant if they knew the exact locality. Plants should not be purchased since it is unlikely that these will have been grown from seed. Like most slipper orchids it is included in Appendix I of CITES and is thus prohibited from being in international commerce.<br /><br/>	It is impossible to confuse this species with any other slipper orchid. The combination of its thick, succulent leaves, small stature, and whitish flowers on a weakly branching inflorescence is unique.</p>","","http://cypripedioideae.e-monocot.org/node/722","http://cypripedioideae.e-monocot.org/node/280","Cypripedioideae","eng","http://rs.tdwg.org/ontology/voc/SPMInfoItems#ConservationStatus","text/html","http://purl.org/dc/dcmitype/Text","165efd5b-0d40-4445-bf16-56cbffca6d0d","","9ccbcba7-872f-4825-ad96-23c53d0f828c#conservation"
"urn:kew.org:wcs:taxon:126639","distribution","<p>Western Mexico, state of Oaxaca.</p>","","http://cypripedioideae.e-monocot.org/node/722","http://cypripedioideae.e-monocot.org/node/280","Cypripedioideae","eng","http://rs.tdwg.org/ontology/voc/SPMInfoItems#Distribution","text/html","http://purl.org/dc/dcmitype/Text","165efd5b-0d40-4445-bf16-56cbffca6d0d","","9ccbcba7-872f-4825-ad96-23c53d0f828c#distribution"
"urn:kew.org:wcs:taxon:126639","general","<p>Terrestrial or lithophytic herb. Leaves 3-7, conduplicate, linear-oblong, fleshy-coriaceous, green, the largest being 3.5-1 2 cm long, 1.2-1.8 cm wide, approximately 1 mm thick, with an unequal mucronate tip and carinate below. Inflorescence weakly paniculate, producing one flower at a time over a long period; peduncle 6.5-1 3.5 cm long, slender, reddish, shortly red-pubescent; bracts elliptic, obtuse, 8-15 mm long, 4-9 mm wide, dark brown, pubescent. Flowers 1.5-2.0 cm in diameter; dorsal sepal white with reddish pink reverse; synsepal similar; petals white; lip white; staminode white with a rosy-pink mid-lobe. Pedicel and ovary red-green pubescent, 2.5-3.0 mm long, 0.8 mm in diameter in the middle. Dorsal sepal elliptic, 0.9-1.4 cm long, 0.5-0.7 mm wide, pubescent on the outer surface. Synsepal suborbicular, obtuse, 0.8-1.0 cm long, 0.8-1.2 cm wide, pubescent on the outer surface. Petals incurved, nearly horizonal, linear-ligulate, 1.1- 1.5 cm long, 0.2-0.3 cm wide, obtuse, nearly glabrous or sparsely pubescent at base, margins undulate. Lip subglobose, inflated, 1.0-1.4 cm long, 0.7-0.9 cm wide. Staminode trilobed with the mid-lobe smaller, 0.3-0.4 cm long, 0.4-0.5 cm wide, obtuse, mid-lobe mucronate.</p>","","http://cypripedioideae.e-monocot.org/node/722","http://cypripedioideae.e-monocot.org/node/280","Cypripedioideae","eng","http://rs.tdwg.org/ontology/voc/SPMInfoItems#GeneralDescription","text/html","http://purl.org/dc/dcmitype/Text","165efd5b-0d40-4445-bf16-56cbffca6d0d","","9ccbcba7-872f-4825-ad96-23c53d0f828c#general"
"urn:kew.org:wcs:taxon:126639","habitat","<p>Grows lithophytically or terrestrially in xerophytic vegetation in seasonally dry conditions; up to 350 m.</p>","","http://cypripedioideae.e-monocot.org/node/722","http://cypripedioideae.e-monocot.org/node/280","Cypripedioideae","eng","http://rs.tdwg.org/ontology/voc/SPMInfoItems#Habitat","text/html","http://purl.org/dc/dcmitype/Text","165efd5b-0d40-4445-bf16-56cbffca6d0d","","9ccbcba7-872f-4825-ad96-23c53d0f828c#habitat"
"urn:kew.org:wcs:taxon:146971","distribution","<p>The range of <em>Paphiopedilum</em> extends from India eastward across southern China to the Philippines and throughout south-east Asia and the Malay Archipelago to New Guinea and the Solomon Islands. Of the seven Indian species, six are confined to the north-east, along the foothills of the Himalaya from eastern Nepal to the Naga Hills, and also in the Khasia Hills. One species, <em>P. druryi</em>, is found only in southern India, in Kerala State, over 2000 km from the nearest <em>Paphiopedilum</em> locality to the north.</p>","","http://cypripedioideae.e-monocot.org/node/765","http://cypripedioideae.e-monocot.org/node/762","Cypripedioideae","eng","http://rs.tdwg.org/ontology/voc/SPMInfoItems#Distribution","text/html","http://purl.org/dc/dcmitype/Text","165efd5b-0d40-4445-bf16-56cbffca6d0d","","fa835f9f-3a50-4b75-9f86-494e48afbbf1#distribution"
"urn:kew.org:wcs:taxon:146971","ecology","<p>Five species of <em>Paphiopedilum</em> have been reported as growing epiphytically. <em>Paphiopedilum parishii, P. lowii,</em> and <em>P. villosum</em> are usually found growing on trees, whereas <em>P. hirsutissimum</em> and <em>P. glanduliferum</em> are facultative epiphytes. The remaining species are either terrestrial or lithophytic.</p><br/><p>Most of the species are to be found growing in small colonies with their roots in leaf litter, often spreading some distance from the base of the plant. In some species of subgenus Brachypetalum (<em>P. concolor, P. bellatulum, P. niveum</em>) and in subgenus Paphiopedilum sects. Corypedilum (<em>P. stonei, P. sanderianum, P. philippinense</em>), Pardalopetalum (<em>P. dianthum</em>) and Paphiopedilum (<em>P. hirsutissimum</em> var. <em>esquirolei, P. barbigerum</em>), for example, the plants will grow with their roots attached to a rocky substrate and are true lithophytes.</p>","","http://cypripedioideae.e-monocot.org/node/765","http://cypripedioideae.e-monocot.org/node/762","Cypripedioideae","eng","http://rs.tdwg.org/ontology/voc/SPMInfoItems#Ecology","text/html","http://purl.org/dc/dcmitype/Text","165efd5b-0d40-4445-bf16-56cbffca6d0d","","fa835f9f-3a50-4b75-9f86-494e48afbbf1#ecology"
"urn:kew.org:wcs:taxon:146971","general","<p>Small to large terrestrial, lithophytic or epiphytic herbs; roots elongate, fibrous; rhizome short to elongate. Shoots short, erect, leafy, clustered or less frequently well spaced, glabrous, the base enclosed by two to four sheathing sterile bracts, three- to several-leaved above. Leaves one to several, coriaceous, conduplicate, spreading or suberect, ligulate, elliptic, or oblong, obtuse to acute, often tridenticulate at apex, green, bluish green, or chequered or tessellated with dark and lighter green on upper surface, lighter green below, sometimes finely spotted or flushed with purple at base or all over, glabrous, ciliate or not on the margins. Inflorescence terminal, one- to many-flowered; rachis terete, hairy, glandular or glabrous; bracts conduplicate, elliptic, lanceolate, ovate or oblong, green, sometimes spotted or flushed or striped with purple, ciliate or not. Flowers usually showy, concolorous or bicoloured; pedicel obscure to short; ovary unilocular, three-ribbed, glabrous or hairy. Dorsal sepal erect to hooded over lip, ovate, lanceolate, obovate or elliptic, obtuse, acute or acuminate, glabrous or pubescent on the outer surface, sometimes pubescent within at base, ciliate or not. Lateral sepals usually fused to form a concave synsepal that is more or less similar to the dorsal sepal, sometimes keeled on outer surface. Petals free, spreading or pendent, flat, reflexed or spiralling, elliptic, ovate, lanceolate, linear-lanceolate, linear or oblanceolate, rounded, obtuse, acute or acuminate at apex, often pubescent in basal half within, usually ciliate. Lip deeply pouched and inflated, slipper-shaped or urn-shaped, with more or less pronounced incurved side lobes, hairy within especially on lower surface, glabrous or hairy on outer surface; front margin incurved or not. Column short, stalked, porrect; anthers two, bilocular, borne on short obtuse to acute filaments; pollen powdery or viscid; staminode terminal on column, sessile or shortly stalked, transversely reniform, oblong, ovate, obcordate or linear, flat, convex or longitudinally conduplicate, glabrous to papillose or finely pubescent, ciliate or not; stigma stalked, dependent, tripartite, more or less papillose. Capsule erect to pendent, three-ribbed, cylindrical to almost ellipsoidal. (PC).</p>","","http://cypripedioideae.e-monocot.org/node/765","http://cypripedioideae.e-monocot.org/node/762","Cypripedioideae","eng","http://rs.tdwg.org/ontology/voc/SPMInfoItems#GeneralDescription","text/html","http://purl.org/dc/dcmitype/Text","165efd5b-0d40-4445-bf16-56cbffca6d0d","","fa835f9f-3a50-4b75-9f86-494e48afbbf1#general"
"urn:kew.org:wcs:taxon:146971","habitat","<p>Species of <em>Paphiopedilum</em> are found from India east across south-east Asia to the Philippines in the west and from southern China in the north, south to the Malay Archipelago, New Guinea and the Solomon Islands. Several species are found at sea level, for example <em>P. philippinense</em> and <em>P. glanduliferum</em>, but the majority are found in hill country, sub-montane and montane conditions. In the Himalayas, <em>P. fairrieanum</em> grows at elevations up to 2200 m, and <em>P. villosum</em> up to 2000 m; likewise in western Yunnan in China, both <em>P. tiginum</em> and <em>P. armeniacum</em> have also been reported from 2000 m. In Borneo <em>P. hookerae</em> var. <em>volonteanum </em>has been found at 2300 m elevation on the slopes of Mt Kinabalu.</p><br/><p>The genus is found over an elevational range from, sea-level to about 2300 m, but only in <em>P. hookerae</em>, <em>P. bullenianum</em>, and <em>P. lowii</em> has a species been found over a wide elevational range, the first of these with the most extensive range. <em>Paphiopedilum </em><em>hookera</em>e var. <em>volonteanum</em>, in Sabah, grows on ridges in lower montane forest at 900 m and again on Mt Kinabalu on a landslide at c. 2300 m elevation. On Mt Kinabalu <em>P. lowii</em>, usually a lowland species, has been recorded from c. 1600m.</p><br/><p>The majority of <em>Paphiopedilum</em> species grow in lower montane evergreen or seasonally deciduous forest, often on the forest floor in shade. A few species such as <em>P. exul</em> and <em>P. philippinense</em> have been recorded as growing in exposed sunny places. More commonly, though, species such as <em>P. niveum, P. philippinense</em> and <em>P. rothschildianum</em>, which will grow in more open positions, are seldom exposed to direct sunlight for any length of time during the day. On Mt Kinabalu in Sabah, <em>P. rothschildianum</em> grows where dappled sunlight hits the plants only in the afternoon. In contrast some of the tessellated-leaved species grow in deep shade. In Java and Borneo, <em>P. javanicum</em> and its var. <em>virens</em> grow on the forest floor in places where no direct sunlight penetrates.</p><br/><p>In many areas where Paphiopedilums grow, the rainfall and consequent humidity are high, but rainfall is usually seasonal, and plants in such areas often have to survive considerable dry periods. The thick coriaceous leaves are ideally adapted to survive periodic droughts, and plants recover rapidly when the rains return. Most growers who have received plants through the post will support the view that Paphiopedilums can survive well in such adverse conditions. (PC).</p>","","http://cypripedioideae.e-monocot.org/node/765","http://cypripedioideae.e-monocot.org/node/762","Cypripedioideae","eng","http://rs.tdwg.org/ontology/voc/SPMInfoItems#Habitat","text/html","http://purl.org/dc/dcmitype/Text","165efd5b-0d40-4445-bf16-56cbffca6d0d","","fa835f9f-3a50-4b75-9f86-494e48afbbf1#habitat"
"urn:kew.org:wcs:taxon:146971","use","<p>Paphiopedilums are one of the most popular groups of orchids in cultivation. They are grown as either pot plants or for their cut flowers, both trades being substantial. They are prized for their long-lasting, substantial, and unusual flowers. Leaf shape and colour are variable: species and hybrids of subgenera Parvisepalum and Brachypetalum and of section Barbata have tessellated leaves, sometimes marked with purple beneath; the rest have green leaves that are paler below. Plants with single flowers or with several-flowered inflorescences are available among both the species and hybrids. Flowers range in size greatly, the smaller species having flowers of 5 cm or less across, whereas some hybrids have enormous, almost circular flowers up to 15 cm in diameter or more. The extraordinary and highly sought-after <em>P. rothschildianum </em>has a petal spread of up to 32 cm. The range of flower colour is immense, from white through yellows, greens, browns, purples to reds, or combinations of any of these. Some of the species and complex hybrids have spotted sepals and/or petals and glossy floral segments. (PC).</p>","","http://cypripedioideae.e-monocot.org/node/765","http://cypripedioideae.e-monocot.org/node/762","Cypripedioideae","eng","http://rs.tdwg.org/ontology/voc/SPMInfoItems#Use","text/html","http://purl.org/dc/dcmitype/Text","165efd5b-0d40-4445-bf16-56cbffca6d0d","","fa835f9f-3a50-4b75-9f86-494e48afbbf1#use"
"urn:kew.org:wcs:taxon:146972","distribution","<p>Philippines: Visayan Sea area, Negros.</p>","","http://cypripedioideae.e-monocot.org/node/247","http://cypripedioideae.e-monocot.org/node/287","Cypripedioideae","eng","http://rs.tdwg.org/ontology/voc/SPMInfoItems#Distribution","text/html","http://purl.org/dc/dcmitype/Text","165efd5b-0d40-4445-bf16-56cbffca6d0d","","38c7b050-e9e0-4a54-b5e9-815f0622d490#distribution"
"urn:kew.org:wcs:taxon:146972","general","<p>A medium-sized terrestrial herb with a very short stem. Leaves distichous, oblongelliptic, with a minutely tridenticulate apex, up to 18 cm long, 4 cm wide, with sparsely ciliate basal margins, tessellated pale and dark green above. Inflorescence erect, 1–flowered, up to 34 cm long; peduncle sparsely pubescent, green with purple markings; bract ovate, to 3 cm long, sparsely pubescent, ciliate. Dorsal sepal ovate, acute, 3.5–4 cm long, 3.1–3.3 cm wide, white or pinkish, lined with dark purple or purple-green veins. Synsepal ovate, acute, 3.2 cm long, 1.5–2.5 cm wide, white, tinged purple with purple and green veins. Petals spreading-reflexed, ligulate-oblanceolate, tridentate at apex, 4.3–5.1 cm long, 1.4–2 cm wide, sparsely ciliate and pubescent at base, green below, purple above, veined with and spotted dark purple in basal half. Lip deeply saccate, prominently auriculate, dentate or apiculate at apex, 3.8–4 cm long, 2.3–2.6 cm wide, minutely pubescent, ciliate, bronze or olive-green with darker veins. Staminode obovate, 10 mm long, 9 mm wide, minutely pubescent, distal margin 3-toothed, midtooth longer than the two lateral, pale green tinged with bronze or green.</p>","","http://cypripedioideae.e-monocot.org/node/247","http://cypripedioideae.e-monocot.org/node/287","Cypripedioideae","eng","http://rs.tdwg.org/ontology/voc/SPMInfoItems#GeneralDescription","text/html","http://purl.org/dc/dcmitype/Text","165efd5b-0d40-4445-bf16-56cbffca6d0d","","38c7b050-e9e0-4a54-b5e9-815f0622d490#general"
"urn:kew.org:wcs:taxon:146973","distribution","<p>Philippines (Mindanao, Bukidnon Province, nr. Impasugong); 1250–1350 m altitude.</p>","","http://cypripedioideae.e-monocot.org/node/198","http://cypripedioideae.e-monocot.org/node/287","Cypripedioideae","eng","http://rs.tdwg.org/ontology/voc/SPMInfoItems#Distribution","text/html","http://purl.org/dc/dcmitype/Text","165efd5b-0d40-4445-bf16-56cbffca6d0d","","412144a7-d51b-4f92-8afb-08e1b9ca1bf7#distribution"
"urn:kew.org:wcs:taxon:146973","general","<p>A terrestrial herb. Leaves c. 6, c. 23–26 cm long, 3.9–4.2 cm wide, oblong-ligulate to slightly oblanceolate, obtuse and minutely tridentate at apex, dark green with a hyaline margin. Inflorescence 2- or 3- flowered; peduncle arching, 20–34 cm long, purple, pubescent; bracts up to 4 cm long, 1.3 cm wide, green veined with maroon. Flowers more or less glabrous, 5.9–9 cm across, 14–18 cm tall; sepals pale greenishyellow or white, strongly maroon-veined; petals pale yellow, spotted with maroon in basal half, maroon in apical half; lip pale yellow, mottled and veined purple on front of slipper; staminode yellow with purple glands; pedicel and ovary 3.5–5 cm long, green, suffused purplebrown, glabrous. Dorsal sepal arching, ovate, acuminate, 4.5–6.5 cm long, 2.3–3.5 cm wide, finely pubescent on outside. Synsepal ovate, acuminate, 5.2–7 cm long, 2.3–3.4 cm wide. Petals arcuate-dependent, lineartapering acute, 8–15 cm long, 0.7–1.1 cm wide, apically finely pubescent. Lip porrect, 3–4.7 cm long, 1.5–2.1 cm wide, grooved on back, with short acute auricles. Staminode rectangular, notched at apex, convex, on a short stalk, not covering the stigma, 8–9 mm long, 4–7 mm wide, glandular, hairy on sides. 2n = 26.</p>","","http://cypripedioideae.e-monocot.org/node/198","http://cypripedioideae.e-monocot.org/node/287","Cypripedioideae","eng","http://rs.tdwg.org/ontology/voc/SPMInfoItems#GeneralDescription","text/html","http://purl.org/dc/dcmitype/Text","165efd5b-0d40-4445-bf16-56cbffca6d0d","","412144a7-d51b-4f92-8afb-08e1b9ca1bf7#general"
"urn:kew.org:wcs:taxon:146982","distribution","<p>China (Hainan Island), Thailand, Vietnam, Laos and Cambodia; 400–1500 m<br /><br/>altitude.</p>","","http://cypripedioideae.e-monocot.org/node/230","http://cypripedioideae.e-monocot.org/node/287","Cypripedioideae","eng","http://rs.tdwg.org/ontology/voc/SPMInfoItems#Distribution","text/html","http://purl.org/dc/dcmitype/Text","165efd5b-0d40-4445-bf16-56cbffca6d0d","","16a92ea5-3ec0-4b66-a1e2-1471f4eecc29#distribution"
"urn:kew.org:wcs:taxon:146982","general","<p>A terrestrial herb. Leaves 5–8, narrowly elliptic to oblong-elliptic, subacute to obtuse at tridenticulate apex, 7–25 cm long, 2–4 cm wide, sparsely ciliate at base, usually obscurely tessellated pale and darker green, ± purple-marked at base on lower side. Inflorescence erect, 1- (rarely 2-) flowered; peduncle 17–48 cm long, purple, shortly pubescent; bract lanceolate, acute, 1.5–2.1 cm long, green, ciliate. Flower 6–10 cm across; sepals whitish green or pale green, longitudinally veined with green; dorsal sepal faintly purple-tinged towards base; petals green below with darker green and brown stripes and maroon-black spots in basal half, purple above; lip ochre to pale purple with darker veins and a yellowish or greenish margin; pedicel and ovary 3–6 cm long, pubescent. Dorsal sepal ovate, cordate at base, apiculate above, 2.7–4.5 cm long, 2–3.2 cm wide, with recurved basal margins. Synsepal ellipticlanceolate, acuminate, 2–3 cm long, 1.1–1.5 cm wide. Petals spathulate, acute or tridenticulate at apex, 4.4–5.8 cm long, 1.2–1.8 cm wide, half-twisted in apical half, with marginal warts in basal part of upper margin. Lip 3.6–4.6 cm long; front margin obliquely bluntly dentate. Staminode transversely elliptic, tridentate at apex, 7–9 mm long, 8–9 mm wide; lateral teeth falcate, divergent, longer than middle tooth. 2n = 38.</p>","","http://cypripedioideae.e-monocot.org/node/230","http://cypripedioideae.e-monocot.org/node/287","Cypripedioideae","eng","http://rs.tdwg.org/ontology/voc/SPMInfoItems#GeneralDescription","text/html","http://purl.org/dc/dcmitype/Text","165efd5b-0d40-4445-bf16-56cbffca6d0d","","16a92ea5-3ec0-4b66-a1e2-1471f4eecc29#general"
"urn:kew.org:wcs:taxon:146988","distribution","<p>Philippines (Luzon: Ifugao, Benguet, Quezon Province); 1200–2000(–2700) m altitude.</p>","","http://cypripedioideae.e-monocot.org/node/240","http://cypripedioideae.e-monocot.org/node/287","Cypripedioideae","eng","http://rs.tdwg.org/ontology/voc/SPMInfoItems#Distribution","text/html","http://purl.org/dc/dcmitype/Text","165efd5b-0d40-4445-bf16-56cbffca6d0d","","19fcef7a-5d26-458c-b607-693293736e55#distribution"
"urn:kew.org:wcs:taxon:146988","general","<p>A terrestrial herb. Leaves 3–5, narrowly elliptic, minutely tridentate at acute apex, 9–24 cm long, 2–4.5 cm wide, ciliate on basal margins, mottled pale and dark green above, purplish at base below. Inflorescence 1-flowered; peduncle elongate, 30–45 cm long, purple or green, mottled purple, shortly pubescent; bract elliptic, subacute to acuminate, 2–4.5 cm long, 1.5–1.8 cm wide, green, with purplish mid-vein, pubescent and ciliate. Flower 6–8 cm across; pedicel and ovary 5–8 cm long, green, pubescent. Dorsal sepal ovate, acute, 3.4–4.7 cm long, 3–3.9 cm wide, white veined green and purple-spotted towards base. Synsepal ovate-elliptic, acute, 4–4.4 cm long, 1.7–2.1 cm wide, white veined green. Petals deflexed-recurved, ligulate, acute, 4.5–6.5 cm long, 1.1–1.8 cm wide, white veined green, purple at apex, heavily spotted with maroon, margin bearing long purple-maroon hairs in basal half and shorter ones towards apex. Lip green, flushed pink with dark green veins, 4–4.5 cm long, 2.1–2.5 cm wide, glandular-pubescent within; side-lobes maroon-spotted. Staminode lunate, 7–9 mm long, 11 mm wide, pale brownish green, veined green, pubescent; apical side-lobes sickle-shaped, acute. 2n = 38.</p>","","http://cypripedioideae.e-monocot.org/node/240","http://cypripedioideae.e-monocot.org/node/287","Cypripedioideae","eng","http://rs.tdwg.org/ontology/voc/SPMInfoItems#GeneralDescription","text/html","http://purl.org/dc/dcmitype/Text","165efd5b-0d40-4445-bf16-56cbffca6d0d","","19fcef7a-5d26-458c-b607-693293736e55#general"
"urn:kew.org:wcs:taxon:146990","distribution","<p>China (western Yunnan only); 1200–2050 m.</p>","","http://cypripedioideae.e-monocot.org/node/180","http://cypripedioideae.e-monocot.org/node/287","Cypripedioideae","eng","http://rs.tdwg.org/ontology/voc/SPMInfoItems#Distribution","text/html","http://purl.org/dc/dcmitype/Text","165efd5b-0d40-4445-bf16-56cbffca6d0d","","f35afedf-52bf-4deb-909b-c835c8887734#distribution"
"urn:kew.org:wcs:taxon:146990","general","<p>A lithophytic or terrestrial herb with well-spaced growths up to 15 cm apart on an elongate rhizome. Leaves 5–7, oblong, obtuse or acute, tridenticulate at apex, 6–15 cm long, 1.8–2.5 cm wide, strongly marbled dark and light bluish green above, densely purple-spotted below, serrulate on margins. Inflorescence 1-flowered; peduncle 23–60 cm long, green, spotted with purple, brownpubescent; bract conduplicate, lanceolate-ovate, subacute to acute, about 1.5 cm long, green, spotted purple, pubescent. Flower very large for size of plant, 6–11 cm across, bright golden yellow with red veins on the staminode, spotted purple inside lip, pubescent on inside and outside; pedicel and ovary 3–3.5 cm long, green, pubescent, rostrate at apex. Dorsal sepal ovate, subacute, 2.2–5 cm long, 1.4–3.3 cm wide, pubescent near the base. Synsepal ovate, obtuse, 2–3.5 cm long, 1.8–2.6 cm wide, bicarinate on outside. Petals ovate to subcircular, rounded to subacute at apex, 2.8–5.5 cm long, 2.5–4.4 cm wide, ciliate, pubescent at base. Lip very inflated, thin-textured, large, 4–6.5 cm long, 2.2–5.2 cm wide, with margins incurved, white-pubescent and purple-dotted inside at base. Staminode large, convex, cordate, acute, 10–22 mm long and wide. 2n = 26.</p>","","http://cypripedioideae.e-monocot.org/node/180","http://cypripedioideae.e-monocot.org/node/287","Cypripedioideae","eng","http://rs.tdwg.org/ontology/voc/SPMInfoItems#GeneralDescription","text/html","http://purl.org/dc/dcmitype/Text","165efd5b-0d40-4445-bf16-56cbffca6d0d","","f35afedf-52bf-4deb-909b-c835c8887734#general"
"urn:kew.org:wcs:taxon:146996","distribution","<p>Peninsular Malaysia including Penang Island and N. Sumatra; 200–1300 m altitude.</p>","","http://cypripedioideae.e-monocot.org/node/241","http://cypripedioideae.e-monocot.org/node/287","Cypripedioideae","eng","http://rs.tdwg.org/ontology/voc/SPMInfoItems#Distribution","text/html","http://purl.org/dc/dcmitype/Text","165efd5b-0d40-4445-bf16-56cbffca6d0d","","5e9c8111-dbcb-4d12-af99-14c368e50e99#distribution"
"urn:kew.org:wcs:taxon:146996","general","<p>A terrestrial or lithophytic herb. Leaves 5–8, narrowly oblong-elliptic to elliptic, tridenticulate at acute apex, up to 15 cm long, 3.5–4.1 cm wide, sparsely ciliate at base, mottled pale and darker green above, pale green below. Inflorescence 1- (rarely 2-) flowered, erect, up to 36 cm long; peduncle 20–27 cm long, purple, finely densely purple-pubescent; bract ovate, acute, 2–2.4 cm long, 1.4 cm wide, green, pubescent. Flower 8–9.5 cm across; dorsal sepal white, greenish at base, veined with purple; synsepalum pale yellow-green, veined green and lightly flushed with purple; petals pale green below, purple above with darker veins and dark maroon spots on upper margin and sometimes towards upper margin in basal half; lip rich purple-maroon to pale green heavily flushed deep maroon; staminode pale green, veined with darker green; pedicel and ovary 5–6.7 cm long, pale green, tinged purple on ribs, finely purple-pubescent. Dorsal sepal ovate, apiculate, 3.9–5 cm long, 4.3–5.5 cm wide, pubescent on outer surface. Synsepal narrowly ovate, acute, 3.2–3.5 cm long, 1.5–1.6 cm wide. Petals deflexed, more or less straight, ligulate, obtuse, 4.9–6 cm long, 1–1.6 cm wide, ciliate, sparsely pubescent at base. Lip 4.5 cm long, 2–2.5 cm wide, warty on incurved side-lobes, apical margin sparsely ciliate. Staminode lunate, 9–10 mm long, 10 mm wide; apical lateral teeth falcate, acute. 2n = 38.</p>","","http://cypripedioideae.e-monocot.org/node/241","http://cypripedioideae.e-monocot.org/node/287","Cypripedioideae","eng","http://rs.tdwg.org/ontology/voc/SPMInfoItems#GeneralDescription","text/html","http://purl.org/dc/dcmitype/Text","165efd5b-0d40-4445-bf16-56cbffca6d0d","","5e9c8111-dbcb-4d12-af99-14c368e50e99#general"
"urn:kew.org:wcs:taxon:147000","distribution","<p>China (south-western Guizhou, western and northern Guangxi and south-eastern Yunnan) and possibly Vietnam; 295–1200 m.</p>","","http://cypripedioideae.e-monocot.org/node/218","http://cypripedioideae.e-monocot.org/node/287","Cypripedioideae","eng","http://rs.tdwg.org/ontology/voc/SPMInfoItems#Distribution","text/html","http://purl.org/dc/dcmitype/Text","165efd5b-0d40-4445-bf16-56cbffca6d0d","","d9570bb5-18db-4417-a2f5-29ae51c5812a#distribution"
"urn:kew.org:wcs:taxon:147000","general","<p>A small terrestrial herb. Leaves 4–6, suberect, linear, obtuse and minutely tridenticulate at apex, 8–19 cm long, 0.7–1.5 cm wide, green. Inflorescence 1-flowered, erect, c. 16 cm long; peduncle 9–11 cm long, slender, shortly pubescent; bract elliptic, subacute to obtuse, 1.8–2 cm long. Flower up to 6.5 cm across; dorsal sepal white with green base and less commonly a central pinkish vein; petals honey-coloured or ochre with a cream or green margin; lip tan-brown; staminode yellow with orange knob; pedicel and ovary 2.7–3 cm long, pubescent. Dorsal sepal subcircular, emarginate or obtuse, 3–3.2 cm long, 2.5–3.3 cm wide. Synsepal elliptic, obtuse, 2.5–3.5 cm long, 1.3–1.7 cm wide. Petals oblong-ligulate to ligulate-spathulate, obtuse, 3.3–3.4 cm long, 0.8–1 cm wide, hairy at base, margin undulate and sparsely ciliate. Lip glabrous on outer surface 2.7–3 cm long, 1.5–2.8 cm wide. Staminode transversely elliptic to obovate-obcordate, 6–9 mm long, 8–1.1 mm wide, umbonate in centre, pubescent.</p>","","http://cypripedioideae.e-monocot.org/node/218","http://cypripedioideae.e-monocot.org/node/287","Cypripedioideae","eng","http://rs.tdwg.org/ontology/voc/SPMInfoItems#GeneralDescription","text/html","http://purl.org/dc/dcmitype/Text","165efd5b-0d40-4445-bf16-56cbffca6d0d","","d9570bb5-18db-4417-a2f5-29ae51c5812a#general"
"urn:kew.org:wcs:taxon:147004","distribution","<p>Western Burma, north-west Thailand, and south-west China.</p>","","http://cypripedioideae.e-monocot.org/node/187","http://cypripedioideae.e-monocot.org/node/287","Cypripedioideae","eng","http://rs.tdwg.org/ontology/voc/SPMInfoItems#Distribution","text/html","http://purl.org/dc/dcmitype/Text","165efd5b-0d40-4445-bf16-56cbffca6d0d","","ded9c876-794f-4b76-9911-60dd18969cd0#distribution"
"urn:kew.org:wcs:taxon:147004","ecology","<p>In shade on steep limestone slopes and rocks.</p>","","http://cypripedioideae.e-monocot.org/node/187","http://cypripedioideae.e-monocot.org/node/287","Cypripedioideae","eng","http://rs.tdwg.org/ontology/voc/SPMInfoItems#Ecology","text/html","http://purl.org/dc/dcmitype/Text","165efd5b-0d40-4445-bf16-56cbffca6d0d","","ded9c876-794f-4b76-9911-60dd18969cd0#ecology"
"urn:kew.org:wcs:taxon:147004","general","<p>A terrestrial herb, usually with clustered growths. Leaves 4–5, oblong-elliptic, rounded and minutely emarginate at apex, usually up to 14 cm long, 5 cm wide, very dark green, mottled with pale green above, heavily purple-spotted below. Inflorescence 1- or rarely 2-flowered, very short, usually arcuate; peduncle 2–4.5 cm long, arcuate, white-pubescent, purple or green, mottled maroon; bract conduplicate, elliptic-ovate, acute to obtuse, 23–27 mm long, 15–25 mm wide, pubescent, pale green, spotted purple. Flower subcampanulate, large for size of plant, about 5.5–8 cm in diameter, white or creamy yellow, usually heavily spotted on all segments with large maroon spots, shortly pubescent on outside; ovary about 3 cm long, green, spotted dull maroon. Dorsal sepal concave, broadly transversely elliptic to broadly ovate, obtuse to retuse, 2.7–4 cm long, 3.3–5.6 cm wide. Synsepal deeply concave, cordate, obtuse to rounded at apex, 2–3.1 cm long, 2.2–3.3 cm broad. Petals somewhat concave, broadly elliptic, rounded at apex, 4.5–6.3 cm long, 2.7–5.3 cm wide. Lip narrowly ovoid to ellipsoidal, 2.5–4.2 cm long, 1.5–2 cm wide, all margins strongly incurved. Staminode subquadrate-obcordate, with short apical teeth, 8–11 mm long, 8–9 mm wide. 2n = 26.</p>","","http://cypripedioideae.e-monocot.org/node/187","http://cypripedioideae.e-monocot.org/node/287","Cypripedioideae","eng","http://rs.tdwg.org/ontology/voc/SPMInfoItems#GeneralDescription","text/html","http://purl.org/dc/dcmitype/Text","165efd5b-0d40-4445-bf16-56cbffca6d0d","","ded9c876-794f-4b76-9911-60dd18969cd0#general"
"urn:kew.org:wcs:taxon:147010","distribution","<p>Bougainville only; 1100–1850 m altitude.</p>","","http://cypripedioideae.e-monocot.org/node/237","http://cypripedioideae.e-monocot.org/node/287","Cypripedioideae","eng","http://rs.tdwg.org/ontology/voc/SPMInfoItems#Distribution","text/html","http://purl.org/dc/dcmitype/Text","165efd5b-0d40-4445-bf16-56cbffca6d0d","","5ba90ba4-7f0d-4125-ba67-58e733000eaa#distribution"
"urn:kew.org:wcs:taxon:147010","distribution","<p>Bougainville only; 1100-1850 m altitude.</p>","","http://cypripedioideae.e-monocot.org/node/728","http://cypripedioideae.e-monocot.org/node/300","Cypripedioideae","eng","http://rs.tdwg.org/ontology/voc/SPMInfoItems#Distribution","text/html","http://purl.org/dc/dcmitype/Text","165efd5b-0d40-4445-bf16-56cbffca6d0d","","8dc7b585-3d30-4c10-bf92-8472240076bf#distribution"
"urn:kew.org:wcs:taxon:147010","general","<p>A terrestrial herb. Leaves 5–7, narrowly elliptic, obtuse and minutely tricuspidate at apex, 14–22 cm long, 2.5–4.2 cm wide, pale green faintly lined and mottled dark green, margins erose towards apex. Inflorescence 1-flowered; peduncle 10–23 cm long, pale green, purple- and whitepubescent; bract elliptic, rounded, 2–2.6 cm long, pale green, pubescent. Flower c. 5 cm across; sepals white with green veins, purple-pubescent on outside; petals white, veined with green, purple-flushed on apical margins; lip and staminode green with darker veins; pedicel and ovary 4 cm long, green, purplepubescent. Dorsal sepal ovate, acuminate or acute, 3.2–3.8 cm long, 3.2–4 cm wide. Synsepal concave, ovate, acute, 2.5–2.7 cm long, 1.7 cm wide. Petals falcate, narrowly elliptic, obtuse, 4.5–5 cm long, 1.5–2 cm wide, ciliolate. Lip narrowing towards apex, 4–5 cm long, 1.8–2.6 cm wide. Staminode lunate, 8–10 mm long, 12–14 mm wide, minutely pubescent. 2n = 40.</p>","","http://cypripedioideae.e-monocot.org/node/237","http://cypripedioideae.e-monocot.org/node/287","Cypripedioideae","eng","http://rs.tdwg.org/ontology/voc/SPMInfoItems#GeneralDescription","text/html","http://purl.org/dc/dcmitype/Text","165efd5b-0d40-4445-bf16-56cbffca6d0d","","5ba90ba4-7f0d-4125-ba67-58e733000eaa#general"
"urn:kew.org:wcs:taxon:147010","general","<p>A terrestrial herb. Leaves 6-7, narrowly elliptic, obtuse and minutely tricuspidate at apex, 14-22 cm long, 2.5-4.2 cm wide, pale green, faintly lined and mottled dark green, margins erose towards apex. Inflorescence one-flowered; peduncle 10-23 cm long, pale green, purple-pubescent on outside; petals white, veined with green, purple-flushed on apical margins; lip and staminode green with darker veins; pedicel and ovary 4 cm long, green, purple-pubescent. Dorsal sepal ovate, acuminate or acute, 3.2-3.8 cm long, 3.2-4 cm wide; synsepalum concave, ovate, acute, 2.5-2.7 cm long, 1.7 cm wide. Petals falcate, narrowly elliptic, obtuse, 4.5-5 cm long, 1.5-2 cm wide, ciliolate. Lip narrowing towards apex, 4-5 cm long, 1.8-2.6 cm wide. Staminode lunate, 8-10 mm long, 12-14 mm wide, minutely pubescent.</p>","","http://cypripedioideae.e-monocot.org/node/728","http://cypripedioideae.e-monocot.org/node/729","Cypripedioideae","eng","http://rs.tdwg.org/ontology/voc/SPMInfoItems#GeneralDescription","text/html","http://purl.org/dc/dcmitype/Text","165efd5b-0d40-4445-bf16-56cbffca6d0d","","8dc7b585-3d30-4c10-bf92-8472240076bf#general"
"urn:kew.org:wcs:taxon:147012","general","<p>Pflanze terrestrisch wachsend; Blätter etwa 26,5 cm lang und 6,6 cm breit, glatt, saftig grün, dunkel verwaschen genervt, unterseits hellgrün, Rand schmal knorpelig und zur Spitze zu entfernt flach gesägt, Mittelnerv eingesenkt, unterseits stark gekielt, knorpelig; lnfloreszenzschaft 1 blütig, +/- 28 cm lang und +/- 3,5 mm im Durchmesser, violettbraun, behaart; Braktee schmal eiförmig, sitzend, etwa 2,5 cm lang und bis 1,6 cm breit, stark gefaltet und gekielt, behaart; Fruchtknoten mit Stiel 5 cm lang, grün, Leisten bräunlich, aut den Leisten und den Wülsten behaart; Blüte 9,5 cm lang und 7,3 cm breit; dorsales Sepalum rundlich bis breit eiförmig, spitz, 4,5 cm lang und 4 cm breit, blass gelblich grün, zur Basis zu leicht violettbraun Oberlaufen, Rand weißlich, mit grünen Längsnerven, Rand zur Spitze zu bewimpert; Synsepalum eiförmig, 3,2 cm lang und 2,2 cm breit, blass grün, mit hellgrünen Längsnerven, Rand schmal weiß, kurz bewimpert, unterseits kurz behaart; Petalen langlich, vorn ausgezogen, Spitze stumpf, etwa 5,3 cm lang und 1,8 cm breit, gebogen, an der Basis mit violettbraunen Haaren, obere Halite violettbraun, am Mittelnerv untere Halite blass grünlich, Seitenränder gewellt und mit wenigen kurzen Haaren besetzt; Labellum umgekehrt helmförmig, 5,5 cm lang und 2,5 cm breit, bräunlich, dunkler genervt, innen mit cremegelben Harchen besetzt; Saule blass grünlich, mit kurzen Haaren; Staminodium breit hufeisenförmig, 1,2 cm hoch und 1,5 cm breit, cremegelblich, dunkelgrün genervt, Zahn in der Mitte violettbraun; Narbe rund, etwa 0,8 cm Durchmesser, aufgewölbt, hinten kurz eingekerbt, cremegelblich.</p><br/><p>Terrestrial plant; leaves 26.5 cm long and 6.6 cm wide, glabrous, lush green, with dark faded nerves, underside light green, margins narrowly cartilaginous and serrate towards the apex, mid-vein sunken, dorsally strongly keeled, cartilaginous; inflorescence 1-flowered, ± 28 cm long and ± 3.5 mm in diameter, purple brown, hairy; bracts narrowly ovate, sessile, approx. 2.5 cm long and to 1.6 cm wide, strongly pleated and keeled, hairy; ovary with stalk 5 cm long, green, ridges brownish, hairy on the ridges and bulges; flower 9.5 cm long and 7.3 cm wide; dorsal sepal rounded to broadly ovate, acute, 4.5 cm long and 4 cm wide, pale yellowish green turning slightly purple brown towards the base, margin whitish with green longitudinal veins, margin ciliate towards the apex; synsepal ovate, 3.2 cm long and 2.2 cm wide, pale green with light green longitudinal veins, margin narrowly white, shortly ciliate, shortly hairy below; petals oblong, tapering, apex obtuse, approx. 5.3 cm long and 1.8 cm wide, curved, with purple brown hairs at the base, top half purple brown, at the midvein the lower half pale greenish, leaf margins undulate and with few short hairs; labellum inversely helmet-shaped, 5.5 cm long and 2.5 cm wide, brownish, darkly veined, inside with cream to yellow hairs; column pale greenish, with short hairs; staminodes broadly horseshoe-shaped, 1.2 cm high, 1.5 cm wide, cream yellowish, veined dark green, tooth in the middle purple grown; stigma round, approx. 0.8 cm diam., arched, at the back shortly notched, cream yellow. <em>Translated by Odile Weber.</em></p><br/><p><br /><br/></p>","","http://cypripedioideae.e-monocot.org/node/760","http://cypripedioideae.e-monocot.org/node/299","Cypripedioideae","eng","http://rs.tdwg.org/ontology/voc/SPMInfoItems#GeneralDescription","text/html","http://purl.org/dc/dcmitype/Text","165efd5b-0d40-4445-bf16-56cbffca6d0d","","828613d7-f9b1-4d59-847a-59955e5bc506#general"
"urn:kew.org:wcs:taxon:147015","distribution","<p>Borneo, Sumatra and peninsular Malaysia; sea-level to 1850 m altitude.</p>","","http://cypripedioideae.e-monocot.org/node/231","http://cypripedioideae.e-monocot.org/node/287","Cypripedioideae","eng","http://rs.tdwg.org/ontology/voc/SPMInfoItems#Distribution","text/html","http://purl.org/dc/dcmitype/Text","165efd5b-0d40-4445-bf16-56cbffca6d0d","","102f8dd6-ab08-432f-80e1-9e6606f8053d#distribution"
"urn:kew.org:wcs:taxon:147015","general","<p>A terrestrial herb. Leaves 6–8, elliptic, oblanceolate or oblong-elliptic, tridenticulate at obtuse apex, 7–14 cm long, 2.5–4 cm wide, boldly tessellated dark and pale green above, sometimes flushed with purple below. Inflorescence erect, 1-flowered; peduncle 20–55 cm long, green and purple, pubescent; bract ovate-elliptic, acute 1.5–2.1 cm long, ciliate. Flower up to 9.5 cm across; sepals white with green veins; often dark purple-marked at base of dorsal; petals green at base, purple above, with dark maroon-black spotting on margins and sometimes on the lamina of basal half; lip ochre to greenish; ovary and pedicel 4–6 cm long, pubescent. Dorsal sepal usually concave, ovate, acute, 2.4–3 cm long, 1.4–2.2 cm wide, shortly pubescent on outer surface. Synsepal lanceolate, acute, 1.9–2.5 cm long, 1–1.5 cm wide. Petals spathulate to oblanceolate, obtuse, 3.8–5.2 cm long, 0.9–1.4 cm wide, ciliate. Lip 3–4 cm long, emarginate at apex. Staminode subcircular to subrhombic, deeply incised at apex, 6–9 mm long, 6–8 mm wide, lateral teeth subparallel to spreading, ± with a short tooth in apical sinus. 2n = 40.</p>","","http://cypripedioideae.e-monocot.org/node/231","http://cypripedioideae.e-monocot.org/node/287","Cypripedioideae","eng","http://rs.tdwg.org/ontology/voc/SPMInfoItems#GeneralDescription","text/html","http://purl.org/dc/dcmitype/Text","165efd5b-0d40-4445-bf16-56cbffca6d0d","","102f8dd6-ab08-432f-80e1-9e6606f8053d#general"
"urn:kew.org:wcs:taxon:147017","distribution","<p>Sulawesi and Ceram; c. 950 m altitude.</p>","","http://cypripedioideae.e-monocot.org/node/232","http://cypripedioideae.e-monocot.org/node/287","Cypripedioideae","eng","http://rs.tdwg.org/ontology/voc/SPMInfoItems#Distribution","text/html","http://purl.org/dc/dcmitype/Text","165efd5b-0d40-4445-bf16-56cbffca6d0d","","42ecaa7b-dd9e-4f00-8e95-d868f079989c#distribution"
"urn:kew.org:wcs:taxon:147020","distribution","<p>Thailand, Cambodia and Laos; 300–1300 m altitude.</p>","","http://cypripedioideae.e-monocot.org/node/1803","http://cypripedioideae.e-monocot.org/node/287","Cypripedioideae","eng","http://rs.tdwg.org/ontology/voc/SPMInfoItems#Distribution","text/html","http://purl.org/dc/dcmitype/Text","aecfbb39-fcbd-4066-a8c3-ddfe274f36a3","","22f405af-f72d-4d1c-9bfa-ac8d5bee0dc1#distribution"
"urn:kew.org:wcs:taxon:147020","general","<p>A terrestrial herb. Leaves 3–5, narrowly elliptic, oblong-elliptic or obovate, tridenticulate at acute apex, 10–20 cm long, 3.2–4.8 cm wide, ciliate at base, tessellated pale and dark above, sometimes purple at base on lower surface. Inflorescence 1- (or rarely 2-) flowered, 20–40 cm tall; peduncle purple, purple-pubescent, 12–25 cm long; bract ovate to elliptic, acute to subacute, 1.5–2.8 cm long, 1.5–2 cm wide, green, sometimes marked with purple, ciliate. Flower large, 8–11 cm across; sepals white flushed with purple in lower half, veined with purple and green; petals white to yellow-green with a purple apical third, spotted with maroon on upper margin and sometimes in basal half; lip green, heavily flushed deep maroon; staminode pale green with darker veins, flushed purple; pedicel and ovary 3–6.5 cm long, green, flushed with purple, purple-pubescent. Dorsal sepal broadly ovate to subcircular, apiculate, 4–5.5 cm long, 4.2–6 cm wide, with recurved ciliate margins. Synsepal concave, elliptic or lanceolate, acute, 2.7–3.2 cm long, 1.6–2.5 cm wide. Petals sometimes reflexed, subsigmoid, ligulate, obtuse or rounded at apex, 4.6–6.8 cm long, 1.2–1.8 cm wide, maroon-ciliate. Lip 2.5–4.4 cm long, 2–2.5 cm wide, warty on incurved side-lobes. Staminode lunate, 11 mm long, 7 mm wide, apical lateral teeth falcate, acute to obtuse.</p>","","http://cypripedioideae.e-monocot.org/node/1803","http://cypripedioideae.e-monocot.org/node/287","Cypripedioideae","eng","http://rs.tdwg.org/ontology/voc/SPMInfoItems#GeneralDescription","text/html","http://purl.org/dc/dcmitype/Text","aecfbb39-fcbd-4066-a8c3-ddfe274f36a3","","22f405af-f72d-4d1c-9bfa-ac8d5bee0dc1#general"
"urn:kew.org:wcs:taxon:147023","general","<p>Differs from the typical variety in its petals which lack the marginal warts on the upper margin and in its narrower dorsal sepal, c. 4 by 2.6 cm.</p>","","http://cypripedioideae.e-monocot.org/node/1804","http://cypripedioideae.e-monocot.org/node/287","Cypripedioideae","eng","http://rs.tdwg.org/ontology/voc/SPMInfoItems#GeneralDescription","text/html","http://purl.org/dc/dcmitype/Text","aecfbb39-fcbd-4066-a8c3-ddfe274f36a3","","4eb6fc9d-e798-4147-9a00-5afb1818970d#general"
"urn:kew.org:wcs:taxon:147043","distribution","<p>Myanmar (Shan States only), adjacent Thailand and south-west China (Yunnan); 1200–1600 m altitude.</p>","","http://cypripedioideae.e-monocot.org/node/216","http://cypripedioideae.e-monocot.org/node/287","Cypripedioideae","eng","http://rs.tdwg.org/ontology/voc/SPMInfoItems#Distribution","text/html","http://purl.org/dc/dcmitype/Text","165efd5b-0d40-4445-bf16-56cbffca6d0d","","d7556309-cd7c-44bf-87b5-8a5f98fe7b68#distribution"
"urn:kew.org:wcs:taxon:147043","general","<p>A terrestrial herb. Leaves oblong-elliptic or linear-oblong, acute and tridenticulate at apex, up to 15 cm long, 2.8 cm wide, green above, spotted purple near base below. Inflorescence 1- flowered; peduncle 8–15 cm long, shortly pubescent, pale green, heavily spotted maroon; bract obovate, very obtuse, 2.9–3.2 cm long, 1.4–2 cm wide, pale green, spotted deep maroon, ciliate. Flower up to 8 cm across; dorsal sepal pink with darker veins or rarely white; petals pale yellow-green with brown, reticulate venation; lip pinkish brown with darker veins; staminode white; pedicel and ovary 2.8–3.9 cm long, with maroon hairs, pale green, spotted dark maroon. Dorsal sepal transversely elliptic to circular, obtuse, 4.4–5.7 cm long, 4.7–6.6 cm wide, sides spreading or reflexed, finely pubescent on outer surface. Synsepal much smaller, elliptic, subacute, 3.8–4 cm long, 2–2.8 cm wide, pale yellow, flecked and veined pale purple, finely pubescent without. Petals spreading, more or less horizontal, slightly incurved, ligulate-spathulate, obtuse, 4–4.4 cm long, 1–1.6 cm wide, slightly ciliate towards apex. Lip with a wide mouth to sack, 3.8–4.3 cm long, 2.6–2.7 cm wide, very hairy within. Staminode obovate, 9–10 mm long, 10 mm wide, glabrous, with a central raised yellowish boss. 2n = 26.</p>","","http://cypripedioideae.e-monocot.org/node/216","http://cypripedioideae.e-monocot.org/node/287","Cypripedioideae","eng","http://rs.tdwg.org/ontology/voc/SPMInfoItems#GeneralDescription","text/html","http://purl.org/dc/dcmitype/Text","165efd5b-0d40-4445-bf16-56cbffca6d0d","","d7556309-cd7c-44bf-87b5-8a5f98fe7b68#general"
"urn:kew.org:wcs:taxon:147047","distribution","<p>Philippines: Mindanao, Camiguin, Dinagat and possibly Luzon (see Romero-Price 1973 and Valmayor 1984); 300–1830 m altitude.</p>","","http://cypripedioideae.e-monocot.org/node/246","http://cypripedioideae.e-monocot.org/node/287","Cypripedioideae","eng","http://rs.tdwg.org/ontology/voc/SPMInfoItems#Distribution","text/html","http://purl.org/dc/dcmitype/Text","165efd5b-0d40-4445-bf16-56cbffca6d0d","","9cd5dc7f-92b3-4a17-948c-4a15b276061f#distribution"
"urn:kew.org:wcs:taxon:147047","general","<p>A terrestrial herb with clustered growths. Leaves 4–6, oblong-elliptic to ellipticoblanceolate, acute to obtuse at tridenticulate apex, 10–16 cm long, 2.6–5 cm wide, sparsely ciliate at base, mottled pale and darker green above, tinged purple at base below. Inflorescence 1-flowered, erect; peduncle 20–32 cm long, purple, shortly pubescent; bract ovate-lanceolate, subacute, 2–3 cm long, pubescent, ciliate. Flower 7–9 cm across; sepals white at base, pale purple and green above, with purple veins; petals white, heavily spotted and veined dark purple; lip dark brownish-purple; pedicel and ovary 6–8 cm long, purple-pubescent. Dorsal sepal ovate, acute or acuminate, 3.8–5.8 cm long, 3–5.1 cm wide, ciliate. Synsepal elliptic-ovate, subacute, 2.5–3.2 cm long, 1.8–2.2 cm wide. Petals slightly falcate, oblanceolate, subacute to obtuse, 5–7.2 cm long, 1.4–1.9 cm wide, ciliate, warted on upper margin. Lip 4.5–6 cm long, 3–3.6 cm wide, warted on incurved side-lobes. Staminode transversely reniform, shallowly 3-lobed at apex, narrowly incised at base, 12–14 mm long, 6–7 mm wide. 2n = 32.</p>","","http://cypripedioideae.e-monocot.org/node/246","http://cypripedioideae.e-monocot.org/node/287","Cypripedioideae","eng","http://rs.tdwg.org/ontology/voc/SPMInfoItems#GeneralDescription","text/html","http://purl.org/dc/dcmitype/Text","165efd5b-0d40-4445-bf16-56cbffca6d0d","","9cd5dc7f-92b3-4a17-948c-4a15b276061f#general"
"urn:kew.org:wcs:taxon:147050","distribution","<p>South-east Burma, South-west China (Yunnan, Guizhou & Guangxi), Thailand, Laos, Cambodia and Vietnam; 90–1000 m altitude.</p>","","http://cypripedioideae.e-monocot.org/node/188","http://cypripedioideae.e-monocot.org/node/287","Cypripedioideae","eng","http://rs.tdwg.org/ontology/voc/SPMInfoItems#Distribution","text/html","http://purl.org/dc/dcmitype/Text","165efd5b-0d40-4445-bf16-56cbffca6d0d","","caab572b-9786-4355-9cc4-cda23f091e6c#distribution"
"urn:kew.org:wcs:taxon:147050","general","<p>A terrestrial herb with clustered growths. Leaves 4–6, oblong to elliptic-oblong, rounded and minutely emarginate at apex, up to 14 cm long, 4 cm wide, upper surface tessellated dark and pale green, finely purple-spotted on lower surface. Inflorescence 1- to 2-, (or rarely 3-) flowered; peduncle up to 8 cm long, finely white-pubescent, purple or green, heavily spotted purple; bracts ovate, 1–1.5 cm long, 1–1.6 cm wide, pubescent, green, spotted purple. Flowers large, pubescent, 5.5–7 cm in diameter, yellow, rarely ivory or white, finely spotted all over with purple; ovary 3–5 cm long, pubescent, dull purple or green, spotted purple. Dorsal sepal broadly obovate, obtuse to emarginate, 2.5–3.7 cm long, 2.5–3.5 cm wide. Synsepal concave, elliptic to ovate, obtuse to retuse, 2.1–3.5 cm long, 2.1–3.1 cm wide. Petals elliptic, rounded at apex, 3.5–4.5 cm long, 2.3–2.7 cm wide. Lip ellipsoidal, very fleshy, with incurved margins, 3–3.8 cm long, 1.3–1.8 cm wide. Staminode shortly trullate to subtriangular, toothed to subacute at apex, minutely ciliate, 10–13 mm long, 10–12 mm wide. 2n = 26.</p>","","http://cypripedioideae.e-monocot.org/node/188","http://cypripedioideae.e-monocot.org/node/287","Cypripedioideae","eng","http://rs.tdwg.org/ontology/voc/SPMInfoItems#GeneralDescription","text/html","http://purl.org/dc/dcmitype/Text","165efd5b-0d40-4445-bf16-56cbffca6d0d","","caab572b-9786-4355-9cc4-cda23f091e6c#general"
"urn:kew.org:wcs:taxon:147063","distribution","<p>Borneo, Sabah only; 300–1450 m altitude.</p>","","http://cypripedioideae.e-monocot.org/node/245","http://cypripedioideae.e-monocot.org/node/287","Cypripedioideae","eng","http://rs.tdwg.org/ontology/voc/SPMInfoItems#Distribution","text/html","http://purl.org/dc/dcmitype/Text","165efd5b-0d40-4445-bf16-56cbffca6d0d","","68863fef-8e45-4faf-868f-ec722cbc5f01#distribution"
"urn:kew.org:wcs:taxon:147063","general","<p>A terrestrial herb with one to several clustered growths. Leaves 4–6, oblonglanceolate, obtuse and minutely bidenticulate at apex, up to 21 cm long, 5 cm wide, margins towards apex minutely serrate, tessellated dark and light yellow- or bluish-green. Inflorescence 1-flowered; peduncle 20–34 cm long, maroon, densely purple-pubescent; bract lanceolate, acute, up to 2.5 cm long, pale green, pubescent. Flowers up to 15.6 cm across, sepals white veined green, petals purplish, lip deep maroon and staminode green with darker veins; ovary up to 7 cm long, dull green, pubescent. Dorsal sepal ovate, acuminate, 5–6 cm long, 3–3.8 cm wide, ciliate. Synsepal ovate, acute, 4.5–5 cm long, 2 cm wide. Petals oblanceolate-spathulate, obtuse to acute, up to 7–8.5 1.5–1.8 cm, purple-ciliate. Lip 5–6.6 cm long, 2–2.9 cm wide, with a ciliate apical margin; side-lobes incurved, warted. Staminode transversely ellipticreniform, shortly apiculate, 6–8 mm long, 13 mm wide. 2n = 34, 36.</p>","","http://cypripedioideae.e-monocot.org/node/245","http://cypripedioideae.e-monocot.org/node/287","Cypripedioideae","eng","http://rs.tdwg.org/ontology/voc/SPMInfoItems#GeneralDescription","text/html","http://purl.org/dc/dcmitype/Text","165efd5b-0d40-4445-bf16-56cbffca6d0d","","68863fef-8e45-4faf-868f-ec722cbc5f01#general"
"urn:kew.org:wcs:taxon:147065","distribution","<p>Vietnam only; 800–1300 (–1500) m.</p>","","http://cypripedioideae.e-monocot.org/node/181","http://cypripedioideae.e-monocot.org/node/287","Cypripedioideae","eng","http://rs.tdwg.org/ontology/voc/SPMInfoItems#Distribution","text/html","http://purl.org/dc/dcmitype/Text","165efd5b-0d40-4445-bf16-56cbffca6d0d","","9e000e6e-f12c-4fe0-9590-18c75a70788d#distribution"
"urn:kew.org:wcs:taxon:147065","general","<p>A terrestrial herb with clustered growths. Leaves 6–7, elliptic to oblong-elliptic, obtuse and minutely tridentate at apex, up to 11 cm long, 3–3.9 cm wide, margins ciliate near base, mottled dark and pale green above, heavily purple-spotted below. Inflorescence 1- but commonly 2- flowered; peduncle up to 22 cm long, purple, white-hirsute; bracts elliptic to ovate, 1.2–1.5 cm long, 1 cm wide, green, spotted with purple, shortly pubescent. Flowers attractive, 7.5–8 cm in diameter, pink or pale pink with red and yellow markings on staminode, pubescent both within and without; pedicel and ovary up to 5.5 cm long, purple, hirsute. Dorsal sepal ovate, obtuse to subacute, 1.7–3.5 cm long, 1.8–2.5 cm wide. Synsepal similar, 1.9–3 cm long, 1.4–2.9 cm wide. Petals broadly elliptic, obtuse or rounded at apex, 3–4.2 cm long, 2.4–3.8 cm wide. Lip ellipsoidal to subglobose, 2.5–3.8 cm long, 2.5–3 cm wide, margins incurved, minutely pubescent. Staminode somewhat convex, ovate, obtuse, 14–17 mm long, 13–16 mm wide, ciliate. 2n = 26.</p>","","http://cypripedioideae.e-monocot.org/node/181","http://cypripedioideae.e-monocot.org/node/287","Cypripedioideae","eng","http://rs.tdwg.org/ontology/voc/SPMInfoItems#GeneralDescription","text/html","http://purl.org/dc/dcmitype/Text","165efd5b-0d40-4445-bf16-56cbffca6d0d","","9e000e6e-f12c-4fe0-9590-18c75a70788d#general"
"urn:kew.org:wcs:taxon:147069","distribution","<p>South-west China only (south-east Yunnan, south-west Guizhou & west Guangxi).</p>","","http://cypripedioideae.e-monocot.org/node/208","http://cypripedioideae.e-monocot.org/node/287","Cypripedioideae","eng","http://rs.tdwg.org/ontology/voc/SPMInfoItems#Distribution","text/html","http://purl.org/dc/dcmitype/Text","165efd5b-0d40-4445-bf16-56cbffca6d0d","","9d7dd1ae-4218-44f1-b562-2321044038a4#distribution"
"urn:kew.org:wcs:taxon:147069","ecology","<p>On limestone cliffs in shade of mixed forest; 800–2250 m.</p>","","http://cypripedioideae.e-monocot.org/node/208","http://cypripedioideae.e-monocot.org/node/287","Cypripedioideae","eng","http://rs.tdwg.org/ontology/voc/SPMInfoItems#Ecology","text/html","http://purl.org/dc/dcmitype/Text","165efd5b-0d40-4445-bf16-56cbffca6d0d","","9d7dd1ae-4218-44f1-b562-2321044038a4#ecology"
"urn:kew.org:wcs:taxon:147069","general","<p>A lithophytic herb often forming clumps of up to 15 growths; roots elongate, redpubescent. Stems short, 4- to 6-leaved, often upcurving. Leaves coriaceous, 4–6, ligulate, obliquely obtuse at the apex, 20–50 cm long, 2–5 cm wide, dark green above, paler beneath. Inflorescence horizontally spreading to suberect, 2- to 5-flowered; peduncle terete, green, papillose below, glabrous above; bracts cucullate, elliptic, truncate, 1.2–3 cm long, green. Flowers very slightly papillose on outside of sepals; dorsal sepal white with a green base and venation; synsepal pale green or white with darker green veins; petals pale greenish yellow with darker veins in lower half, flushed with purplish brown above; lip yellow flushed with purple and brown; staminode off white with dark green venation; pedicel and ovary glabrous, green. Dorsal sepal obovate, shortly apiculate, 3.8–4.3 cm long, 2.2–2.5 cm wide, with reflexed basal margins, papillate at base on inner surface. Synsepal ovate, obtuse, 3.5–3.8 cm long, 2.3–2.6 cm wide, with reflexed basal margins and inflexed apical ones. Petals falcate-pendent, linear-tapering, rounded at apex, 8–9 cm long, 1–1.1 cm wide, basal part incurved over base of column, with a few raised warts on inner side towards the base and a few hairs on the margin but not ciliate, papillose on inner surface at base and at apex. Lip deeply saccate, pointed at apex, 4–4.5 cm long, 2–2.5 cm wide, with inflexed triangular side lobes. Column 1–1.2 cm long, with a pubescent stalk and blunt pubescent filaments; staminode obcordate, with a blunt basal umbo, bilobed at apex, 9–11 mm long, 6–7.5 mm wide, scarcely papillate on side margins.</p>","","http://cypripedioideae.e-monocot.org/node/208","http://cypripedioideae.e-monocot.org/node/287","Cypripedioideae","eng","http://rs.tdwg.org/ontology/voc/SPMInfoItems#GeneralDescription","text/html","http://purl.org/dc/dcmitype/Text","165efd5b-0d40-4445-bf16-56cbffca6d0d","","9d7dd1ae-4218-44f1-b562-2321044038a4#general"
"urn:kew.org:wcs:taxon:147073","distribution","<p>Southern India; 1400–1600 m altitude.</p>","","http://cypripedioideae.e-monocot.org/node/227","http://cypripedioideae.e-monocot.org/node/287","Cypripedioideae","eng","http://rs.tdwg.org/ontology/voc/SPMInfoItems#Distribution","text/html","http://purl.org/dc/dcmitype/Text","165efd5b-0d40-4445-bf16-56cbffca6d0d","","f3dd7d16-973f-40e4-a1c5-b26cf7189200#distribution"
"urn:kew.org:wcs:taxon:147073","general","<p>Erect terrestrial herb up to 25 cm tall, forming large clumps of up to 35 shoots. Stems very short, at intervals of one to many cm on a rhizome, 5–7-leaved; rhizomes up to 150 cm long, stout, creeping. Leaves suberect or spreading, narrowly oblong, rounded and minutely tridenticulate at apex, 12–30 cm long, 2.5–4 cm broad, coriaceous, light green with darker green venation. Inflorescence erect, 1-flowered, up to 25 cm long; peduncle purple, glandular-pubescent; bract ovate, obtuse, 1.2 cm long, green, pubescent, with purple hairs. Flower showy, spreading, 6-6.5 cm across, greenish yellow, yellow or chartreuse, lined on the dorsal sepal and petals with a conspicuous central maroon or maroon-brown streak, lip yellow to honey-yellow; ovary 5 cm long, 0.8 cm in diameter, purple-brown. Dorsal sepal curved forwards over the lip, elliptic or ovate, obtuse, 3–4.5 cm long, 2.5–3.6 cm broad, pubescent, margins shortly ciliate. Synsepal ovate, obtuse, 2.7–3.8cm long, 2–2.7 cm broad, pubescent. Petals incurved-porrect, narrowly oblong to subelliptic, prominently tridentate at apex, slightly drooping, often dilated towards apex, 4–4.5 cm long, 1.3–2.1 cm broad, pubescent with longer purple hairs towards the base, margins undulate and reflexed. Lip obscurely 3-lobed, slipper-shaped, slightly compressed, 3.5–4.5 cm long, 1.2–2 cm broad, auriculate, side-lobes incurved, almost touching, 0.6 cm long. Column short. Staminode obcordate, 10–12 mm long and wide, with a small raised boss just below centre. 2n = 26, 30.</p>","","http://cypripedioideae.e-monocot.org/node/227","http://cypripedioideae.e-monocot.org/node/287","Cypripedioideae","eng","http://rs.tdwg.org/ontology/voc/SPMInfoItems#GeneralDescription","text/html","http://purl.org/dc/dcmitype/Text","165efd5b-0d40-4445-bf16-56cbffca6d0d","","f3dd7d16-973f-40e4-a1c5-b26cf7189200#general"
"urn:kew.org:wcs:taxon:147076","distribution","<p>China (South-eastern Yunnan, Guangxi, Guizhou, and possibly Guangdong Provinces); 600–700 m elevation.</p>","","http://cypripedioideae.e-monocot.org/node/186","http://cypripedioideae.e-monocot.org/node/287","Cypripedioideae","eng","http://rs.tdwg.org/ontology/voc/SPMInfoItems#Distribution","text/html","http://purl.org/dc/dcmitype/Text","165efd5b-0d40-4445-bf16-56cbffca6d0d","","149d845d-095f-4b3a-8ed4-05179d5ea731#distribution"
"urn:kew.org:wcs:taxon:147076","general","<p>A terrestrial or lithophytic herb up to 18 cm tall. Leaves 4–6, coriaceous, ligulate, obtuse, up to 23 cm long, 3.7 cm wide, green, paler green and slightly keeled on lower surface. Inflorescence erect, 1- or rarely 2-flowered, subtended by a white, papery, basal, sterile sheath; peduncle 11.5 cm, 4 mm in diameter, cream-coloured, velvety white-pilose; bract elliptic, acute, conduplicate, 2.8 cm long, 2 cm wide, white, papery. Flower very large for size of plant, 8.5–10.8 cm across, subcampanulate or spreading; sepals rather thick-textured, white; petals white, faintly flushed pink at base, similar in texture to petals; lip creamy with a pink flush around the rim, spotted with deep purple within, turning yellow with age; staminode bright yellow with reddish markings; pedicel and ovary 3 cm long, pale yellowish white, velvety-pilose. Dorsal sepal hooded, curving forward over lip, recurved on lateral margins, elliptic-ovate, obtuse, 4–5.1 cm long, 3.2–3.9 cm wide, pubescent on both surface, keeled on outer side. Synsepal elliptic-subcircular, obtuse, 3.5–4.6 cm long, 3.5–4.2 cm wide, pubescent on both surfaces, keeled on outer side. Petals incurved or spreading, broadly elliptic to subcircular, obtuse to rounded at apex, 4.5–5.4 cm long, 4–6 cm wide, finely pubescent on both sides, villose at base, lateral margins sometimes recurved. Lip subporrect, deeply urceolate, 3.5–5.2 cm long, 3 cm wide, flared at base, with apical margin incurved and grooved along veins. Column short. Staminode convex, trullate, truncate, 20 mm long, 10 mm wide, deeply longitudinally sulcate with groove dilating towards apex; stigma spathulate, very shortly papillose; anthers two, with dry pollen.</p>","","http://cypripedioideae.e-monocot.org/node/186","http://cypripedioideae.e-monocot.org/node/287","Cypripedioideae","eng","http://rs.tdwg.org/ontology/voc/SPMInfoItems#GeneralDescription","text/html","http://purl.org/dc/dcmitype/Text","165efd5b-0d40-4445-bf16-56cbffca6d0d","","149d845d-095f-4b3a-8ed4-05179d5ea731#general"
"urn:kew.org:wcs:taxon:147082","distribution","<p>Peninsular Thailand (western and eastern coasts); sea-level to 50 m altitude.</p>","","http://cypripedioideae.e-monocot.org/node/220","http://cypripedioideae.e-monocot.org/node/287","Cypripedioideae","eng","http://rs.tdwg.org/ontology/voc/SPMInfoItems#Distribution","text/html","http://purl.org/dc/dcmitype/Text","165efd5b-0d40-4445-bf16-56cbffca6d0d","","f039e77a-19e5-450e-bda4-299a23ee2d25#distribution"
"urn:kew.org:wcs:taxon:147082","general","<p>A terrestrial or lithophytic herb. Leaves suberect, 4–5, linear, obtuse to rounded at unequally bilobulate apex, up to 35 cm long, 1.8–3 cm wide, yellowish green. Inflorescence 1-flowered; peduncle 13–18 cm long, slender, green, shortly purple-pubescent; bract narrowly elliptic to elliptic, obtuse, 4–4.4 cm long, 2–2.4 cm wide, green to yellowgreen. Flower c. 6.5 cm across; dorsal sepal white, with raised maroon spots on yellow central half; synsepal pale yellow-green with darker veins; petals glossy, pale buff-yellow with darker veins; lip glossy, buff with darker veins; pedicel and ovary yellow-green, pubescent, 2.2–4 cm long. Dorsal sepal ovate-elliptic, obtuse, 3–4.8 cm long, 2.8–3 cm wide, pubescent on outer surface. Synsepal oblong-elliptic, obtuse, 3.4–4.7 cm long, 1.6–2.5 cm wide. Petals incurved, subhorizontal, oblanceolate to narrowly oblong, obtuse, 4.3–5 cm long, 1.4–1.7 cm wide, ciliate, purple-pubescent at base, margins undulate. Lip 3–3.5 cm long, 1.9 cm wide. Staminode obovate, obtuse to rarely retuse, 6–8 mm long, 7–9 mm wide. 2n = 26.</p>","","http://cypripedioideae.e-monocot.org/node/220","http://cypripedioideae.e-monocot.org/node/287","Cypripedioideae","eng","http://rs.tdwg.org/ontology/voc/SPMInfoItems#GeneralDescription","text/html","http://purl.org/dc/dcmitype/Text","165efd5b-0d40-4445-bf16-56cbffca6d0d","","f039e77a-19e5-450e-bda4-299a23ee2d25#general"
"urn:kew.org:wcs:taxon:147083","distribution","<p>Sikkim, Bhutan and north-east India: Arunchal Pradesh; 1400–2200 m altitude.</p>","","http://cypripedioideae.e-monocot.org/node/229","http://cypripedioideae.e-monocot.org/node/287","Cypripedioideae","eng","http://rs.tdwg.org/ontology/voc/SPMInfoItems#Distribution","text/html","http://purl.org/dc/dcmitype/Text","165efd5b-0d40-4445-bf16-56cbffca6d0d","","e0d0de8a-cdff-4650-bc84-fca9b1e55e60#distribution"
"urn:kew.org:wcs:taxon:147083","general","<p>A terrestrial herb forming clumps. Leaves arranged in a fan on a short stem, 4–8, linear-ligulate, unequally minutely tridenticulate at obtuse or rounded apex, 7.5–28 cm long, 2–3 cm wide, serrulate on margins towards apex, mid-green to dark green, faintly mottled on upper side, paler green below. Inflorescence 1- (or rarely 2-) flowered; peduncle 12–45 cm long, slender, light green, covered by purplish hairs; bract elliptic, obtuse, 1–4 cm long, 0.8 cm wide, whitish, purple-pubescent. Flower small to large, showy; sepals white, veined green and purple, ± suffused purple on dorsal sepal; petals similar; lip yellow-green to olive with darker veining; staminode yellow, veined green and purple in centre; pedicel and ovary 3.5–6 cm long, purple and purple-hairy. Dorsal sepal elliptic, obtuse, 3.4–8 cm long, 2.9–7 cm wide, ciliate, apical margins recurved, side margins undulate. Synsepal ovate, rounded at apex, 2.4–3.5 cm long, 1.7–2.5 cm wide. Petals reflexed-decurved, somewhat S-shaped, narrowly oblong, acute, 4–5 cm long, 0.9–1.5 cm wide, undulate and ciliate on margins. Lip deeply slipper-shaped, shortly apiculate and outcurved at apex, 3–5 cm long, 1.6–2.25 cm wide. Staminode elliptic, tridentate at apex, 9 mm long, 7 mm wide. 2n = 26.</p>","","http://cypripedioideae.e-monocot.org/node/229","http://cypripedioideae.e-monocot.org/node/287","Cypripedioideae","eng","http://rs.tdwg.org/ontology/voc/SPMInfoItems#GeneralDescription","text/html","http://purl.org/dc/dcmitype/Text","165efd5b-0d40-4445-bf16-56cbffca6d0d","","e0d0de8a-cdff-4650-bc84-fca9b1e55e60#general"
"urn:kew.org:wcs:taxon:147089","distribution","<p>Philippines, Palawan only; 600–950 m altitude.</p>","","http://cypripedioideae.e-monocot.org/node/243","http://cypripedioideae.e-monocot.org/node/287","Cypripedioideae","eng","http://rs.tdwg.org/ontology/voc/SPMInfoItems#Distribution","text/html","http://purl.org/dc/dcmitype/Text","165efd5b-0d40-4445-bf16-56cbffca6d0d","","a0545a62-e0af-4460-a7e7-cc9f416a05a0#distribution"
"urn:kew.org:wcs:taxon:147089","general","<p>A terrestrial or rarely subepiphytic herb with clustered growths. Leaves 4–6, narrowly elliptic, acute or subacute and minutely tridenticulate at apex, 10–14 cm long, 2.5–3.5 cm wide, obscurely tessellated with dull, dark and light bluish green on upper surface, sparsely ciliate on basal margins. Inflorescence 1-flowered; peduncle 20-28 cm long, pale purple, pubescent; bract ovate, 1.4–2.4 cm long, green, pubescent. Flower with white sepals, veined with green and purple, white petals with a purple flush especially towards the apex, veined with green and with black-spots on margins and along centre, and an ochre to green lip flushed with purple; ovary 3.6–6.6 cm long, green flushed with dull purple towards apex, pubescent. Dorsal sepal broadly ovate, obtuse, 4–6 cm long, 3–4 cm wide. Synsepal concave, elliptic, 2.8–3 cm long, 1.2–2 cm wide. Petals deflexed at about 40 degrees from horizontal, somewhat sigmoid, ligulate but somewhat dilated towards apex, obtuse, 4.6–6 cm long, 1–1.4 cm wide, ciliate, with black-warted on margins, apical margin reflexed in apical half. Lip 4.5–5 cm long, 2.3–2.8 cm wide, ciliate on apical margin; side-lobes incurved, warted. Column 6 mm long. Staminode obovate, auriculate and somewhat angled at base, apically three-toothed with elongate falcate side-teeth, 8–10 mm long, 7–10 mm wide, ochre-green with darker veins, pubescent. 2n = 36.</p>","","http://cypripedioideae.e-monocot.org/node/243","http://cypripedioideae.e-monocot.org/node/287","Cypripedioideae","eng","http://rs.tdwg.org/ontology/voc/SPMInfoItems#GeneralDescription","text/html","http://purl.org/dc/dcmitype/Text","165efd5b-0d40-4445-bf16-56cbffca6d0d","","a0545a62-e0af-4460-a7e7-cc9f416a05a0#general"
"urn:kew.org:wcs:taxon:147095","distribution","<p>Central/south Sulawesi only.</p>","","http://cypripedioideae.e-monocot.org/node/195","http://cypripedioideae.e-monocot.org/node/287","Cypripedioideae","eng","http://rs.tdwg.org/ontology/voc/SPMInfoItems#Distribution","text/html","http://purl.org/dc/dcmitype/Text","165efd5b-0d40-4445-bf16-56cbffca6d0d","","94f5ff5f-7e29-45ab-8fc5-c55a1bda354c#distribution"
"urn:kew.org:wcs:taxon:147095","ecology","<p>On limestone cliffs in ravine above river, 700–1000 m.</p>","","http://cypripedioideae.e-monocot.org/node/195","http://cypripedioideae.e-monocot.org/node/287","Cypripedioideae","eng","http://rs.tdwg.org/ontology/voc/SPMInfoItems#Ecology","text/html","http://purl.org/dc/dcmitype/Text","165efd5b-0d40-4445-bf16-56cbffca6d0d","","94f5ff5f-7e29-45ab-8fc5-c55a1bda354c#ecology"
"urn:kew.org:wcs:taxon:147095","general","<p>A large lithophytic or terrestrial herb with several strap-shaped leaves. Leaves very coriaceous, ligulate, rounded at the apex, up to 60 cm long, 8–12 cm wide, glossy grass-green. Inflorescence suberect-spreading, up to 50–70 cm long, 3- to 5- (or more) flowered; peduncle purple, pubescent; bracts up to 6.5 x 2.2 cm, yellow heavily flushed with brown, densely red-brown pubescent. Flowers up to 6 cm across, 8-10 cm tall; pedicel and ovary white, densely reddish-brown pubescent on outer surface. Dorsal sepal 4-4.4 x 2.3–21.4 cm, ovate, acuminate, greenish yellow with three to five longitudinal maroon stripes in the basal two-thirds, purple-pubescent on outer surface. Synsepal similar to the dorsal sepal but smaller, 4–4.3 x 1.8–1.9 cm, green but lacking the maroon stripes. Petals lineartapering, arcuate-pendent, 7–10 x 1–1.2 cm, pale yellow spotted with red-brown in the basal half, with a few red-brown hairs at the base. Lip porrect, grooved on back surface, 5.4–6 cm long, 2–2.3 cm wide, very similar to that of <i>P. stonei</i>, flushed with pinkish brown on a paler background, glabrous on outer surface. Column short; staminode longitudinally elliptic-oblong, shallowly notched at apex, slightly concave, 17mm long, 14 mm wide, white with yellowish sides and bristly brown hairs on the side.</p>","","http://cypripedioideae.e-monocot.org/node/195","http://cypripedioideae.e-monocot.org/node/287","Cypripedioideae","eng","http://rs.tdwg.org/ontology/voc/SPMInfoItems#GeneralDescription","text/html","http://purl.org/dc/dcmitype/Text","165efd5b-0d40-4445-bf16-56cbffca6d0d","","94f5ff5f-7e29-45ab-8fc5-c55a1bda354c#general"
"urn:kew.org:wcs:taxon:147096","distribution","<p>West New Guinea and adjacent islands (Misool, Salawati, Jobi and Waigeo); sea level to 200 m altitude.</p>","","http://cypripedioideae.e-monocot.org/node/199","http://cypripedioideae.e-monocot.org/node/287","Cypripedioideae","eng","http://rs.tdwg.org/ontology/voc/SPMInfoItems#Distribution","text/html","http://purl.org/dc/dcmitype/Text","165efd5b-0d40-4445-bf16-56cbffca6d0d","","90c162c4-f51c-4e20-95eb-fb12b02ab487#distribution"
"urn:kew.org:wcs:taxon:147096","general","<p>Terrestrial or rarely epiphytic herb with clustered growth. Leaves 4–6, linearoblong, obtuse and tridenticulate at apex, up to 40 cm long, 3–5.5 cm wide, sparsely ciliate on basal margins, green, glabrous. Inflorescence 2–5-flowered; peduncle 30–50 cm long, purple to greenish brown, shortly pubescent; bracts ovate, acute, to 4.5 cm long, glabrous, pale yellow-green with purple stripes. Flowers large, 12–16 cm across; sepals and petals yellow with maroon veins, petals with maroon warts on basal margins, lip yellow, veined and more or less flushed purple; pedicel and ovary 5–7 cm long, glabrous or sparsely pubescent, pale yellow-green, striped purple. Dorsal sepal ovate, acuminate, 4.9–5.5 cm long, 2.5–2.9 cm wide. Synsepal similar, 5.3–5.5 cm long, 2.8–2.9 cm wide. Petals deflexed, linear-tapering, 9–10 cm long, 1 cm wide, papillose in apical part, sparsely ciliate on basal margins, usually helically twisted. Lip subporrect, 5–5.5 cm long, 1.8–1.9 cm wide, with narrow acute incurved side-lobes. Staminode convex, oblong to subquadrate, obtuse to retuse, 17 mm long, 12 mm wide, with hirsute sides. 2n = 26.</p>","","http://cypripedioideae.e-monocot.org/node/199","http://cypripedioideae.e-monocot.org/node/287","Cypripedioideae","eng","http://rs.tdwg.org/ontology/voc/SPMInfoItems#GeneralDescription","text/html","http://purl.org/dc/dcmitype/Text","165efd5b-0d40-4445-bf16-56cbffca6d0d","","90c162c4-f51c-4e20-95eb-fb12b02ab487#general"
"urn:kew.org:wcs:taxon:147101","distribution","<p>East Java; 200–700 m altitude.</p>","","http://cypripedioideae.e-monocot.org/node/209","http://cypripedioideae.e-monocot.org/node/287","Cypripedioideae","eng","http://rs.tdwg.org/ontology/voc/SPMInfoItems#Distribution","text/html","http://purl.org/dc/dcmitype/Text","165efd5b-0d40-4445-bf16-56cbffca6d0d","","50e4233e-94ce-48f3-94fb-ccfd71154eda#distribution"
"urn:kew.org:wcs:taxon:147101","general","<p>A lithophytic herb of 1–3 growths. Leaves 4–6, narrowly oblong-elliptic to loriform, obtuse or rounded, 20–28.5 cm long, 4.5–5.3 cm wide, ciliate on basal margins, glaucous, scarcely mottled when young. Inflorescence up to 20- or more-flowered; peduncle 15–20 cm long, green, heavily mottled purple, pubescent; rhachis with internodes up to 5 cm long; bracts elliptic, obtuse, 1.5–1.8 cm long, green, ciliate. Flowers produced in succession, never more than two open at a time, 8–8.5 cm across; dorsal sepal white or cream, yellow-green in centre, flushed maroon on veins; petals white, spotted with purple; lip pink-purple, finely spotted with darker purple, margins pale yellow; staminode green, flushed purple in apical half; pedicel and ovary 4.5–6 cm long, shortly pubescent, green, flushed dull maroon. Dorsal sepal ovate to broad, ovate, obtuse to emarginate, 2.8–3.3 cm long, 3–3.2 cm wide, pubescent on outer surface, shortly ciliate. Synsepal ovate, obtuse, 2.6–3.2 cm long, 1.5–1.8 cm wide. Petals deflexed at an angle of 10–20° below horizontal, linear, subacute, 4.4–5 cm long, 0.9 cm wide, twisted in apical half, long-ciliate, pubescent at base. Lip not markedly inflated towards apex, 4–4.1 cm long, 2 cm wide, pubescent at base. Staminode ovate, obtuse, 10–15 mm long, 7–9 mm wide. 2n = 36, 37.</p>","","http://cypripedioideae.e-monocot.org/node/209","http://cypripedioideae.e-monocot.org/node/287","Cypripedioideae","eng","http://rs.tdwg.org/ontology/voc/SPMInfoItems#GeneralDescription","text/html","http://purl.org/dc/dcmitype/Text","165efd5b-0d40-4445-bf16-56cbffca6d0d","","50e4233e-94ce-48f3-94fb-ccfd71154eda#general"
"urn:kew.org:wcs:taxon:147104","distribution","<p>South-west Java; c. 300 m altitude.</p>","","http://cypripedioideae.e-monocot.org/node/210","http://cypripedioideae.e-monocot.org/node/287","Cypripedioideae","eng","http://rs.tdwg.org/ontology/voc/SPMInfoItems#Distribution","text/html","http://purl.org/dc/dcmitype/Text","165efd5b-0d40-4445-bf16-56cbffca6d0d","","ea194fd9-64b0-49ed-98e8-01044eda86dd#distribution"
"urn:kew.org:wcs:taxon:147105","distribution","<p>Peninsular Thailand and adjacent islands; sea-level to 100 m altitude.</p>","","http://cypripedioideae.e-monocot.org/node/189","http://cypripedioideae.e-monocot.org/node/287","Cypripedioideae","eng","http://rs.tdwg.org/ontology/voc/SPMInfoItems#Distribution","text/html","http://purl.org/dc/dcmitype/Text","165efd5b-0d40-4445-bf16-56cbffca6d0d","","74f6841f-834a-4058-88ee-50bf325c497b#distribution"
"urn:kew.org:wcs:taxon:147105","general","<p>A terrestrial or lithophytic herb with clustered growths. Leaves 4–6, oblong-elliptic, retuse at the obtuse apex, up to 14 cm long, 2.9 cm wide, sparsely ciliate on basal margins, tessellated dark and pale green above, usually purple-spotted below. Inflorescence 1- to 2- flowered, erect; peduncle 4–8 cm long, purple, very shortly pubescent; bract conduplicate, ovate, subacute, 1.5 cm long, purple, shortly pubescent. Flowers large, white or ivory-white, usually spotted with purple on all segments, c. 4.6–9 cm across; ovary 4 cm long, pubescent, purple. Dorsal sepal concave, broadly ovate, obtuse or rounded, 2.5–4.6 cm long, 2–4.6 cm wide. Synsepal ovate, obtuse, 2–4.5 cm long, 1.7–4 cm wide. Petals oblong-elliptic, rounded to retuse at apex, 3.5–5.9 cm long, 2–4 cm wide, margins often undulate and somewhat recurved. Lip ellipsoidal, 2.5–4.2 cm long, 1.6–2 cm wide, margins strongly incurved. Staminode transversely elliptic, one- to three-toothed on apical margin, 7 mm long, 9–11 mm wide, pubescent and ciliate. 2n = 26.</p>","","http://cypripedioideae.e-monocot.org/node/189","http://cypripedioideae.e-monocot.org/node/287","Cypripedioideae","eng","http://rs.tdwg.org/ontology/voc/SPMInfoItems#GeneralDescription","text/html","http://purl.org/dc/dcmitype/Text","165efd5b-0d40-4445-bf16-56cbffca6d0d","","74f6841f-834a-4058-88ee-50bf325c497b#general"
"urn:kew.org:wcs:taxon:147107","distribution","<p>Laos and Vietnam.</p>","","http://cypripedioideae.e-monocot.org/node/222","http://cypripedioideae.e-monocot.org/node/287","Cypripedioideae","eng","http://rs.tdwg.org/ontology/voc/SPMInfoItems#Distribution","text/html","http://purl.org/dc/dcmitype/Text","165efd5b-0d40-4445-bf16-56cbffca6d0d","","ad98bd88-1284-4406-bead-09f60ce87750#distribution"
"urn:kew.org:wcs:taxon:147107","general","<p>A terrestrial herb often forming clumps. Leaves suberect, 4–7, linear, acute at minutely trilobulate apex, up to 30 cm long, 2–2.3 cm wide, green, spotted with purple on underside towards base. Inflorescence 1-flowered; peduncle erect, up to 25 cm long, green, covered with purple hairs; bracts narrowly oblong-lanceolate to obovate, acute to obtuse, 3–4.5 cm long, 1.2–1.2 cm wide, green, spotted with purple, glabrous. Flower 7–8 cm across; dorsal sepal white above, pale green below, heavily spotted with purple in basal two-thirds; synsepal pale green; petals glossy, yellow, flushed and veined purplish brown; lip yellow flushed brown; staminode yellow; pedicel and ovary triangular in cross-section, 4–5.5 cm long, pale green, covered with short purple hairs. Dorsal sepal ovate to obovate, obtuse, 4.8–5.2 cm long, 4.4–4.6 cm wide, shortly purple-pubescent on outside. Synsepal ovate-elliptic, acute, 3.5–5 cm long, 2.5 cm wide, purple pubescent on outside. Petals spathulate, obtuse, 4.5–5.2 cm long, 1.8–2.5 cm wide, minutely ciliate, side margins reflexed. Lip tapering to apex, 4–4.2 cm long, 2.4–2.8 cm wide. Staminode obcordate, 11 mm long and wide, pustular, purple-hairy in basal half, with a central raised knob. 2n = 26.</p>","","http://cypripedioideae.e-monocot.org/node/222","http://cypripedioideae.e-monocot.org/node/287","Cypripedioideae","eng","http://rs.tdwg.org/ontology/voc/SPMInfoItems#GeneralDescription","text/html","http://purl.org/dc/dcmitype/Text","165efd5b-0d40-4445-bf16-56cbffca6d0d","","ad98bd88-1284-4406-bead-09f60ce87750#general"
"urn:kew.org:wcs:taxon:147110","distribution","<p>S Yunnan (Jinping) and N Vietnam.</p>","","http://cypripedioideae.e-monocot.org/node/1814","http://cypripedioideae.e-monocot.org/node/323","Cypripedioideae","eng","http://rs.tdwg.org/ontology/voc/SPMInfoItems#Distribution","text/html","http://purl.org/dc/dcmitype/Text","aecfbb39-fcbd-4066-a8c3-ddfe274f36a3","","3a2a438f-a47b-46c9-ade0-08007da38d15#distribution"
"urn:kew.org:wcs:taxon:147110","general","<p>Plants lithophytic. Leaves 4-6, distichous, spreading horizontally; blade abaxially pale green and carinate, adaxially uniformly deep green and glossy, narrowly oblong, 12-28 × 3.5-5.9 cm, leathery, basal margin purple ciliate, apex obtuse. Scape suberect or slightly arching, terminating in a solitary flower; peduncle yellowish green with purple speckles, 8-20 cm, densely white pubescent; floral bract yellowish green with purplish speckles, ovate-elliptic, conduplicate, 4.5-6 cm, abaxially puberulent, ciliate; pedicel and ovary green with purplish speckles, 3-4.5 cm, densely puberulent. Flower scented, 11-14 cm in diam., yellowish, obscurely with greenish reticulate veins, flushed with purple toward base of petals, with dense purple spots at inner bottom of lip and many purple irregular transverse stripes or net on adaxial surface of staminode. Dorsal sepal suberect to curving forward over lip, broadly ovate-elliptic or elliptic, 4.8-6.2 × 3-4.6 cm, both surfaces puberulent, abaxially carinate, minutely ciliate, acute at apex; synsepal broadly elliptic, 4.8-6.4 × 3.6-5.7 cm, both surfaces puberulent, minutely ciliate, obtuse and slightly bilobulate at apex. Petals broadly obovate-elliptic, slightly oblique, 5.5-7.3 × 3.5-6.4 cm, both surfaces puberulent, adaxially densely white villous toward base, minutely ciliate; lip subglobose, 4-5 × ca. 3.4 cm, outside glabrous, apical margin involute. Staminode broadly obovate-triangular, 1.6-2.1 × 1.8-2.2 cm, abruptly narrowed at base into a claw, obtuse-rounded at apex.</p>","","http://cypripedioideae.e-monocot.org/node/1814","http://cypripedioideae.e-monocot.org/node/323","Cypripedioideae","eng","http://rs.tdwg.org/ontology/voc/SPMInfoItems#GeneralDescription","text/html","http://purl.org/dc/dcmitype/Text","aecfbb39-fcbd-4066-a8c3-ddfe274f36a3","","3a2a438f-a47b-46c9-ade0-08007da38d15#general"
"urn:kew.org:wcs:taxon:147110","habitat","<p>Very wet but well-drained rocky places or crevices of rocks, usually behind waterfalls; 600-800 m.</p>","","http://cypripedioideae.e-monocot.org/node/1814","http://cypripedioideae.e-monocot.org/node/323","Cypripedioideae","eng","http://rs.tdwg.org/ontology/voc/SPMInfoItems#Habitat","text/html","http://purl.org/dc/dcmitype/Text","aecfbb39-fcbd-4066-a8c3-ddfe274f36a3","","3a2a438f-a47b-46c9-ade0-08007da38d15#habitat"
"urn:kew.org:wcs:taxon:147112","distribution","<p>Philippines (Luzon & Negros); sea-level to 1400 m altitude.</p>","","http://cypripedioideae.e-monocot.org/node/203","http://cypripedioideae.e-monocot.org/node/287","Cypripedioideae","eng","http://rs.tdwg.org/ontology/voc/SPMInfoItems#Distribution","text/html","http://purl.org/dc/dcmitype/Text","165efd5b-0d40-4445-bf16-56cbffca6d0d","","a70dc5ac-00bb-41a3-819a-ffe2806ef910#distribution"
"urn:kew.org:wcs:taxon:147112","general","<p>A terrestrial, lithophytic or rarely epiphytic herb. Leaves 6–7, linear-ligulate, obtuse or rounded at tricuspidate apex, 22–45 cm long, 5 cm wide, mid-green. Inflorescence spreading-arcuate to suberect, 3–4-flowered; peduncle 18–51 cm long, purple, shaggily white-villose; bracts oblonglanceolate, obtuse, apiculate, 2.7–4.6 cm long. Flowers 10–12.5 cm across; dorsal sepal creamy white, flushed purple on side, green or yellow in centre and heavily spotted with maroon in basal half; synsepalum pale green, spotted with maroon at base; petals green or yellow spotted with maroon in basal half, purple above; lip ochre-green with darker veins, purple-pubescent within; staminode pale green, dotted with white; pedicel and ovary 3.2–6 cm long, green, heavily mottled with purple, villose. Dorsal sepal obovate-elliptic, subacute and cucullate at apex, 3.5–6.2 cm long, 1.5–2.6 cm wide, with recurved basal margin. Synsepal elliptic, bidenticulate, 2.5–4.5 cm long, 2–2.5 cm wide. Petals arcuate, spathulate, acute or obtuse, half-twisted, 5.8–8 cm long, 1–1.4 cm wide, ciliolate. Lip 3.5–4.5 cm long, 2–2.3 cm wide. Staminode obovate, incised at apex, 12 mm long, 8 mm wide, with a short pubescent protuberance at base. 2n = 26.</p>","","http://cypripedioideae.e-monocot.org/node/203","http://cypripedioideae.e-monocot.org/node/287","Cypripedioideae","eng","http://rs.tdwg.org/ontology/voc/SPMInfoItems#GeneralDescription","text/html","http://purl.org/dc/dcmitype/Text","165efd5b-0d40-4445-bf16-56cbffca6d0d","","a70dc5ac-00bb-41a3-819a-ffe2806ef910#general"
"urn:kew.org:wcs:taxon:147114","distribution","<p>Northern Vietnam: Cao Bang Province only</p>","","http://cypripedioideae.e-monocot.org/node/219","http://cypripedioideae.e-monocot.org/node/287","Cypripedioideae","eng","http://rs.tdwg.org/ontology/voc/SPMInfoItems#Distribution","text/html","http://purl.org/dc/dcmitype/Text","165efd5b-0d40-4445-bf16-56cbffca6d0d","","5f0547b1-1109-4f45-9f17-0495cfefee12#distribution"
"urn:kew.org:wcs:taxon:147114","ecology","<p>On karst limestone hills in Keteleeria davidiana dominated forest; 850–900 m elevation.</p>","","http://cypripedioideae.e-monocot.org/node/219","http://cypripedioideae.e-monocot.org/node/287","Cypripedioideae","eng","http://rs.tdwg.org/ontology/voc/SPMInfoItems#Ecology","text/html","http://purl.org/dc/dcmitype/Text","165efd5b-0d40-4445-bf16-56cbffca6d0d","","5f0547b1-1109-4f45-9f17-0495cfefee12#ecology"
"urn:kew.org:wcs:taxon:147114","general","<p>A small lithophytic herb with clustered growths. Leaves 3–4(5), coriaceous-fleshy, subsucculent, oblanceolate to oblong-elliptic, tridenticulate at obtuse apex, 4–12 cm long, 1–2 cm wide, green with paler yellowish white margin, 4–12 cm long, 1–2 cm wide, dark green with paler yellowish green margin. Inflorescence arching to subhorizontal, one-flowered; peduncle 4–6.5 cm long, shortly and densely dark purple pubescent; bract conduplicate, ovate to elliptic, obtuse, 8–12 mm long, 3–4 mm wide. Flower large for plant, pubescent on outer surface of sepals; dorsal sepal golden yellow with a white margin; synsepal white; petals and lip ochreous yellow with darker veins; staminode pale yellow with a darker shiny central boss; pedicel and ovary 2–3.5 cm long, densely dark purple pubescent. Dorsal sepal obovate-subcircular, obtuse, 18–35 mm long, 15–30 mm wide, side margins reflexed, apical margin somewhat incurved; synsepal ovate-elliptic, obtuse, 15–25 mm long, 8–15 mm wide. Petals straight to somewhat incurved, ligulate to subspatulate, obtuse or truncate at apex, 28–35 mm long, ciliate, slightly pubescent at base on inner surface. Lip deeply saccate, not tapering much in apical part, 20–30 mm long, 15–20 mm wide, glabrous on outer surface; side lobes inflexed, not warted. Column 5–6 mm long; stamniode broadly obovate to subcircular, 7–8 mm long and wide, papillose with a central raised boss.</p>","","http://cypripedioideae.e-monocot.org/node/219","http://cypripedioideae.e-monocot.org/node/287","Cypripedioideae","eng","http://rs.tdwg.org/ontology/voc/SPMInfoItems#GeneralDescription","text/html","http://purl.org/dc/dcmitype/Text","165efd5b-0d40-4445-bf16-56cbffca6d0d","","5f0547b1-1109-4f45-9f17-0495cfefee12#general"
"urn:kew.org:wcs:taxon:147116","distribution","<p>Philippines (Panay, Negros and Visayan area); 650–1050 m altitude.</p>","","http://cypripedioideae.e-monocot.org/node/242","http://cypripedioideae.e-monocot.org/node/287","Cypripedioideae","eng","http://rs.tdwg.org/ontology/voc/SPMInfoItems#Distribution","text/html","http://purl.org/dc/dcmitype/Text","165efd5b-0d40-4445-bf16-56cbffca6d0d","","847d931a-0dbb-4492-acf9-f3a8712ee3a2#distribution"
"urn:kew.org:wcs:taxon:147116","general","<p>A terrestrial herb with clustered growths. Leaves 4–6, narrowly elliptic, obtuse or subacute and minutely tridenticulate at apex, up to 18 cm long, 4 cm wide, obscurely tessellated dark and light on upper surface, sparsely ciliate on basal margins. Inflorescence 1-flowered; peduncle up to 32 cm long, pale purple, pubescent; bract ovate, 1.4–2.4 cm long, green, pubescent. Flower with sepals and petals white, veined green and an ochre to purple lip; ovary 3.6–6.6 cm long, green, pubescent. Dorsal sepal broadly ovate, acute to shortly acuminate, 3–4.5 cm long, 3.2–4.8 cm wide. Synsepal concave, elliptic, 2.3–3.4 cm long, 1.8–2.1 cm wide. Petals recurved, ligulate, acute, 4.6–5.5 cm long, 1–1.4 cm wide, ciliate, black-warted on margins. Lip 3.8–4.8 cm long, 2.2–2.6 cm wide, ciliate on apical margin; side-lobes incurved, warted. Staminode obovate, auriculate at base, somewhat angled on sides, apically three-toothed with elongate falcate side-teeth, 8–10 mm long, 7–10 mm wide. 2n = 36.</p>","","http://cypripedioideae.e-monocot.org/node/242","http://cypripedioideae.e-monocot.org/node/287","Cypripedioideae","eng","http://rs.tdwg.org/ontology/voc/SPMInfoItems#GeneralDescription","text/html","http://purl.org/dc/dcmitype/Text","165efd5b-0d40-4445-bf16-56cbffca6d0d","","847d931a-0dbb-4492-acf9-f3a8712ee3a2#general"
"urn:kew.org:wcs:taxon:147120","distribution","<p>China (SE Yunnan) & northern Vietnam; 1000–1200 m.</p>","","http://cypripedioideae.e-monocot.org/node/221","http://cypripedioideae.e-monocot.org/node/287","Cypripedioideae","eng","http://rs.tdwg.org/ontology/voc/SPMInfoItems#Distribution","text/html","http://purl.org/dc/dcmitype/Text","165efd5b-0d40-4445-bf16-56cbffca6d0d","","bcc02f04-2f29-4ffb-8aef-d5bc49452ce9#distribution"
"urn:kew.org:wcs:taxon:147120","general","<p>A small colony-forming terrestrial herb up to 35 cm tall; roots elongate, pubescent. Stems very short. Leaves 3–5, linear, obtuse, 10–17 cm long, 1.2–1.6 cm wide, dark green above, paler beneath. Inflorescence erect, one-flowered; peduncle 12–15 cm long, green with purplish brown spots, pubescent; bract 2–3.6 cm long, 0.6–2 cm wide, dark green with a purplish base. Flower 4.3–4.5 cm high, 5 cm across, purple-pubescent on outside of sepals; dorsal sepal yellow with blackish maroon spots; synsepal pale yellow with maroon spotting; petals yellow at base, purple above, spotted with dark maroon in basal half; lip rose-purple with a yellow rim; staminode yellow with a purple central spot; pedicel and ovary 3.6–4 cm long, yellow-green with purple hairs. Dorsal sepal elliptic-subcircular to obovate, obtuse, 3.3–3.6 cm long, 2.9–3.5 cm wide, undulate on margins, often with recurved lower margins. Synsepal concave, elliptic-ovate, acute, 2.5–2.8 cm long, 1.6 cm wide. Petals spreading, subhorizontal, spathulate, obscurely tridentate or obtuse at apex, 3.4–3.6 cm long, 1.4–1.6 cm wide, with undulate upper margin, very shortly ciliate. Lip deeply saccate, broad across apex, 3.7–4.3 cm long, 1.9–2.1 cm wide. Column short, 0.9 cm long; staminode broadly obovate, obscurely tridentate or shortly apiculate, 7–10 mm long, 8–9 mm wide, papillate, with a central umbo.</p>","","http://cypripedioideae.e-monocot.org/node/221","http://cypripedioideae.e-monocot.org/node/287","Cypripedioideae","eng","http://rs.tdwg.org/ontology/voc/SPMInfoItems#GeneralDescription","text/html","http://purl.org/dc/dcmitype/Text","165efd5b-0d40-4445-bf16-56cbffca6d0d","","bcc02f04-2f29-4ffb-8aef-d5bc49452ce9#general"
"urn:kew.org:wcs:taxon:147127","distribution","<p> N and W Guangxi, SW Guizhou, SE Yunnan, NE India, Laos, Thailand, N Vietnam.</p>","","http://cypripedioideae.e-monocot.org/node/1815","http://cypripedioideae.e-monocot.org/node/323","Cypripedioideae","eng","http://rs.tdwg.org/ontology/voc/SPMInfoItems#Distribution","text/html","http://purl.org/dc/dcmitype/Text","aecfbb39-fcbd-4066-a8c3-ddfe274f36a3","","5abe7532-7844-4a11-b89d-74b5b65e0f04#distribution"
"urn:kew.org:wcs:taxon:147127","general","<p>Plants lithophytic or terrestrial. Leaves 5 or 6, distichous; blade abaxially usually without purple marks at base, adaxially uniformly dark green, lorate or linear, 23-44 × 1.4-2.2 cm, leathery, usually acuminate and tridenticulate at apex. Scape suberect or arching, usually terminating in a solitary flower; peduncle brown-purple, 13-24(-30) cm, densely long hairy; floral bract ovate, 8-15 mm, abaxially densely hairy, ciliate; pedicel and ovary 6-8.5 cm, pubescent. Flower 8-16 cm in diam., initially dorsal sepal curving forward and petals not undulate at margins and then dorsal sepal erect and petals elongating and undulate along basal margin; dorsal sepal and synsepal dark brown, with yellowish or greenish margin; petals yellowish, with dense purple-brown speckles in basal half and purplish rose in apical half; lip yellowish to greenish, with dense brownish or purplish rose speckles; staminode dark brown with narrow yellowish margin and 2 large whitish spots and a yellowish blotch centrally. Dorsal sepal broadly ovate or ovate-elliptic, 3.7-4.4 × 2.6-3.5 cm, abaxially sparsely pubescent mainly on veins, ciliate, undulate at margin, obtuse or emarginate at apex; synsepal similar to dorsal sepal, slightly narrower. Petals often slightly twisted toward apex, spatulate, (4-)6-8 × 1.5-2.5 cm, both surfaces slightly or scarcely puberulent, basal half undulate at margin, ciliate, rounded or subtruncate at apex; lip helmet-shaped, 3-5 cm; pouch 2.5-3(-3.5) × 1.5-2.5 cm, slightly puberulent outside particularly along margin and veins. Staminode subsquare, 8-10 × 8-10 mm, adaxially convex, apex obtuse.</p>","","http://cypripedioideae.e-monocot.org/node/1815","http://cypripedioideae.e-monocot.org/node/323","Cypripedioideae","eng","http://rs.tdwg.org/ontology/voc/SPMInfoItems#GeneralDescription","text/html","http://purl.org/dc/dcmitype/Text","aecfbb39-fcbd-4066-a8c3-ddfe274f36a3","","5abe7532-7844-4a11-b89d-74b5b65e0f04#general"
"urn:kew.org:wcs:taxon:147127","habitat","<p>Crevices on shaded cliffs or rocky and well-drained places in forests or thickets in limestone areas; 700-1500 m.</p>","","http://cypripedioideae.e-monocot.org/node/1815","http://cypripedioideae.e-monocot.org/node/323","Cypripedioideae","eng","http://rs.tdwg.org/ontology/voc/SPMInfoItems#Habitat","text/html","http://purl.org/dc/dcmitype/Text","aecfbb39-fcbd-4066-a8c3-ddfe274f36a3","","5abe7532-7844-4a11-b89d-74b5b65e0f04#habitat"
"urn:kew.org:wcs:taxon:147134","distribution","<p>Borneo: Sarawak and western Kalimantan; 150–800 m altitude.</p>","","http://cypripedioideae.e-monocot.org/node/233","http://cypripedioideae.e-monocot.org/node/287","Cypripedioideae","eng","http://rs.tdwg.org/ontology/voc/SPMInfoItems#Distribution","text/html","http://purl.org/dc/dcmitype/Text","165efd5b-0d40-4445-bf16-56cbffca6d0d","","32f27851-bf0d-4123-8092-0f95ac112e87#distribution"
"urn:kew.org:wcs:taxon:147134","general","<p>A terrestrial herb. Leaves 5–6, oblong-elliptic, obtuse and minutely tridentate at apex, 7–23 cm long, 2.7–5 cm wide, boldly tessellated dark and light green on upper surface. Inflorescence 1-flowered; peduncle to 50 cm long, purple, white-pubescent; bract lanceolate, acute, 20–30 mm long, 14 mm wide, pale brownish, pubescent. Flower 8–10 cm across; ovary 5 cm long, bright green, pubescent. Dorsal sepal ovate, acute, 3–4 cm long, 2.3–2.9 cm wide, with reflexed basal margins, cream flushed bright green in centre. Synsepal elliptic, bidentate, 2–3 cm long, 1.4–1.6 cm wide, pale yellow. Petals deflexed, half twisted in middle, spathulate, subacute, 4–5.5 cm long, 1.5–2.2 cm wide, ciliate, pale green, heavily spotted brown in basal two-thirds, margins and apical third purple. Lip 3.8–4.2 cm long, 1.7 cm wide, brown, brown-warted on side lobes, ciliate on slightly reflexed apical margin. Staminode circular, apically excised, 10 mm long and wide; side-lobes at apex incurved-falcate. 2n = 28.</p>","","http://cypripedioideae.e-monocot.org/node/233","http://cypripedioideae.e-monocot.org/node/287","Cypripedioideae","eng","http://rs.tdwg.org/ontology/voc/SPMInfoItems#GeneralDescription","text/html","http://purl.org/dc/dcmitype/Text","165efd5b-0d40-4445-bf16-56cbffca6d0d","","32f27851-bf0d-4123-8092-0f95ac112e87#general"
"urn:kew.org:wcs:taxon:147139","distribution","<p>Borneo (Sabah only); 60–2300 m altitude</p>","","http://cypripedioideae.e-monocot.org/node/234","http://cypripedioideae.e-monocot.org/node/287","Cypripedioideae","eng","http://rs.tdwg.org/ontology/voc/SPMInfoItems#Distribution","text/html","http://purl.org/dc/dcmitype/Text","165efd5b-0d40-4445-bf16-56cbffca6d0d","","916f645f-eebf-4e83-89d8-4be1fc371437#distribution"
"urn:kew.org:wcs:taxon:147141","distribution","<p>North-east India (Meghalaya, Khasia Hills); 1000–1500 m altitude.</p>","","http://cypripedioideae.e-monocot.org/node/217","http://cypripedioideae.e-monocot.org/node/287","Cypripedioideae","eng","http://rs.tdwg.org/ontology/voc/SPMInfoItems#Distribution","text/html","http://purl.org/dc/dcmitype/Text","165efd5b-0d40-4445-bf16-56cbffca6d0d","","06857319-85f9-490e-ace9-e38179f7663c#distribution"
"urn:kew.org:wcs:taxon:147141","general","<p>Terrestrial herb. Leaves 5–6, ligulate, obtuse at minutely bilobulate apex, up to 32 cm long; 3 cm wide, green, spotted purple at base on underside. Inflorescence 1-flowered; peduncle up to 25 cm long, green, very shortly purple-pubescent; bract elliptic or oblong-elliptic, obtuse, up to 5 cm long, glabrous, purple-spotted at base. Flowers 7–11.6 cm across; dorsal sepal pale green with a white margin, with raised dark maroon spots on inner surface; synsepal pale green, spotted brown; petals yellow-brown, veined red-brown; lip yellow marked with purple-brown; staminode yellow. Dorsal sepal ovate-elliptic to obovate-elliptic, obtuse, 4–7 cm long, 3–4.2 cm wide, apical margins incurved. Synsepal elliptic, subacute or obtuse, 2.2–5 cm long, 1.4–2.5 cm wide. Petals incurved slightly, spathulate, obtuse, 5–6.3 cm long, 1–1.8 cm wide, undulate on upper margin in basal two thirds. Lip 2.4–5 cm long, 1.5–3 cm wide. Staminode obovate, 10 mm long, with purple hairs on surface and with a central raised boss. 2n = 26.</p>","","http://cypripedioideae.e-monocot.org/node/217","http://cypripedioideae.e-monocot.org/node/287","Cypripedioideae","eng","http://rs.tdwg.org/ontology/voc/SPMInfoItems#GeneralDescription","text/html","http://purl.org/dc/dcmitype/Text","165efd5b-0d40-4445-bf16-56cbffca6d0d","","06857319-85f9-490e-ace9-e38179f7663c#general"
"urn:kew.org:wcs:taxon:147148","distribution","<p>Java, Bali, Flores and Sumatra: 750–2100 m altitude.</p>","","http://cypripedioideae.e-monocot.org/node/248","http://cypripedioideae.e-monocot.org/node/287","Cypripedioideae","eng","http://rs.tdwg.org/ontology/voc/SPMInfoItems#Distribution","text/html","http://purl.org/dc/dcmitype/Text","165efd5b-0d40-4445-bf16-56cbffca6d0d","","e72a18f1-2663-48b1-97de-c0e0ac8b81c5#distribution"
"urn:kew.org:wcs:taxon:147148","general","<p>A terrestrial herb. Leaves spreading, 4–5, narrowly elliptic, obtuse at minutely tridenticulate apex, 12–23 cm long, 3.4–4 cm wide, pale green, veined and lightly mottled darker green. Inflorescence 1-flowered; peduncle 16–36 cm long, purple, shortly white-pubescent; bract elliptic, obtuse, 1.5–2.5 cm long, 1–1.4 cm wide, ciliate on margins and mid-vein, pale green, very lightly spotted with purple. Flower 8-9.5 cm across; dorsal sepal pale green with darker green veins and a whitish pink margin; synsepal pale green; petals pale green with a pink-purple apical quarter, finely spotted with dark maroon in basal half to three-quarters; lip bright green with darker veins, often brown-flushed; pedicel and ovary 4.3–5 cm long, rather sparsely pubescent on ridges. Dorsal sepal ovate to elliptic, acute to retuse, 3–3.8 cm long, 2.5–2.9 cm wide, shortly ciliate, pubescent on outer surface. Synsepal lanceolate, acute, 2.5–2.6 cm long, 1.1–1.3 cm wide, pubescent on outer surface. Petals usually deflexed at c. 45° to horizontal, narrowly oblong, obtuse, 4.2–4.8 cm long, 1.3–1.4 cm wide, shortly ciliate. Lip 3.6–4 cm long, 1.8–2 cm wide, very shortly pubescent on outer surface, verrucose on side-lobes. Staminode reniform, 8 mm long, 10 mm wide, shortly pubescent all over surface. 2n = 36, 38.</p>","","http://cypripedioideae.e-monocot.org/node/248","http://cypripedioideae.e-monocot.org/node/287","Cypripedioideae","eng","http://rs.tdwg.org/ontology/voc/SPMInfoItems#GeneralDescription","text/html","http://purl.org/dc/dcmitype/Text","165efd5b-0d40-4445-bf16-56cbffca6d0d","","e72a18f1-2663-48b1-97de-c0e0ac8b81c5#general"
"urn:kew.org:wcs:taxon:147152","distribution","<p>North Borneo only: Sabah and Sarawak; 900–1650 m altitude.</p>","","http://cypripedioideae.e-monocot.org/node/249","http://cypripedioideae.e-monocot.org/node/287","Cypripedioideae","eng","http://rs.tdwg.org/ontology/voc/SPMInfoItems#Distribution","text/html","http://purl.org/dc/dcmitype/Text","165efd5b-0d40-4445-bf16-56cbffca6d0d","","bbc29c88-7fff-4379-bc5b-3a45d2e5a655#distribution"
"urn:kew.org:wcs:taxon:147158","distribution","<p>Borneo, central Kalimantan only.</p>","","http://cypripedioideae.e-monocot.org/node/196","http://cypripedioideae.e-monocot.org/node/287","Cypripedioideae","eng","http://rs.tdwg.org/ontology/voc/SPMInfoItems#Distribution","text/html","http://purl.org/dc/dcmitype/Text","165efd5b-0d40-4445-bf16-56cbffca6d0d","","7eeb1228-ec90-4c65-ab0b-92341a15ad9b#distribution"
"urn:kew.org:wcs:taxon:147158","ecology","<p>In moss on rocks near rivers, 600–1100 m altitude.</p>","","http://cypripedioideae.e-monocot.org/node/196","http://cypripedioideae.e-monocot.org/node/287","Cypripedioideae","eng","http://rs.tdwg.org/ontology/voc/SPMInfoItems#Ecology","text/html","http://purl.org/dc/dcmitype/Text","165efd5b-0d40-4445-bf16-56cbffca6d0d","","7eeb1228-ec90-4c65-ab0b-92341a15ad9b#ecology"
"urn:kew.org:wcs:taxon:147158","general","<p>A terrestrial or lithophytic herb with long fleshy roots, 5–8 mm in diameter. Leaves 8–10, suberect, ligulate, rounded, 20–80 cm long, 5–12 cm wide, dark green. Inflorescence 5–19- flowered, arcuate, 40–95 cm long; peduncle and rhachis ochre-grren, glabrous; bracts elliptic-lanceolate, acuminate, 3.5–5 cm long, 1–1.8 cm wide, greenish-ochre, striped purple. Flowers 8–16.6 cm across; sepals whitish with dark red-brown or dark brown venation; petals green, veined with red or brown; lip olive-green to ochre with darker veins; staminode yellow; ovary and pedicel 4.2–6.5 cm long, glabrous. Dorsal sepal ovate, acute to acuminate, 3.5–6.5 cm long, 1.9–4 cm wide, finely pubescent on outside, obscurely ciliate in apical half. Synsepal ovate-lanceolate, acute to acuminate, 3.5–6.4 cm long, 2–2.6 cm wide, 2-keeled on back, obscurely ciliate in apical half. Petals deflexed, slightly spirally twisted, falcate, linear-tapering, acute, 5–10.8 cm long, 0.6–1.1 cm wide, finely and minutely glandular in apical half, ciliate. Lip rather sharp at apex, grooved behind, 3.3–6 cm long, 0.9–1.9 cm wide, with acute incurved auricles. Staminode convex, subquadrate, obtuse and upcurved at apex, 9–15 mm long, 5–10<br /><br/>mm wide, with brownish farinose-pubescent sides.</p>","","http://cypripedioideae.e-monocot.org/node/196","http://cypripedioideae.e-monocot.org/node/287","Cypripedioideae","eng","http://rs.tdwg.org/ontology/voc/SPMInfoItems#GeneralDescription","text/html","http://purl.org/dc/dcmitype/Text","165efd5b-0d40-4445-bf16-56cbffca6d0d","","7eeb1228-ec90-4c65-ab0b-92341a15ad9b#general"
"urn:kew.org:wcs:taxon:147160","distribution","<p>Borneo (Sarawak and ?Sabah); 300–450 m altitude.</p>","","http://cypripedioideae.e-monocot.org/node/244","http://cypripedioideae.e-monocot.org/node/287","Cypripedioideae","eng","http://rs.tdwg.org/ontology/voc/SPMInfoItems#Distribution","text/html","http://purl.org/dc/dcmitype/Text","165efd5b-0d40-4445-bf16-56cbffca6d0d","","07ca0385-f262-437b-b319-b75e60b77640#distribution"
"urn:kew.org:wcs:taxon:147160","general","<p>A terrestrial herb. Leaves 5–6, elliptic to narrowly elliptic, acute to obtuse, minutely tridenticulate at apex, up to 19 cm long, 4–6.5 cm wide, dark green mottled with yellow-green above, pale green below. Inflorescence 1-flowered; peduncle up to 31 cm long, pubescent, maroon; bract ovate, acute, 16–20 cm long, green veined maroon. Flower large, up to 11.5 cm across; dorsal sepal white with veins maroon above and green below, synsepal white flushed green and veined maroon, petals green with a purple apex with maroon warts and purple ciliae on both margins, lip green heavily overlaid with dull maroon, maroon-spotted within, staminode green with darker green veining and a purple margin; ovary 4–6.5 cm, pubescent, green with maroon ridges. Dorsal sepal broadly ovate-subcircular, obtuse, c. 6–6.2 cm long and wide, often with lateral margins slightly reflexed, ciliate and warted on the margins. Synsepal narrowly lanceolate, obtuse to emarginate at apex, 4 cm long, 1.4 cm wide. Petals ligulate, subacute, at right angles to the dorsal sepal, c. 6 cm long, 1.1 cm wide. Lip with incurved and maroonwarted side-lobes, 5.5–6.5 cm long, 2.8–3.2 cm wide. Staminode lunate, 9–11 mm long, 14.5 mm wide. 2n = 36.</p>","","http://cypripedioideae.e-monocot.org/node/244","http://cypripedioideae.e-monocot.org/node/287","Cypripedioideae","eng","http://rs.tdwg.org/ontology/voc/SPMInfoItems#GeneralDescription","text/html","http://purl.org/dc/dcmitype/Text","165efd5b-0d40-4445-bf16-56cbffca6d0d","","07ca0385-f262-437b-b319-b75e60b77640#general"
"urn:kew.org:wcs:taxon:147164","distribution","<p>North Sumatra; 600–1000 m altitude.</p>","","http://cypripedioideae.e-monocot.org/node/211","http://cypripedioideae.e-monocot.org/node/287","Cypripedioideae","eng","http://rs.tdwg.org/ontology/voc/SPMInfoItems#Distribution","text/html","http://purl.org/dc/dcmitype/Text","165efd5b-0d40-4445-bf16-56cbffca6d0d","","833f74aa-e896-4f63-8446-a7152a09dc52#distribution"
"urn:kew.org:wcs:taxon:147164","general","<p>A lithophytic herb of one or two growths. Leaves 4–7, narrowly oblong or oblongelliptic, obtuse or rounded at apex, 16–24 cm long, 3–5 cm wide, green above, heavily purple-spotted in bands beneath, ciliate all along margins. Inflorescence many-flowered; peduncle 15–20 cm long, purple, finely pubescent; rhachis with internodes up to 3 cm long; bracts elliptic, obtuse, 1–1.7 cm long, green, spotted with purple, ciliate. Flowers 8–11 cm across; dorsal sepal cream or white with a green centre; synsepal yellow-green; petals cream spotted with purple; lip pink-purple, spotted with darker purple, with a pale yellow margin; staminode green, flushed dark maroon; pedicel and ovary 3–5 cm long, purple, pubescent. Dorsal sepal ovate, obtuse, 2.8–3.8 cm long, 2.4–4.4 cm wide, ciliate, purplepubescent on back. Synsepal elliptic, truncate, 2.9–3 cm long, 2.2-2.5 cm wide, purple-pubescent on back, ciliate. Petals more or less horizontal, slightly reflexed, linear, obtuse, 4–5.3 cm long, 0.7–1.4 cm wide, twisted in apical half, ciliate. Lip bulbously inflated towards apex, 4–5 cm long, 2.3–2.8 cm wide. Staminode convex, ovate-subquadrate, subacute to shortly apiculate, 10–11 mm long, 9–10 mm wide; pubescent at base. 2n = 32.</p>","","http://cypripedioideae.e-monocot.org/node/211","http://cypripedioideae.e-monocot.org/node/287","Cypripedioideae","eng","http://rs.tdwg.org/ontology/voc/SPMInfoItems#GeneralDescription","text/html","http://purl.org/dc/dcmitype/Text","165efd5b-0d40-4445-bf16-56cbffca6d0d","","833f74aa-e896-4f63-8446-a7152a09dc52#general"
"urn:kew.org:wcs:taxon:147172","distribution","<p>Peninsular Malaysia, Sumatra, Java, Borneo and Sulawesi; 250–1600 m altitude.</p>","","http://cypripedioideae.e-monocot.org/node/204","http://cypripedioideae.e-monocot.org/node/287","Cypripedioideae","eng","http://rs.tdwg.org/ontology/voc/SPMInfoItems#Distribution","text/html","http://purl.org/dc/dcmitype/Text","165efd5b-0d40-4445-bf16-56cbffca6d0d","","2dab641f-c828-4d51-b10d-b41fad25dde6#distribution"
"urn:kew.org:wcs:taxon:147172","general","<p>An epiphytic or rarely lithophytic herb. Leaves 4–6, linear-ligulate, unequally roundly bilobed at apex, 22–40 cm long, 2.8–6 cm wide, mid-green. Inflorescence erect-arcuate, 3–7- flowered; peduncle green, mottled purple, shortly pubescent, up to 70 cm long; bracts elliptic, obtuse, 2–4.5 cm long, 2.2 cm wide, yellow, marked with purple, pubescent. Flowers 9–16.5 cm across; pedicel and ovary 4.5–7 cm long, greenish, pubescent, long rostrate. Dorsal sepal elliptic-ovate, obtuse, 3–5.5 cm long, 2.5–3.5 cm wide, undulate and ciliate on margins, pale green, mottled dull purple in basal half, with recurved basal margins. Synsepal elliptic, obtuse, 2.2–4.8 cm long, 2–2.8 cm wide, 2-keeled on outer surface, pale green. Petals often once-twisted in middle, spathulate, subacute to obtuse, 5–9.3 cm long, 1.5–3.1 cm wide, ciliate, pale yellow with a purple apical third and maroon-spotted in basal two-thirds. Lip 3.5–6 cm long, 2.1–3.1 cm wide, dull ochre-brown. Staminode obovate, apically threetoothed with a long erect hook at the base, 10 mm long, 7 mm wide, pale ochre to brownish green. 2n = 26.</p>","","http://cypripedioideae.e-monocot.org/node/204","http://cypripedioideae.e-monocot.org/node/287","Cypripedioideae","eng","http://rs.tdwg.org/ontology/voc/SPMInfoItems#GeneralDescription","text/html","http://purl.org/dc/dcmitype/Text","165efd5b-0d40-4445-bf16-56cbffca6d0d","","2dab641f-c828-4d51-b10d-b41fad25dde6#general"
"urn:kew.org:wcs:taxon:147176","distribution","<p>Borneo but exact locality unknown.</p>","","http://cypripedioideae.e-monocot.org/node/206","http://cypripedioideae.e-monocot.org/node/287","Cypripedioideae","eng","http://rs.tdwg.org/ontology/voc/SPMInfoItems#Distribution","text/html","http://purl.org/dc/dcmitype/Text","165efd5b-0d40-4445-bf16-56cbffca6d0d","","3502c257-2b44-4dac-8fd2-ac464ca5ce7a#distribution"
"urn:kew.org:wcs:taxon:147177","distribution","<p>Sulawesi only.</p>","","http://cypripedioideae.e-monocot.org/node/205","http://cypripedioideae.e-monocot.org/node/287","Cypripedioideae","eng","http://rs.tdwg.org/ontology/voc/SPMInfoItems#Distribution","text/html","http://purl.org/dc/dcmitype/Text","165efd5b-0d40-4445-bf16-56cbffca6d0d","","b9939742-9178-4f40-9b04-a45357973584#distribution"
"urn:kew.org:wcs:taxon:147180","distribution","<p>China (south-eastern Yunnan, western Guangxi & south-western Guizhou); and northern Vietnam.</p>","","http://cypripedioideae.e-monocot.org/node/182","http://cypripedioideae.e-monocot.org/node/287","Cypripedioideae","eng","http://rs.tdwg.org/ontology/voc/SPMInfoItems#Distribution","text/html","http://purl.org/dc/dcmitype/Text","165efd5b-0d40-4445-bf16-56cbffca6d0d","","88c4ff09-8576-4dcc-8b14-afc0c49333c5#distribution"
"urn:kew.org:wcs:taxon:147180","ecology","<p>Terrestrial in soil and leaf litter in mixed montane forest on karst limestone hills; 760–1300 m altitude.</p>","","http://cypripedioideae.e-monocot.org/node/182","http://cypripedioideae.e-monocot.org/node/287","Cypripedioideae","eng","http://rs.tdwg.org/ontology/voc/SPMInfoItems#Ecology","text/html","http://purl.org/dc/dcmitype/Text","165efd5b-0d40-4445-bf16-56cbffca6d0d","","88c4ff09-8576-4dcc-8b14-afc0c49333c5#ecology"
"urn:kew.org:wcs:taxon:147180","general","<p>A terrestrial herb with an elongate more or less creeping rhizome 2–3.5 mm in diameter. Leaves coriaceous, suberect, 7–8, oblong or narrowly elliptic, acute at asymmetric apex, 10–20 m long, 2.5–4 cm wide, dark green above, purple-marked and keeled on lower surface; petiole 2–6 cm long, ciliate. Inflorescence 26–30 cm long, 1-flowered; peduncle purple-brown, hairy; bract narrowly ovate-lanceolate, c. 1.5 cm long, ciliate on margins, pilose on outer surface. Flower 8–12.2 cm across; sepals and petals apple-green, striped and spotted garnet-purple; lip pale greyish, spotted with garnetpurple on inner surface; staminode pure white in basal half, deep maroon in apical half; pedicel and ovary c. 4 cm long, hairy, rostrate at apex. Dorsal sepal elliptic-lanceolate, cuspidate-acuminate, 4.4–7.1 cm long, 1.8–4.5 cm wide, 5-nerved, sparsely pubescent on inner surface, villose without, ciliolate. Synsepalovate-lanceolate, bidentate at apex, dorsally bicarinate, 7-nerved, 3.8–5.3 cm long, 2.4–4.8 cm wide. Petals obovate, subacute, 4–7.1 cm long, 3.4–5.1 cm wide, villose at base, ciliolate, 9-veined, pubescent on inner surface. Lip horizontal, deeply saccate, 4.5–6.5 cm long, 3.8–5.4 cm wide, subglobose, inrolled margins erose, villose at base within, finely pubescent outside. Staminode convex, broadly ovate-oblong, 13–14 mm long, 11–13 mm wide, truncate at apex, subsessile at base, ciliolate and pubescent in basal half, dorsally carinate, rounded bosses on surface in apical half.</p>","","http://cypripedioideae.e-monocot.org/node/182","http://cypripedioideae.e-monocot.org/node/287","Cypripedioideae","eng","http://rs.tdwg.org/ontology/voc/SPMInfoItems#GeneralDescription","text/html","http://purl.org/dc/dcmitype/Text","165efd5b-0d40-4445-bf16-56cbffca6d0d","","88c4ff09-8576-4dcc-8b14-afc0c49333c5#general"
"urn:kew.org:wcs:taxon:147182","distribution","<p>Northern Vietnam.</p>","","http://cypripedioideae.e-monocot.org/node/184","http://cypripedioideae.e-monocot.org/node/287","Cypripedioideae","eng","http://rs.tdwg.org/ontology/voc/SPMInfoItems#Distribution","text/html","http://purl.org/dc/dcmitype/Text","165efd5b-0d40-4445-bf16-56cbffca6d0d","","278621d1-56b6-4469-a94e-a3c344ea889b#distribution"
"urn:kew.org:wcs:taxon:147182","ecology","<p>On limestone in evergreen forest; 500–600 m.</p>","","http://cypripedioideae.e-monocot.org/node/184","http://cypripedioideae.e-monocot.org/node/287","Cypripedioideae","eng","http://rs.tdwg.org/ontology/voc/SPMInfoItems#Ecology","text/html","http://purl.org/dc/dcmitype/Text","165efd5b-0d40-4445-bf16-56cbffca6d0d","","278621d1-56b6-4469-a94e-a3c344ea889b#ecology"
"urn:kew.org:wcs:taxon:147183","distribution","<p>China (Yunnan) and adjacent northern Vietnam.</p>","","http://cypripedioideae.e-monocot.org/node/183","http://cypripedioideae.e-monocot.org/node/287","Cypripedioideae","eng","http://rs.tdwg.org/ontology/voc/SPMInfoItems#Distribution","text/html","http://purl.org/dc/dcmitype/Text","165efd5b-0d40-4445-bf16-56cbffca6d0d","","fc86006c-dfbc-4e74-8170-76ef9abaf9b4#distribution"
"urn:kew.org:wcs:taxon:147183","ecology","<p>On sandstone and shale in evergreen forest; 1000–1050 m.</p>","","http://cypripedioideae.e-monocot.org/node/183","http://cypripedioideae.e-monocot.org/node/287","Cypripedioideae","eng","http://rs.tdwg.org/ontology/voc/SPMInfoItems#Ecology","text/html","http://purl.org/dc/dcmitype/Text","165efd5b-0d40-4445-bf16-56cbffca6d0d","","fc86006c-dfbc-4e74-8170-76ef9abaf9b4#ecology"
"urn:kew.org:wcs:taxon:147188","distribution","<p>Moluccas (Ambon, Buru); 900–2000 m altitude.</p>","","http://cypripedioideae.e-monocot.org/node/1805","http://cypripedioideae.e-monocot.org/node/287","Cypripedioideae","eng","http://rs.tdwg.org/ontology/voc/SPMInfoItems#Distribution","text/html","http://purl.org/dc/dcmitype/Text","aecfbb39-fcbd-4066-a8c3-ddfe274f36a3","","1499b49e-0e21-4a88-a779-8aa50374a9bf#distribution"
"urn:kew.org:wcs:taxon:147188","general","<p>A terrestrial herb. Leaves 4–6, 18–30 cm long, 3.5–4.3 cm wide, oblong-elliptic, acute and tridenticulate at apex, faintly tessellated dark and pale green on upper surface. Inflorescence 1-flowered; peduncle 15–30 cm long, densely coarsely hairy, maroon; bract ovate-elliptic, acute, 2–2.9 cm long, 1.8–2 cm wide, green, ciliate. Flower 8.5–9.5 cm across; pedicel and ovary 5.5–9.5 cm long, green with purple ridges, covered with long purple hairs. Dorsal sepal broadly ovate, obtuse, 3–3.7 cm long, 3.2–4.3 cm wide, pubescent on outer surface, finely shortly ciliate, cream with a bright green centre. Synsepal ovate, obtuse, 2.3–2.9 cm long 1.7–2 cm wide, greenish yellow. Petals slightly reflexed, oblong-spathulate, obtuse and broadly tridentate at apex, 4.5–5.5 cm long, 1.3–2 cm wide, very shortly ciliate, glossy, greenish and spotted blackish maroon towards base, brownish in apical half. Lip 4.3–5.2 cm long, 2.4–3 cm wide, pale rosy-brown, with pale brown spots on the side-lobes. Staminode lunate, 8–11 mm long, 8–10 mm wide, with a divided base and excised apical margin, shortly pubescent, side-lobes of apical margin incurved-falcate, pale green and brown.</p>","","http://cypripedioideae.e-monocot.org/node/1805","http://cypripedioideae.e-monocot.org/node/287","Cypripedioideae","eng","http://rs.tdwg.org/ontology/voc/SPMInfoItems#GeneralDescription","text/html","http://purl.org/dc/dcmitype/Text","aecfbb39-fcbd-4066-a8c3-ddfe274f36a3","","1499b49e-0e21-4a88-a779-8aa50374a9bf#general"
"urn:kew.org:wcs:taxon:147190","distribution","<p><span>O</span>nly known from the isle of Flores and most probably an endemic.</p>","","http://cypripedioideae.e-monocot.org/node/753","http://cypripedioideae.e-monocot.org/node/271","Cypripedioideae","eng","http://rs.tdwg.org/ontology/voc/SPMInfoItems#Distribution","text/html","http://purl.org/dc/dcmitype/Text","165efd5b-0d40-4445-bf16-56cbffca6d0d","","54ba8dc2-cb4d-4f4b-81a5-f2ea160a951a#distribution"
"urn:kew.org:wcs:taxon:147190","general","<p>Herbaceous humus epiphyte. Leaves oblong oval, up to about 25 cm long and 6.5 cm. wide, acute. Upper surface tesselate, shiny dark green with grayish green. Under surface uniformly uni-coloured grayish green, distinctly keeled. Inflorescence up to about 40 cm. high, usually uni-flowered, shaft terete, green with irregular brownish red spots, covered with brownish hairs. Ovary about 6.5 cm long and 8 mm thick olive green with a brownish red hue and brownish red ribs, covered with brown hairs. Floral bract triangular, fairly small, covering only about one third of the ovary, olive green, reddish brown at the base, covered with brownish hairs. Flower about 9 cm high and up to 12 cm across the outspread lateral petals. The upper sepal is about 4 cm  across and more or less 3.5 cm high, broadly ovate, sometimes nearly round, acuminate; grass green to olive green, the basal and middle parts darker than the margins; covered with numerous more or less distinct brownish longitudinal stripes; the margins, especially in the basal part strongly recurved. Synsepalum up to about 2.2 cm wide and more or less 2 cm long, green, acute. Lateral petals spathulate, up to about 6 cm long and up to about 2 cm. wide, blunt , the margins distinctly undulate, greenish in the ground colour, the apical half with the exception of the margins covered with a shiny brownish red. The basal part in the middle and at the margins with medium sized, roundish, raised, blackish spots; pilose at the connection with the staminodal stalk. The lip is distinctly trilobed, the lateral lobes being distinctly incurved and forming a fairly narrow tube. The apical lobe with distinct lateral ears, about 2.5 cm across and more or less 4.5 cm long, inverted helmet-shaped, blunt, the rim of the aperture not incurved; olive green, the basal half at the front covered with brownish red, rather indistinctly veined brown; the inside densely spotted brownish-red. The stalked staminodium carries a more or less semi-lunate shield which is distinctly indented at the top; the two lobes leaving a broad aperture at the bottom with a small but distinct ovule at the centre or the aperture. The staminode is yellowish-green, the shield with a darker green middle part and a yellowish, raised centre, the ovule being brownish red.</p>","","http://cypripedioideae.e-monocot.org/node/753","http://cypripedioideae.e-monocot.org/node/271","Cypripedioideae","eng","http://rs.tdwg.org/ontology/voc/SPMInfoItems#GeneralDescription","text/html","http://purl.org/dc/dcmitype/Text","165efd5b-0d40-4445-bf16-56cbffca6d0d","","54ba8dc2-cb4d-4f4b-81a5-f2ea160a951a#general"
"urn:kew.org:wcs:taxon:147192","distribution","<p>South-west China: south-eastern Yunnan, western and northern Guangxi and southwestern Guizhou; 450–1550 m.</p>","","http://cypripedioideae.e-monocot.org/node/185","http://cypripedioideae.e-monocot.org/node/287","Cypripedioideae","eng","http://rs.tdwg.org/ontology/voc/SPMInfoItems#Distribution","text/html","http://purl.org/dc/dcmitype/Text","165efd5b-0d40-4445-bf16-56cbffca6d0d","","fb2cb980-e712-4f53-be39-6411bd0cc83c#distribution"
"urn:kew.org:wcs:taxon:147192","general","<p>A terrestrial herb with clustered growths. Leaves 4–5, oblong-elliptic, obtuse, 5–15 cm long, 1.5–2 cm wide, mottled dark and pale green above, purple-spotted below. Inflorescence erect, 1-flowered; peduncle 9–20 cm long, villose, purple. Flower large for size of plant, 5.8-8.7 cm across, thin-textured; sepals and petals pale yellow, flushed pink above, veined with red-purple; lip rose-pink rarely white, paler towards base, purple-spotted within; staminode white, pink-flushed at base, yellow above, spotted with red; pedicel and ovary 4.6 cm long, hairy. Dorsal sepal ovate, acute, 1.5–3.6 cm long, 1.7–3 cm wide, villose on outer surface. Synsepal elliptic, acutely bilobed at apex, 1.8–3.3 cm long, 1.1–2.5 cm wide, bicarinate. Petals elliptic-subcircular, rounded at apex, 1.9–4.3 cm long, 2.3–4.4 cm wide, ciliate, covered with long white hairs on inner surface especially in basal half. Lip deeply inflated, elliptic-ovate, 5–10.4 cm long, 3.4–5.6 cm wide. Staminode convex, longitudinally conduplicate, circular to elliptic, 10–12.5 mm long. 2n = 26.</p>","","http://cypripedioideae.e-monocot.org/node/185","http://cypripedioideae.e-monocot.org/node/287","Cypripedioideae","eng","http://rs.tdwg.org/ontology/voc/SPMInfoItems#GeneralDescription","text/html","http://purl.org/dc/dcmitype/Text","165efd5b-0d40-4445-bf16-56cbffca6d0d","","fb2cb980-e712-4f53-be39-6411bd0cc83c#general"
"urn:kew.org:wcs:taxon:147203","distribution","<p>Northern Malaysia and southern Thailand; sea-level to 200 m altitude.</p>","","http://cypripedioideae.e-monocot.org/node/190","http://cypripedioideae.e-monocot.org/node/287","Cypripedioideae","eng","http://rs.tdwg.org/ontology/voc/SPMInfoItems#Distribution","text/html","http://purl.org/dc/dcmitype/Text","165efd5b-0d40-4445-bf16-56cbffca6d0d","","1ebccb42-637c-469b-bad5-1c0d990f5a13#distribution"
"urn:kew.org:wcs:taxon:147203","general","<p>Terrestrial herb, often with clustered growths. Leaves 4–6, strap-shaped to narrowly elliptic, rounded and minutely emarginate at apex, 8–19 cm long, 2.4–3.6 cm wide, mottled very dark and pale green above, heavily dotted purple below, ciliate on basal margins. Inflorescence 1- or 2- flowered, 6–25 cm long; peduncle up to 20 cm long, purple, shortly but densely white-pubescent; bracts conduplicate, broadly ovate, obtuse, 11–14 mm long, 10–12 mm wide, white to pale green, spotted purple. Flowers white, often highly dotted purple towards base of segments and on front of lip, with a yellow centre to the staminode, 6–8 cm diameter, pubescent on outside and at base of petals within; ovary 4.5 cm long, green flushed with dark purple, densely shortly pubescent. Dorsal sepal very broadly ovate, obtuse to emarginate, 2.7–4.2 cm long, 3–5 cm wide. Synsepal concave, ovate, obtuse, 2–3 cm long, 1.5–3 cm wide. Petals elliptic, rounded, 3.3–4.3 cm long, 2.2–3.9 cm wide, shortly ciliate on margins. Lip rather small, ovoid to ellipsoidal, with incurved margins, 2.2–3.6 cm long, 1.5–1.8 cm wide. Staminode broader than long, transversely subelliptic, one- to three-toothed at apex, 6–9 mm long, 10–12 mm wide. 2n = 26.</p>","","http://cypripedioideae.e-monocot.org/node/190","http://cypripedioideae.e-monocot.org/node/287","Cypripedioideae","eng","http://rs.tdwg.org/ontology/voc/SPMInfoItems#GeneralDescription","text/html","http://purl.org/dc/dcmitype/Text","165efd5b-0d40-4445-bf16-56cbffca6d0d","","1ebccb42-637c-469b-bad5-1c0d990f5a13#general"
"urn:kew.org:wcs:taxon:147205","diagnostic","<p><em>Paphiopedilum ooii</em> Koopowitz, <em>spec. nov. Species haec Paphiopedilum glandulifero</em> Bl. <em>similis sed petalis pendentibus ad margines ventraliter undulata, staminodio ovato plana alba ad marginem proximale setosulatum ad margineum distale fissum, fissura angusta acuta, ab</em> <em>Paphiopedilum supardii </em>Braem<em> et </em>Loeb<em> similis sed positione petalum, sepalo dorsali plus nervosa, forma staminodium differt.</em></p>","","http://cypripedioideae.e-monocot.org/node/754","http://cypripedioideae.e-monocot.org/node/303","Cypripedioideae","eng","http://rs.tdwg.org/ontology/voc/SPMInfoItems#DiagnosticDescription","text/html","http://purl.org/dc/dcmitype/Text","165efd5b-0d40-4445-bf16-56cbffca6d0d","","c125991c-6e51-4bef-8297-428df04b9e6c#diagnostic"
"urn:kew.org:wcs:taxon:147205","distribution","<p>Malaysia?</p>","","http://cypripedioideae.e-monocot.org/node/754","","Cypripedioideae","eng","http://rs.tdwg.org/ontology/voc/SPMInfoItems#Distribution","text/html","http://purl.org/dc/dcmitype/Text","165efd5b-0d40-4445-bf16-56cbffca6d0d","","c125991c-6e51-4bef-8297-428df04b9e6c#distribution"
"urn:kew.org:wcs:taxon:147205","general","<p>Terrestrial herbaceous plants with 3 pairs of green, untessellated, conduplicate leaves. Mature leaves oblong-lanceolate ranging from 54 - 71 cm long, 6 - 7 cm wide, leaf tips rounded with equal halves. Inflorescences carry 4 to 12 flowers with the longer inflorescences approximately 2 meters tall. The tallest inflorescence stems can reach 1.5 cm in diameter. Inflorescence stems with sparse and short villi. The flower has a natural horizontal spread 3.0 cm and vertical spread 8.5 cm. Dorsal sepal rounded, 2.9 cm wide and 3.0 cm long. Edge of the dorsal sepal slightly undulate. Background ivory-green with 15 - 17 dark purple-brown longitudinal veins, each approximately 1 mm wide. Stripes begin about 5 mm from the base of the sepal with alternate stripes running towards the distal midline of the sepal. Petals vary from strongly to partially pendant, lacking marginal warts, 0.7 cm wide at the base and 6.2 cm long. Ventral margin of the petal strongly crisped with the dorsal side smooth. Base colour of the petals ivory cream merging to ivory-green. Petal margins, maroon-purple. Central portion of the petals with one or two darker but indistinct longitudinal purple streaks. Distal portion of petals strong green. Synsepalum 3.5 cm long, 3 cm wide with 2 longitudinal keels, calor light green with fine longitudinal purple stripes. Pouch ivory-green. Staminode 0.9 cm wide and 1.4 cm long, color of staminode bone-white, staminode shape flat ovate with an acute distal tip bisected b y a narrow cleft. Very narrow rim of short brown villi at the proximal margin of the staminode. Ovary glabrous, 0.6 cm wide and 7.5 cm long. Bract subtending ovary, 4 cm long and 2 cm wide.</p>","","http://cypripedioideae.e-monocot.org/node/754","http://cypripedioideae.e-monocot.org/node/303","Cypripedioideae","eng","http://rs.tdwg.org/ontology/voc/SPMInfoItems#GeneralDescription","text/html","http://purl.org/dc/dcmitype/Text","165efd5b-0d40-4445-bf16-56cbffca6d0d","","c125991c-6e51-4bef-8297-428df04b9e6c#general"
"urn:kew.org:wcs:taxon:147206","distribution","<p>Highland New Guinea; 800–1700 m altitude.</p>","","http://cypripedioideae.e-monocot.org/node/236","http://cypripedioideae.e-monocot.org/node/287","Cypripedioideae","eng","http://rs.tdwg.org/ontology/voc/SPMInfoItems#Distribution","text/html","http://purl.org/dc/dcmitype/Text","165efd5b-0d40-4445-bf16-56cbffca6d0d","","ce57ff61-dc58-437c-b9b0-37806753b2d7#distribution"
"urn:kew.org:wcs:taxon:147206","general","<p>A terrestrial herb. Leaves 4–6, oblong to oblong-elliptic, obtuse at tridenticulate apex, 6.5–22 cm long, 2–4.2 cm wide, tessellated dark and light green, with dark green veins. Inflorescence 1-flowered; peduncle 15–28 cm long, purple, pubescent; bract ovate, 1.2–1.5 cm long, pubescent. Flower 6–9 cm across; dorsal sepal white with a yellowish or greenish centre with purplish veins; petals dull maroon, spotted with black in yellowish basal half; lip dull crimson or brownish maroon; pedicel and ovary c. 5 cm long. Dorsal sepal ovate, acute, 2.4–2.5 cm long, 1.8–2.6 cm wide, ciliate, pubescent on outer side. Synsepal elliptic-lanceolate, subacute, 1.6–1.8 cm long, 0.8–1.3 cm wide. Petals oblong-oblanceolate, obtuse, 4–4.2 cm long, 1.2–1.7 cm wide, ciliolate. Lip 2.5–3.7 cm long, 1.4 cm wide. Staminode transversely lunate, notched above, 4–5 mm long, 6 mm wide, apical teeth short, blunt.</p>","","http://cypripedioideae.e-monocot.org/node/236","http://cypripedioideae.e-monocot.org/node/287","Cypripedioideae","eng","http://rs.tdwg.org/ontology/voc/SPMInfoItems#GeneralDescription","text/html","http://purl.org/dc/dcmitype/Text","165efd5b-0d40-4445-bf16-56cbffca6d0d","","ce57ff61-dc58-437c-b9b0-37806753b2d7#general"
"urn:kew.org:wcs:taxon:147208","distribution","<p>East and north-east Burma, Thailand and south-west China (W. Yunnan only); 1200–2200 m altitude.</p>","","http://cypripedioideae.e-monocot.org/node/207","http://cypripedioideae.e-monocot.org/node/287","Cypripedioideae","eng","http://rs.tdwg.org/ontology/voc/SPMInfoItems#Distribution","text/html","http://purl.org/dc/dcmitype/Text","165efd5b-0d40-4445-bf16-56cbffca6d0d","","95b07e49-4c89-4f70-806f-4b5ef87c46cc#distribution"
"urn:kew.org:wcs:taxon:147208","general","<p>An epiphytic or occasionally lithophytic herb. Leaves 5–8, ligulate, rounded at asymmetric apex, up to 45 cm long, 4–7.5 cm wide, green. Inflorescence arcuate to suberect, 30–50 cm long, (2–)3–9-flowered; peduncle densely pubescent, 20–26 cm long, pale green, white-pubescent; bracts large, conduplicate, broadly elliptic, obtuse to subapiculate, 3–4 cm long, 2–3.5 cm wide, margins undulate. Flowers 9-10.5 cm across, up to 13.5 cm long; sepals cream to green with darker veins; petals green below and spotted with blackish-maroon, dark maroon on margins and in apical half; lip yellowgreen to green or purplish flushed; pedicel and ovary 5 cm long, green, pubescent. Dorsal sepal elliptic, obtuse, 3.5–5.2 cm long, 1.8–3.5 cm wide, basal margins recurved, apical margins incurved. Synsepal ovate, acute, 2.6–4.1 cm long, 1.5–3.5 cm wide, with recurved margins, 2-keeled on outer surface. Petals decurved-pendent, linear-tapering, rounded at apex, 7–11.2 cm long, 0.6–1.6 cm wide, spirally twisted in apical half; basal margins undulate, maroon spots on lower basal margin, ciliate. Lip tapering to rather narrow apex, 3–4.5 cm long, 1.5–2.3 cm wide. Staminode obcordate, 11–14 mm long, 7–9 mm wide, umbonate at base, cream with dark green venation. 2n = 26.</p>","","http://cypripedioideae.e-monocot.org/node/207","http://cypripedioideae.e-monocot.org/node/287","Cypripedioideae","eng","http://rs.tdwg.org/ontology/voc/SPMInfoItems#GeneralDescription","text/html","http://purl.org/dc/dcmitype/Text","165efd5b-0d40-4445-bf16-56cbffca6d0d","","95b07e49-4c89-4f70-806f-4b5ef87c46cc#general"
"urn:kew.org:wcs:taxon:147216","distribution","<p>Philippines, north-east Borneo, and islands off coast of north Borneo.</p>","","http://cypripedioideae.e-monocot.org/node/191","http://cypripedioideae.e-monocot.org/node/287","Cypripedioideae","eng","http://rs.tdwg.org/ontology/voc/SPMInfoItems#Distribution","text/html","http://purl.org/dc/dcmitype/Text","165efd5b-0d40-4445-bf16-56cbffca6d0d","","f7e61771-c671-43ba-a009-32f00e24cb1c#distribution"
"urn:kew.org:wcs:taxon:147216","ecology","<p>On limestone; sea-level to c. 500 m. altitude.</p>","","http://cypripedioideae.e-monocot.org/node/191","http://cypripedioideae.e-monocot.org/node/287","Cypripedioideae","eng","http://rs.tdwg.org/ontology/voc/SPMInfoItems#Ecology","text/html","http://purl.org/dc/dcmitype/Text","165efd5b-0d40-4445-bf16-56cbffca6d0d","","f7e61771-c671-43ba-a009-32f00e24cb1c#ecology"
"urn:kew.org:wcs:taxon:147216","general","<p>A terrestrial or lithophytic herb. Leaves coriaceous, up to 9, ligulate, rounded at asymmetric apex, 20–50 cm long, 2–5.5 cm wide. V-shaped in cross-section, very thick in texture. Inflorescence erect, 2–5-flowered, up to 50 cm long; peduncle purple-pubescent; bracts elliptic, acute, pubescent, up to 5 cm long, 2 cm wide. Flowers rather variable in size, up to 8.5 cm across; sepals white, dorsal striped with maroon; petals white or yellow at base, maroon above with marginal dark maroon warts in basal half; lip and staminode yellow; pedicel and ovary 4.5–6.5 cm long, purple, pubescent. Dorsal sepal ovate, acute, 4–5 cm long, 2–2.5 cm wide. Synsepal similar to dorsal sepal, 3.1–5.3 cm long, 2–2.3 cm wide. Petals linear, tapering to apex, 6–17.5 cm long, 5–7 mm wide, ciliate. Lip small, rather ovoid in shape, 3.8–4.5 cm long, 1.4–1.9 cm wide. Staminode convex, rather cordate-subquadrate, emarginate, yellow, veined with green, purple-pubescent on sides. 2n = 26.</p>","","http://cypripedioideae.e-monocot.org/node/191","http://cypripedioideae.e-monocot.org/node/287","Cypripedioideae","eng","http://rs.tdwg.org/ontology/voc/SPMInfoItems#GeneralDescription","text/html","http://purl.org/dc/dcmitype/Text","165efd5b-0d40-4445-bf16-56cbffca6d0d","","f7e61771-c671-43ba-a009-32f00e24cb1c#general"
"urn:kew.org:wcs:taxon:147220","distribution","<p>Philippines: Luzon only.</p>","","http://cypripedioideae.e-monocot.org/node/192","http://cypripedioideae.e-monocot.org/node/287","Cypripedioideae","eng","http://rs.tdwg.org/ontology/voc/SPMInfoItems#Distribution","text/html","http://purl.org/dc/dcmitype/Text","165efd5b-0d40-4445-bf16-56cbffca6d0d","","d4668fe3-1f43-43dd-b552-afdd7c799c35#distribution"
"urn:kew.org:wcs:taxon:147221","diagnostic","<p>Species nova affine <em>Paph. stonei </em>(Hook .) Stein , sed foliis duplo latioribus , colore floris ochraceo, sepalis lanceolatis, staminodio apiculato bene distinguendo.</p>","","http://cypripedioideae.e-monocot.org/node/1806","http://cypripedioideae.e-monocot.org/node/295","Cypripedioideae","eng","http://rs.tdwg.org/ontology/voc/SPMInfoItems#DiagnosticDescription","text/html","http://purl.org/dc/dcmitype/Text","aecfbb39-fcbd-4066-a8c3-ddfe274f36a3","","8cf10724-ed76-433d-9a87-e3e520bf1783#diagnostic"
"urn:kew.org:wcs:taxon:147221","general","<p>Lithophytische Pflanze mit kurzem Rhizom. Wurzeln: fleischig , lang , bedeckt mit Haaren, braun . Blatter: bis zu 7, zungenförmig, abgerundet zweilappig an der Spitze, bogenförmig herabhangend, gefaltet, kahl, auf der Rückseite deutlich an der Mittelachse gekielt, manchmal etwas gewellt, das oberste Blatt an der Basis der lnfloreszenz zu einer sterilen Braktee reduziert , blaugrün auf der Oberseite, heller grün auf der Unterseite , bis zu 41 cm lang und 8,5 cm breit. lnfloreszenz: endständig, hor izontal stehend bis ansteigend , mit bis zu 5 Blüten, stielrund, flaumig behaart, rötlich braun , hell grün gefleckt , bis zu 39 cm lang; Blütenstandsstiel: bis zu 20 cm lang . BIütenhüIIblatt: lanzettlich, an der Spitze dreilappig, auf der Rückseite an der Mittelader undeutlich gekielt und spärlich behaart , hell gelblich-grün , braunlich gestreift, bis zu 6,2 cm lang und 3,3 cm breit. BIüten: fleischig , glänzend, lang-verbleibend, bis zu 13 - 19 cm breit ; BIütenstiel und Fruchtknoten hell gelblich grün, rotbräunlich gefleckt ; Sepalen creme-ocker mit einigen braunen Streifen auf der lnnenseite, braun gefleckt auf der Außenseite ; Petalen grünlich ocker, braun gefleckt mit kastanienfarbenen Warzen; Lippe cremig ocker, braun geadert und gefleckt ; Staminodium cremig ocker mit ockerfarbenen Härchen. Fruchtknoten: schmal spindelförmig , 6-rippig , kahl , bis zu 7,5 cm lang und 0,6 cm breit. Dorsales Sepalum (Fahne ): oval- lanzettlich , zugespitzt , ausgestreckt, auf der lnnenseite kurzflaumig behaart, außen entlang der Mittelader gekielt, 6,2 - 7,0 cm lang und 4,0 - 4,2 cm breit. Synsepalum: oval-lanzettlich , zugespitzt , flaumig behaart auf der lnnenseite , zweikielig auf der Außenseite, 5,6- 6,3 cm lang und 2,4-3,3 cm breit. Petalen: linear, spitz, seitlich abstehend, spiralig gedreht, gewimpert, auf beiden Seiten flaumig behaart, warzig auf der lnnenseite , 14,3 - 16 cm lang und 0,7- 0,9 cm breit. Lippe tiel krugförmig, auf der Rückseite mit einer Rinne, Ränder an der Basis eingeschlagen und Öhrchen bildend, flaumig behaart auf der lnnenseite, kahl auf der Außenseite, 5,3 - 5,8 cm lang und 1,8 - 2,0 cm breit. Säule 2.1 cm lang; Staminodium fast quadratisch von vorn , konvex, zugespitzt, am oberen und an den Seitenrändern flaumig behaart, 1,1 cm lang und 1,0 cm breit; Narbe fast rund-trapezförmig, konvex, durchscheinend; Antheren zwei, jeweils eines auf jeder Seite der Narbe an kurzen Staubfäden; Pollinien nierenförmig, klebrig.</p>","","http://cypripedioideae.e-monocot.org/node/1806","http://cypripedioideae.e-monocot.org/node/295","Cypripedioideae","eng","http://rs.tdwg.org/ontology/voc/SPMInfoItems#GeneralDescription","text/html","http://purl.org/dc/dcmitype/Text","aecfbb39-fcbd-4066-a8c3-ddfe274f36a3","","8cf10724-ed76-433d-9a87-e3e520bf1783#general"
"urn:kew.org:wcs:taxon:147228","distribution","<p>Northern Sumatra; 5–500 m altitude.</p>","","http://cypripedioideae.e-monocot.org/node/212","http://cypripedioideae.e-monocot.org/node/287","Cypripedioideae","eng","http://rs.tdwg.org/ontology/voc/SPMInfoItems#Distribution","text/html","http://purl.org/dc/dcmitype/Text","165efd5b-0d40-4445-bf16-56cbffca6d0d","","62f3e1db-5003-4ed6-b672-774a15071b30#distribution"
"urn:kew.org:wcs:taxon:147228","general","<p>A lithophytic herb of one to several growths. Leaves 4–7, narrowly oblong-elliptic, obtuse or rounded at apex, 15–17 cm long, 2.5–3.8 cm wide, green with pale longitudinal veins, ciliate on lower margins and at apex. Inflorescence many-flowered; peduncle 20–35 cm long, green, pubescent; rhachis with 4–5 cm long internodes; bracts elliptic, obtuse, 1.5–1.7 cm long, green, ciliate. Flowers small, opening successively, 6.7–7.8 cm across, primrose to daffodil yellow with greenish sepals; pedicel and ovary 4.7–5 cm long, green, finely pubescent. Dorsal sepal ovate, obtuse, 2.5–3.2 cm long, 2.6–3.5 cm wide, pubescent on back, ciliate. Synsepal ovate, truncate, 2.3–3.1cm long, 1.2–2 cm wide. Petals 15° to horizontal, spreading, linear-tapering, slightly obtuse, 3.1–4.2 cm long, 0.6–1.2 cm wide, ciliate, twisted in apical half. Lip bulbous towards apex, 3.2–3.9 cm long, 1.6–2 cm wide. Staminode oblongovate, truncate to shortly apiculate, 6–8 mm long, 5–7 mm wide, pubescent at base. 2n = 32.</p>","","http://cypripedioideae.e-monocot.org/node/212","http://cypripedioideae.e-monocot.org/node/287","Cypripedioideae","eng","http://rs.tdwg.org/ontology/voc/SPMInfoItems#GeneralDescription","text/html","http://purl.org/dc/dcmitype/Text","165efd5b-0d40-4445-bf16-56cbffca6d0d","","62f3e1db-5003-4ed6-b672-774a15071b30#general"
"urn:kew.org:wcs:taxon:147230","distribution","<p>As for typical variety.</p>","","http://cypripedioideae.e-monocot.org/node/213","http://cypripedioideae.e-monocot.org/node/287","Cypripedioideae","eng","http://rs.tdwg.org/ontology/voc/SPMInfoItems#Distribution","text/html","http://purl.org/dc/dcmitype/Text","165efd5b-0d40-4445-bf16-56cbffca6d0d","","300a8599-a1ff-46a2-9dcf-dbd944b55014#distribution"
"urn:kew.org:wcs:taxon:147232","distribution","<p>Hong Kong, adjacent parts of Guangdong Province of China and ? Hainan Island; 30–700 m altitude.</p>","","http://cypripedioideae.e-monocot.org/node/252","http://cypripedioideae.e-monocot.org/node/287","Cypripedioideae","eng","http://rs.tdwg.org/ontology/voc/SPMInfoItems#Distribution","text/html","http://purl.org/dc/dcmitype/Text","165efd5b-0d40-4445-bf16-56cbffca6d0d","","8bd7d6da-32cc-4c2b-b94b-8da2d147add4#distribution"
"urn:kew.org:wcs:taxon:147232","general","<p>A terrestrial herb. Leaves 3–8, elliptic to oblong-elliptic, acute or subacute at unequally bilobulate apex, 7–17 cm long, 2.3–4.2 cm wide, pale green below, tessellated light and darker green above, margins shortly ciliate towards base. Inflorescence erect, 1-flowered; peduncle 12–20 cm long, slender, purple, purple-pubescent; bract narrowly ovate-elliptic, 1.5–1.7 cm long, 0.7 cm wide, green, purple- and white-pubescent. Flowers 7–10 cm across; dorsal sepal white heavily veined with purple-maroon; synsepalum green with darker veins; petals glossy maroon, greenish white towards base, heavily spotted with blackish maroon in lower two-thirds; lip brownish maroon; staminode pale ochrepurple with darker veins; pedicel and ovary 2.5–4 cm long, green, purple-pubescent. Dorsal sepal ovatecordate, apiculate or acuminate, 2.5–3.5 cm long, 2.2–4.3 cm wide. Synsepal lanceolate, acute, 2–3.5 cm long, 1.2–1.6 cm wide. Petals more or less horizontal, narrowly elliptic to oblong, acute to obtuse, 3.5–4.6 cm long, 0.9–1.3 cm wide, margin ciliate. Lip 3.3–4.4 cm long, 2–2.7 cm wide, verrucose on incurved side-lobes. Staminode lunate, 8 mm long, 8–11 mm wide, apical teeth acute, pubescent. Stamens with elongate acute filament apices. 2n = 40.</p>","","http://cypripedioideae.e-monocot.org/node/252","http://cypripedioideae.e-monocot.org/node/287","Cypripedioideae","eng","http://rs.tdwg.org/ontology/voc/SPMInfoItems#GeneralDescription","text/html","http://purl.org/dc/dcmitype/Text","165efd5b-0d40-4445-bf16-56cbffca6d0d","","8bd7d6da-32cc-4c2b-b94b-8da2d147add4#general"
"urn:kew.org:wcs:taxon:147235","distribution","<p>Philippines (Mindanao only).</p>","","http://cypripedioideae.e-monocot.org/node/193","http://cypripedioideae.e-monocot.org/node/287","Cypripedioideae","eng","http://rs.tdwg.org/ontology/voc/SPMInfoItems#Distribution","text/html","http://purl.org/dc/dcmitype/Text","165efd5b-0d40-4445-bf16-56cbffca6d0d","","d88fb526-b47f-407c-a75c-558334173912#distribution"
"urn:kew.org:wcs:taxon:147235","general","<p>A terrestrial herb with clustered growths. Leaves coriaceous, oblong, rounded, 12–35 cm long, 5–6 cm wide, green. Inflorescence 3- to 5-flowered; peduncle 25–40 cm long, purple, densely purple-hairy; bracts ovate, obtuse to shortly acuminate, 2.5–3 cm long, 1.4–2 cm wide, pubescent. Flowers with white sepals and petals veined with maroon and a greenish yellow lip and staminode; pedicel and ovary 2.5–3 cm long, purple-pubescent. Dorsal sepal ovate, subacute, 3.2–4.2 cm long, 1.8–2.2 cm wide, shortly ciliate. Synsepal ovate, obtuse, 2.8–3.2 cm long, 1.8–2 cm wide, shortly ciliate. Petals deflexed, arcuate, linear, obtuse, 3.8–4.5 cm long, 0.4–0.6 cm wide, ciliate. Lip rounded and grooved at apex, 2.8–3.2 cm long, 1.2–1.5 cm wide. Staminode convex, subquadrateobovate, truncate or very shortly apiculate, farinose-pubescent on sides, 5 mm long, 4 mm wide. 2n = 26.</p>","","http://cypripedioideae.e-monocot.org/node/193","http://cypripedioideae.e-monocot.org/node/287","Cypripedioideae","eng","http://rs.tdwg.org/ontology/voc/SPMInfoItems#GeneralDescription","text/html","http://purl.org/dc/dcmitype/Text","165efd5b-0d40-4445-bf16-56cbffca6d0d","","d88fb526-b47f-407c-a75c-558334173912#general"
"urn:kew.org:wcs:taxon:147242","distribution","<p>Borneo: Sabah only; 600–1200 m altitude.</p>","","http://cypripedioideae.e-monocot.org/node/201","http://cypripedioideae.e-monocot.org/node/287","Cypripedioideae","eng","http://rs.tdwg.org/ontology/voc/SPMInfoItems#Distribution","text/html","http://purl.org/dc/dcmitype/Text","165efd5b-0d40-4445-bf16-56cbffca6d0d","","979d02ac-8ae8-4de7-b900-ca01092b19ce#distribution"
"urn:kew.org:wcs:taxon:147242","general","<p>A terrestrial or lithophytic herb often growing in large clumps. Leaves several, linear to narrowly oblanceolate, acute, up to 60 cm long, 4–5 cm wide, sparsely ciliate at base, green. Inflorescence 2- to 4- (6-)flowered, erect; peduncle up to 45 cm long, purple, shortly pubescent; bracts ovate-elliptic, obtuse, up to 5.5 cm long, ciliate and hairy on mid-vein, pale green or yellow, purplestriped. Flowers very large, 14–30 cm in diameter; ovary up to 7.5 cm long, pale green sparsely spotted purple, glabrous. Dorsal sepal ovate, acute to acuminate, 5.4–6.8 cm long, 3.3–4.8 cm wide, ivory-white or yellow with maroon veins. Synsepal similar but smaller, 4.8–6 cm long, 3.2–4.4 cm wide. Petals narrowly tapering to rounded apex, 8–14 cm long, 0.7–1.5 cm wide, ciliate, papillose towards apex, yellow or ivory-white marked with maroon. Lip subporrect, grooved on back, 5.3–6 cm long, 2.2–2.5 cm wide, golden, heavily purple-suffused; side-lobes not auricular. Staminode linear, bifid at apex, geniculate, 14–16 mm long, 4–5 mm wide, densely glandular-pubescent on margins and at base, pale yellow-green. 2n = 26.</p>","","http://cypripedioideae.e-monocot.org/node/201","http://cypripedioideae.e-monocot.org/node/287","Cypripedioideae","eng","http://rs.tdwg.org/ontology/voc/SPMInfoItems#GeneralDescription","text/html","http://purl.org/dc/dcmitype/Text","165efd5b-0d40-4445-bf16-56cbffca6d0d","","979d02ac-8ae8-4de7-b900-ca01092b19ce#general"
"urn:kew.org:wcs:taxon:147245","distribution","<p>Borneo (Sarawak only); up to 900 m elevation.</p>","","http://cypripedioideae.e-monocot.org/node/194","http://cypripedioideae.e-monocot.org/node/287","Cypripedioideae","eng","http://rs.tdwg.org/ontology/voc/SPMInfoItems#Distribution","text/html","http://purl.org/dc/dcmitype/Text","165efd5b-0d40-4445-bf16-56cbffca6d0d","","adcb343e-c9c6-4cde-8d86-781e267fca6e#distribution"
"urn:kew.org:wcs:taxon:147245","general","<p>A lithophytic herb of one or two growths. Leaves 4–5, arcuate-pendent, linear, obliquely roundly or obtusely bilobed at apex, up to 45 cm long, 5.3 cm wide, shiny, green, apical leaf reduced to a sterile bract at base of peduncle. Inflorescence horizontal or slightly ascending, 2–5- flowered; peduncle purple or red-brown, with short purple hairs, 8–14 cm long, 3–4 mm in diameter; bracts elliptic-lanceolate, obtuse, 3.3–5 cm long,, 1.4-1.6 cm broad, red-brown with darker veins, ciliate on margins and mid-vein. Flowers c. 7 cm across, up to 95 cm long; sepals yellow striped with maroon; petals off-white to creamy yellow, spotted maroon in basal half, purple above; lip yellow flushed and veined brown; staminode yellow; pedicel and ovary 3.4–7 cm long, white or cream, purple-pubescent. Dorsal sepal lanceolate, acuminate, slightly concave, 4.2–6.5 cm long, 1.2–2.5 cm wide, purplepubescent on outer surface. Synsepal lanceolate, acuminate, 3.4–6 cm long, 1–1.5 cm wide, two-keeled, purple-pubescent on outer surface. Petals ribbon-like, pendent, tapering to apex, linear-tapering, undulate and twisted, 23–90 cm long, 0.5–0.9 cm wide, with maroon warts on basal margins, ciliate in basal half, minutely glandular pubescent at apex. Lip subporrect, pointed at apex, 4–5 cm long, 1.3–2.5 cm wide; side-lobes incurved, very short, subacute. Staminode convex, oblong-trullate, emarginate or obscurely tridenticulate at apex, 10–13 mm long, 6–9 mm wide, pubescent on basal and side margins.</p>","","http://cypripedioideae.e-monocot.org/node/194","http://cypripedioideae.e-monocot.org/node/287","Cypripedioideae","eng","http://rs.tdwg.org/ontology/voc/SPMInfoItems#GeneralDescription","text/html","http://purl.org/dc/dcmitype/Text","165efd5b-0d40-4445-bf16-56cbffca6d0d","","adcb343e-c9c6-4cde-8d86-781e267fca6e#general"
"urn:kew.org:wcs:taxon:147246","distribution","<p>North Sulawesi only.</p>","","http://cypripedioideae.e-monocot.org/node/235","http://cypripedioideae.e-monocot.org/node/287","Cypripedioideae","eng","http://rs.tdwg.org/ontology/voc/SPMInfoItems#Distribution","text/html","http://purl.org/dc/dcmitype/Text","165efd5b-0d40-4445-bf16-56cbffca6d0d","","359a2153-7256-444f-92be-c9eaf48b2ae8#distribution"
"urn:kew.org:wcs:taxon:147246","ecology","<p>Montane forest; altitude range not known.</p>","","http://cypripedioideae.e-monocot.org/node/235","http://cypripedioideae.e-monocot.org/node/287","Cypripedioideae","eng","http://rs.tdwg.org/ontology/voc/SPMInfoItems#Ecology","text/html","http://purl.org/dc/dcmitype/Text","165efd5b-0d40-4445-bf16-56cbffca6d0d","","359a2153-7256-444f-92be-c9eaf48b2ae8#ecology"
"urn:kew.org:wcs:taxon:147246","general","<p>A terrestrial herb, 20–30 cm tall. Leaves 4–5, oblong-oblanceolate, obtuse, up to 28 cm long, 5.2 cm wide, keeled beneath, grey-green tessellated with dark green above. Inflorescence oneflowered, up to 30 cm tall; peduncle terete, very dark brown, covered by white stiff hairs; bract conduplicate, elliptic, up to 2.4 cm long, 0.8 cm wide, yellow-green marked with purple at base, darker green towards the apex. Flower up to 8.5 cm tall, 4.9–5.5 cm across, densely pubescent on outer surface of sepals; dorsal sepal cream-coloured distally, apple-green with darker green veins, marked with purplebrown at base and on veins; synsepal yellow-green; petals cream-coloured and raspberry-red with a green apex and margins; lip olive-green distinctly veined darker green, the side lobes white and heavily purplespotted along margin; staminode lime-green with a whitish centre; pedicel and ovary up to 5.5 cm long, dark brown, covered with long, white, bristly hairs. Dorsal sepal elliptic, obtuse, 4.3–6.1 cm long, 3.3 cm wide, pubescent on inner surface especially towards base. Synsepal elliptic, obtuse, up to 3.2–4.5 cm long, 1.6–1.8 cm wide, pubescent within. Petals deflexed at about 45 degrees, obliquely oblanceolate, obtuse, up to 4.6–5.3 cm long, 1.4–2 cm wide, margins ciliate and undulate on upper basal part, pubescent in basal part. Lip 3-lobed, deeply urn-shaped with a slightly flared mouth, 4.5–5 cm long, 1.8–2 cm wide; side lobes 2.5 cm long, 1.5 cm wide. Column short; staminode slightly CITATIONlexed, transversely reniform with a semicircular apical incision, 1.4 cm long, 1–1.2 cm wide.</p>","","http://cypripedioideae.e-monocot.org/node/235","http://cypripedioideae.e-monocot.org/node/287","Cypripedioideae","eng","http://rs.tdwg.org/ontology/voc/SPMInfoItems#GeneralDescription","text/html","http://purl.org/dc/dcmitype/Text","165efd5b-0d40-4445-bf16-56cbffca6d0d","","359a2153-7256-444f-92be-c9eaf48b2ae8#general"
"urn:kew.org:wcs:taxon:147249","distribution","<p>Indonesia: Maluku, Bacan Island only; 1100–1300 m.</p>","","http://cypripedioideae.e-monocot.org/node/250","http://cypripedioideae.e-monocot.org/node/287","Cypripedioideae","eng","http://rs.tdwg.org/ontology/voc/SPMInfoItems#Distribution","text/html","http://purl.org/dc/dcmitype/Text","165efd5b-0d40-4445-bf16-56cbffca6d0d","","759c295e-b0fd-40ec-b5e1-bb04ac334c10#distribution"
"urn:kew.org:wcs:taxon:147249","general","<p>A terrestrial or lithophytic herb. Leaves 2–5 per growth, oblong-lanceolate to oblanceolate, bifid at the more or less obtuse apex, 10–23 cm long, 1.9–4.5 cm wide, light gren, veined and mottled darker green on upper surface, sap-green beneath, the margins slightly undulate and ciliate towards the base. Inflorescence erect, 15–25 cm long, one- or rarely two-flowered; peduncle sometimes subtended by a oblong, conduplicate sheath, up to 10 cm long and 1 cm broad, densely reddish villose; bract elliptic, conduplicate, acute, 1.5–2.2 cm long, 1 cm wide, ciliate and pubescent on mid-vein on outer surface. Flower erect, sepals white with green venation, often suffused with green at the base, petals olive-green at base, purple in apical half, densely finely spotted with black on margins and inner surface, the lip and staminode green with darker venation; pedicel and ovary 3–3.5 cm long, densely shortly pubescent. Dorsal sepal erect, ovate, acute, 2.9–4 cm long, 2–3.5 cm wide, ciliate, pubescent on outer surface. Synsepal deeply concave, oblong-elliptic to oblong-ovate, obtuse, 2.2–4.5 cm long, 1.2–2 cm wide, ciliate, pubescent on outer surface. Petals borne at 20 to 45 degrees below the horizontal, somewhat reflexed, linear-falcate to oblanceolate-subspathulate, obtuse to obscurely 3-lobed at apex, 3.5–5.5 cm long, 0.8–1.4 cm wide, ciliate. Lip narrowly and deeply saccate, up to 4.1–5 cm long, 2–2.5 cm wide, densely shortly hairy all over outer surface; side lobes incurved bearing raised brownish warts on outer surface. Column short, 1 cm long, shortly pubescent on stalk; staminode lunate with a central short mucro on lower side, 0.9–1.1 cm long, 0.7 cm wide, finely pubescent.</p>","","http://cypripedioideae.e-monocot.org/node/250","http://cypripedioideae.e-monocot.org/node/287","Cypripedioideae","eng","http://rs.tdwg.org/ontology/voc/SPMInfoItems#GeneralDescription","text/html","http://purl.org/dc/dcmitype/Text","165efd5b-0d40-4445-bf16-56cbffca6d0d","","759c295e-b0fd-40ec-b5e1-bb04ac334c10#general"
"urn:kew.org:wcs:taxon:147256","distribution","<p>North-east India (Mizoram and Manipur), north-west Burma and possibly southwest China; 300–1300 m altitude.</p>","","http://cypripedioideae.e-monocot.org/node/228","http://cypripedioideae.e-monocot.org/node/287","Cypripedioideae","eng","http://rs.tdwg.org/ontology/voc/SPMInfoItems#Distribution","text/html","http://purl.org/dc/dcmitype/Text","165efd5b-0d40-4445-bf16-56cbffca6d0d","","f986b6c1-6b1e-4a49-a341-09317deb7fba#distribution"
"urn:kew.org:wcs:taxon:147256","general","<p>A lithophyte or terrestrial herb. Leaves 4–5, spreading to pendent, narrowly oblongelliptic to ligulate, acute to obtuse at obliquely bidenticulate apex, 15–30 cm long, 3.5–6 cm wide, with undulate basal margins, glossy dark green, spotted with purple towards base on lower surface. Inflorescence 1- (rarely 2-) flowered, 13–35 cm long; peduncle terete, slender, erect to suberect-arculate, 8–22 cm long, glabrous below, sparsely pubescent above; bract elliptic, acute to obtuse, 1.8–3 cm long. Flower 5.5–7 cm across; dorsal sepal white with a central maroon vein and greenish base; synsepal off-white; petals yellow-green with a central brown-purple vein and flecking on other veins; lip glossy, pale green, heavily flushed brown with darker brown veins; staminode white, flushed purple and with a central yolk-yellow mark; pedicel and ovary 3.5–5.5 cm, glabrous, purple. Dorsal sepal curving forwards, obovate to transversely elliptic, obtuse to retuse, 2.7–4.2 cm long, 3.5–5 cm wide, with sides recurved, pubescent on both surfaces. Synsepal ovate, subacute, 2.7–3.5 cm long, 1.6–2.2 cm wide. Petals falcate, linear-tapering, acute to obtuse, 3–3.9 cm long, 0.7–1.3 cm wide, upper margin markedly undulate, ciliate towards apex only. Lip 3.5–4.3 cm long, 2.5–3 cm wide. Staminode obovate or transversely elliptic-obcordate, bluntly apiculate, glabrous, auriculate at base, 10 mm long, 6 mm wide. 2n = 28, 30.</p>","","http://cypripedioideae.e-monocot.org/node/228","http://cypripedioideae.e-monocot.org/node/287","Cypripedioideae","eng","http://rs.tdwg.org/ontology/voc/SPMInfoItems#GeneralDescription","text/html","http://purl.org/dc/dcmitype/Text","165efd5b-0d40-4445-bf16-56cbffca6d0d","","f986b6c1-6b1e-4a49-a341-09317deb7fba#general"
"urn:kew.org:wcs:taxon:147260","distribution","<p>Borneo (Sarawak only); 60–700 m altitude.</p>","","http://cypripedioideae.e-monocot.org/node/197","http://cypripedioideae.e-monocot.org/node/287","Cypripedioideae","eng","http://rs.tdwg.org/ontology/voc/SPMInfoItems#Distribution","text/html","http://purl.org/dc/dcmitype/Text","165efd5b-0d40-4445-bf16-56cbffca6d0d","","2013e00c-105f-435d-b8fa-b6101517dcb4#distribution"
"urn:kew.org:wcs:taxon:147260","general","<p>A lithophytic herb. Leaves c. 5, ligulate, rounded to obtuse, up to 70 cm long, 4.5 cm wide, green. Inflorescence arcuate, 35–70 cm long, usually 2–4-flowered; peduncle 17–35 cm, glabrous, purplish; bracts lanceolate, acute or acuminate, 3.5–5.5 cm long, 1.6–2.2 cm wide. Flowers up to 12 cm across; sepals white lined with dark maroon; petals yellow, lined and spotted maroon, + flushed with maroon in apical half; lip pale yellow, flushed pink with darker veins; staminode yellow, pedicel and ovary 4–7 cm, glabrous. Dorsal sepal ovate, acuminate, 4.5–6.4 cm long, 3–4.4 cm wide. Synsepal elliptic-ovate, acuminate, 3.7–5 cm long, 2–3.4 cm wide. Petals arcuate-dependent, linear-tapering, 10–15 cm long, 0.4–0.75 cm wide, (rarely more, up to 2 cm broad in var. platytaenium), straight or twisted in apical half. Lip pointing forwards, grooved on back. 4.5–5.9 cm long, 1.3-2.8 cm wide. Staminode convex, subcircular, truncate or incised at apex, 14 mm long, 11 mm wide, margins coarsely hairy. 2n = 26.</p>","","http://cypripedioideae.e-monocot.org/node/197","http://cypripedioideae.e-monocot.org/node/287","Cypripedioideae","eng","http://rs.tdwg.org/ontology/voc/SPMInfoItems#GeneralDescription","text/html","http://purl.org/dc/dcmitype/Text","165efd5b-0d40-4445-bf16-56cbffca6d0d","","2013e00c-105f-435d-b8fa-b6101517dcb4#general"
"urn:kew.org:wcs:taxon:147265","distribution","<p>Sabah.</p><br/><p>Type specimen: Malaisie, Sabah, nord-est de Borneo, sur une colline, a exposition nord-est, a une altitude non precisee.</p><br/><p>[Malaysia, Sabah, north-east Borneo, on a hill in the north-east, at no precise altitude].</p>","","http://cypripedioideae.e-monocot.org/node/758","http://cypripedioideae.e-monocot.org/node/279","Cypripedioideae","eng","http://rs.tdwg.org/ontology/voc/SPMInfoItems#Distribution","text/html","http://purl.org/dc/dcmitype/Text","165efd5b-0d40-4445-bf16-56cbffca6d0d","","285cacaf-5039-4171-ab26-223a7e4ec58e#distribution"
"urn:kew.org:wcs:taxon:147265","general","<p>Plante terrestre ou lithophyte. Feuilles au nombre de 3 a 5, vert-gris, tessellees de vert fonce a l'avers, vert clair au revers, elliptiques-oblongues, obtuses ou tridenticulees a l'apex, de 11 - 14 cm de long et 3,1 - 3,4 cm de large. Inflorescence uniflore, erigee, couverte de poils bruns et courts, de 30 - 35 cm de long. Bractee condupliquee, verte, parfois ombree de brun a la base, couverte d'une fine pilosite blanche sur les marges, elliptique-oblongue, aigue a l'apex, de 2,4 - 2,6 cm de long et 1 - 1,2 cm de large. Pedicelle et ovaire marron fonce, couverts d'une courte pilosite marron, de 5,8 - 6,2 cm de long. Fleur de 9 - 9,5 cm de large. Sepale dorsal et synsepale verdatres, stries de vert plus fonce; petales verdatres, legerement stries de vert, ombres de brun a la base, taches de marron sur toute la surface, petites taches plus dispersees a l'apex; labelle a lobe central vert clair a I'apex, ombre et veine de brun, a lobes lateraux vert clair, parcourus de verrucosites brun pale; staminode vert et brun pale, fortement reticule de brun et de vert au centre; indentations vert fonce au centre sur la marge inferieure du staminode. Sepale dorsal legerement concave, ovale, aigu ou courtement acumine, a marges incurvees a l'apex, couvert d'une fine pilosite courte et blanche sur la face extreme, de 3,8 - 4,3 cm de long et 3,4 - 3,6 cm de large. Synsepale oblanceole, concave, cilie sur la face exteme, bifide a l'apex de 3,3 - 3,7 cm de long et 1,5 - 1,7 cm de large. Petales oblongs, subhorizontaux ou formant un angle de 15 - 20° au dessus de l'horizontale, recurves, parcourus sur les marges de poils courts et brun-pourpre, plus densement cilies sur les marges a l'apex, couverts de poils pourpres a la base sur la face interne, aigus a l'apex, de 4,5 - 4,8 cm de long et 1,5 - 1,7 cm de large. Labelle trilobe, en forme de casque inverse, arrondi a l'apex, de 3,8 - 4 cm de long et 2,6 - 2,8 cm de large; lobes lateraux verruqueux et replies sous le staminode. Staminode convexe, subcirculaire a reniforme, couvert d'une courte pilosite blanche, de 0,9 cm de long et 1 cm de large, partage en 2 lobes arques et arrondis a l'apex, separes a la base par une petite encoche de 2 mm de profondeur; marge inferieure du staminode en arc de cercle, sinueeondulee avec de petites indentations au centre.</p><br/><p>Plant terrestrial or lithophytic. Leaves numbering 3 to 5, grey-green, tessellated, dark green, light green on the back, oblong-elliptic, apex obtuse or tridenticulate, 11 to 14 cm long and 3.1 to 3.4 cm wide. Uni-flowered inflorescence, erect, covered with brown short hairs, 30 - 35 cm long. Bract conduplicate, green, sometimes marked with brown at the base, covered with fine white pilose hairs on the margins, elliptic-oblong, acute at the apex, from 2.4 to 2.6 cm long and 1 to 1.2 cm wide. Pedicel and ovary dark brown, covered with short brown pilose hairs, 5.8 to 6.2 cm long. Flower 9 to 9.5 cm wide. Dorsal sepal and synsepal greenish, striped with darker green, greenish petals, with slight streaks of green, shaded with brown at the base, spotted with brown across the surface, small spots dispersed at the apex; labellum central lobe light green to the apex, shaded and veined in dark brown, lateral lobes light green, covered in pale brown warts; staminode green and pale brown, strongly reticulated, with brown and green center, dark green indentations in the center of the lower margin of staminode. Dorsal sepal slightly concave, oval, acute or shortly acuminate, margins incurved to the apex, covered with thin short white pilose hairs on the external surface, 3.8 to 4.3 cm long and 3.4 - 3.6 cm wide. Synsepal oblanceolate, concave, ciliate on the opposite extreme, bifid at the apex, 3.3 to 3.7 cm long and 1.5 to 1.7 cm wide. Petals oblong, sub-horizontal or an angle of 15 to 20° above the horizontal, recurved, patterned on the margins with short purple-brown hair, more densely ciliates at the apex, hairy purple at the base on the inside, acute apex, from 4.5 to 4.8 cm long and 1.5 to 1.7 cm wide. Labellum trilobed, inverse helmet-shaped, rounded apex, 3.8 - 4 cm long and 2.6 to 2.8 cm wide lateral lobes warty and replies in the staminode. Staminode convex, subcircular to reniform, covered with short white pilose hairs, 0.9 cm long and 1 cm wide, divided into two lobes,  arched and rounded to the apex, the base separated by a small notch of 2 mm in depth of the lower margin staminode arcuate, sinuate-undulate with small indentations in the center. <em>Translated by Ruth Bone.</em></p>","","http://cypripedioideae.e-monocot.org/node/758","http://cypripedioideae.e-monocot.org/node/279","Cypripedioideae","eng","http://rs.tdwg.org/ontology/voc/SPMInfoItems#GeneralDescription","text/html","http://purl.org/dc/dcmitype/Text","165efd5b-0d40-4445-bf16-56cbffca6d0d","","285cacaf-5039-4171-ab26-223a7e4ec58e#general"
"urn:kew.org:wcs:taxon:147265","habitat","<p>Plante terrestre ou lithophyte, poussant sur litiere de feuilles et humus. [Plant terrestrial or lithophytic, growing on leaf litter and humus].</p>","","http://cypripedioideae.e-monocot.org/node/758","http://cypripedioideae.e-monocot.org/node/279","Cypripedioideae","eng","http://rs.tdwg.org/ontology/voc/SPMInfoItems#Habitat","text/html","http://purl.org/dc/dcmitype/Text","165efd5b-0d40-4445-bf16-56cbffca6d0d","","285cacaf-5039-4171-ab26-223a7e4ec58e#habitat"
"urn:kew.org:wcs:taxon:147266","distribution","<p>North-east Thailand only; up to c. 1000 m altitude.</p>","","http://cypripedioideae.e-monocot.org/node/253","http://cypripedioideae.e-monocot.org/node/287","Cypripedioideae","eng","http://rs.tdwg.org/ontology/voc/SPMInfoItems#Distribution","text/html","http://purl.org/dc/dcmitype/Text","165efd5b-0d40-4445-bf16-56cbffca6d0d","","43c744f6-bf92-40a3-923b-b72feb4fb85d#distribution"
"urn:kew.org:wcs:taxon:147266","general","<p>A terrestrial herb with thick pubescent roots. Leaves 3–4, narrowly oblong-elliptic, acute at tridenticulate apex, up to 13 cm long, 3–4.5 cm broad, tessellated dark green and yellow-green above. Inflorescence 1-flowered; scape purple, covered with fine white hairs; bract lanceolate, acute, 1.8–2 cm long, 0.9 cm broad, green, pubescent. Flower 11–14.3 cm across; ovary and pedicel 3.5–6 cm long, green, pubescent. Dorsal sepal concave, ovate, acuminate, 3.8–5.4 cm long, 2.6–4.4 cm broad, ciliate, pubescent on outside, white, veined with green and spotted purple at base. Synsepal lanceolate, acuminate, 3.4–4.2 cm long, 1.6–2.6 cm broad, similar in coloration and indumentum to dorsal. Petals subhorizontal, oblong-ligulate to oblanceolate, acute, 5.4–7.3 cm long, 1.5–2.4 cm broad, green heavily spotted with maroon, margins ciliate. Lip saccate, 4.8–6.1 cm long, 2.3–3.2 cm broad, green heavily flushed and veined maroon, warty on side-lobes. Column pale green, 5 mm long. Staminode with a tridentate lower margin with incurved acute lateral teeth, 8 mm tall, 11 mm broad, pubescent. 2n = 40.</p>","","http://cypripedioideae.e-monocot.org/node/253","http://cypripedioideae.e-monocot.org/node/287","Cypripedioideae","eng","http://rs.tdwg.org/ontology/voc/SPMInfoItems#GeneralDescription","text/html","http://purl.org/dc/dcmitype/Text","165efd5b-0d40-4445-bf16-56cbffca6d0d","","43c744f6-bf92-40a3-923b-b72feb4fb85d#general"
"urn:kew.org:wcs:taxon:147268","distribution","<p>Borneo: south-east Kalimantan only.</p>","","http://cypripedioideae.e-monocot.org/node/202","http://cypripedioideae.e-monocot.org/node/287","Cypripedioideae","eng","http://rs.tdwg.org/ontology/voc/SPMInfoItems#Distribution","text/html","http://purl.org/dc/dcmitype/Text","165efd5b-0d40-4445-bf16-56cbffca6d0d","","5d451c44-4604-431a-958a-8c286c107b71#distribution"
"urn:kew.org:wcs:taxon:147268","ecology","<p>Growing on limestone rocks in leaf-mould filled hollows in half shade; 600–960 m. altitude.</p>","","http://cypripedioideae.e-monocot.org/node/202","http://cypripedioideae.e-monocot.org/node/287","Cypripedioideae","eng","http://rs.tdwg.org/ontology/voc/SPMInfoItems#Ecology","text/html","http://purl.org/dc/dcmitype/Text","165efd5b-0d40-4445-bf16-56cbffca6d0d","","5d451c44-4604-431a-958a-8c286c107b71#ecology"
"urn:kew.org:wcs:taxon:147268","general","<p>An erect lithophytic herb with a very short stem. Leaves 7–9, arranged in a fan, coriaceous, suberect, ligulate, rounded at unequally bilobed apex, 22–55 cm long, 3.5–5.5 cm wide, dark green, keeled on lower surface. Inflorescence erect, 3- to 7-flowered, 30–45 cm long; peduncle 20–30 cm long; bracts large, elliptic, acute, up to 5.2 cm long, pale yellow-green, veined with purple. Flowers appearing deformed, pale yellow to yellowish-green; dorsal sepal with brownish purple lines; petals spotted with red-maroon; lip yellow or white flushed pale to darker red-brown with purplish veins; staminode yellow with marginal brown hairs; pedicel and ovary up to 4.5 cm long, brown-maroon. Dorsal sepal ovate, acute or acuminate, 2.5–5.5 cm long, 2.4–2.6 cm wide. Synsepal ovate, acuminate, 2.5–5.5 cm long, c. 2.2 cm wide. Petals deflexed, contorted-twisted, linear-tapering, obtuse, oncetwisted in apical half, 8–9 cm long, 0.7–0.9 cm wide. Lip apically broad but rather pointed in side view, 4–5 cm long, 1.5–1.8 cm wide. Staminode geniculate, subquadrate in front view, 8 mm long, 8–9 mm across, pilose on each side, not covering anthers on each side of stigmatic stalk.</p>","","http://cypripedioideae.e-monocot.org/node/202","http://cypripedioideae.e-monocot.org/node/287","Cypripedioideae","eng","http://rs.tdwg.org/ontology/voc/SPMInfoItems#GeneralDescription","text/html","http://purl.org/dc/dcmitype/Text","165efd5b-0d40-4445-bf16-56cbffca6d0d","","5d451c44-4604-431a-958a-8c286c107b71#general"
"urn:kew.org:wcs:taxon:147274","distribution","<p>South-west China (W. Yunnan) only</p>","","http://cypripedioideae.e-monocot.org/node/226","http://cypripedioideae.e-monocot.org/node/287","Cypripedioideae","eng","http://rs.tdwg.org/ontology/voc/SPMInfoItems#Distribution","text/html","http://purl.org/dc/dcmitype/Text","165efd5b-0d40-4445-bf16-56cbffca6d0d","","660e2d94-cd22-418f-bb38-9c1986d37113#distribution"
"urn:kew.org:wcs:taxon:147274","ecology","<p>On rocks in light shade on steep volcanic mountains, 1400–1980 m.</p>","","http://cypripedioideae.e-monocot.org/node/226","http://cypripedioideae.e-monocot.org/node/287","Cypripedioideae","eng","http://rs.tdwg.org/ontology/voc/SPMInfoItems#Ecology","text/html","http://purl.org/dc/dcmitype/Text","165efd5b-0d40-4445-bf16-56cbffca6d0d","","660e2d94-cd22-418f-bb38-9c1986d37113#ecology"
"urn:kew.org:wcs:taxon:147274","general","<p>A terrestrial herb with a short leafy stem; roots elongate, terete, reddish hairy. Leaves 4–6, coriaceous, linear-ligulate, rounded and somewhat unequally bilobed at apex, 16–23 cm long, 2.4–3.5 cm wide, green, paler beneath. Inflorescence erect, one-flowered; peduncle terete, 20–25 cm long, green with purple spotting, softly purple-pubescent; bract elliptic, acute, 4–6 1–1.6 cm., green with purple spotting, glabrous. Flower 8–12.7 cm across, shortly purple-pubescent on outer surfaces of the sepals; dorsal sepal yellowish green marked with deep marooon irregular longitudinal lines and bars; synsepal pale cream with smaller longitudinal lines near the base; petals translucent green at base, with two longitudinal maroon bars, rich purple above; lip glossy lime-green shaded with rose-brown and finely spotted brown; staminode creamy yellow with a dull purple centre; pedicle and ovary 4.5–5 cm long, creamy green, pubescent. Dorsal sepal erect, obovate, broadly acute, 4.5–5.3 cm long, 3–4.4 cm wide; synsepal oblong-elliptic, acute, 3.7–5 cm long, 1.7–3 cm wide. Petals slightly deflexed, spreading widely, oblanceolate-spathulate, obtuse, 6.2–7.2 cm long, 2–3.1 cm wide, half twisted in apical half, dorsal margin sinuate towards the base, shortly ciliate, purple-pubescent at base on inner surface. Lip deeply saccate, tapering towards the apex, 3.5–4.6 cm long, 2.1–2.5 cm wide, glabrous. Column 1.5 cm long, purple-pubescent. Staminode 11 mm long, 7 mm wide, longitudinally obovate-subrhombic, obscurely 3-toothed in front, with a central glossy umbo, papillate.</p>","","http://cypripedioideae.e-monocot.org/node/226","http://cypripedioideae.e-monocot.org/node/287","Cypripedioideae","eng","http://rs.tdwg.org/ontology/voc/SPMInfoItems#GeneralDescription","text/html","http://purl.org/dc/dcmitype/Text","165efd5b-0d40-4445-bf16-56cbffca6d0d","","660e2d94-cd22-418f-bb38-9c1986d37113#general"
"urn:kew.org:wcs:taxon:147280","distribution","<p>SE Yunnan (Malipo) and N Vietnam.</p>","","http://cypripedioideae.e-monocot.org/node/1816","http://cypripedioideae.e-monocot.org/node/323","Cypripedioideae","eng","http://rs.tdwg.org/ontology/voc/SPMInfoItems#Distribution","text/html","http://purl.org/dc/dcmitype/Text","aecfbb39-fcbd-4066-a8c3-ddfe274f36a3","","fd69ddf3-e0d3-49d9-9aa3-f7d7b69d7fca#distribution"
"urn:kew.org:wcs:taxon:147280","general","<p>Plants terrestrial or lithophytic. Leaves 4-6, distichous; blade abaxially light green, adaxially deep green with paler margin, narrowly oblong, 10-24 × 1.6-2.7 cm, unequally bilobulate or tridenticulate at apex. Scape suberect or arching, terminating in a flower; peduncle green, 6-15 cm, with purple-red hairs; floral bract green spotted with purple-red, ovate, 1.8-3 × 1.2-1.4 cm; pedicel and ovary 3-4 mm, densely purple pubescent. Flower 6-6.5 cm in diam.; dorsal sepal white longitudinally striped with purple-brown in basal 2/3; synsepal pale green, ± veined with purple-brown; petals and lip pale green clearly flushed and veined with purple-brown; staminode pale yellow-green, with a green umbo. Dorsal sepal suborbicular, 2.5-3.5 × 2.5-3.5 cm, minutely ciliate, basal margin recurved, apex acute; synsepal subovate, 2.2-3 × 1.7-2 cm. Petals narrowly oblong, 2.7-3.9 × 0.8-1 cm, margin strongly undulate, white ciliate, apex obtuse; lip helmet-shaped; pouch ellipsoid, 2.2-2.4 × 1.5-1.8 cm. Staminode broadly obovate, ca. 1 × 1 cm, with an umbo in lower part.</p>","","http://cypripedioideae.e-monocot.org/node/1816","http://cypripedioideae.e-monocot.org/node/323","Cypripedioideae","eng","http://rs.tdwg.org/ontology/voc/SPMInfoItems#GeneralDescription","text/html","http://purl.org/dc/dcmitype/Text","aecfbb39-fcbd-4066-a8c3-ddfe274f36a3","","fd69ddf3-e0d3-49d9-9aa3-f7d7b69d7fca#general"
"urn:kew.org:wcs:taxon:147280","habitat","<p>Rocky and well-drained places in thickets; ca. 1000 m.</p>","","http://cypripedioideae.e-monocot.org/node/1816","http://cypripedioideae.e-monocot.org/node/323","Cypripedioideae","eng","http://rs.tdwg.org/ontology/voc/SPMInfoItems#Habitat","text/html","http://purl.org/dc/dcmitype/Text","aecfbb39-fcbd-4066-a8c3-ddfe274f36a3","","fd69ddf3-e0d3-49d9-9aa3-f7d7b69d7fca#habitat"
"urn:kew.org:wcs:taxon:147282","distribution","<p>Philippines (Mindoro Island only); 400–800 m altitude.</p>","","http://cypripedioideae.e-monocot.org/node/251","http://cypripedioideae.e-monocot.org/node/287","Cypripedioideae","eng","http://rs.tdwg.org/ontology/voc/SPMInfoItems#Distribution","text/html","http://purl.org/dc/dcmitype/Text","165efd5b-0d40-4445-bf16-56cbffca6d0d","","12966ef3-ca21-4de0-bc60-4a144289ac0e#distribution"
"urn:kew.org:wcs:taxon:147282","general","<p>A terrestrial herb with approximate growths on a short rhizome. Leaves 4–6, narrowly elliptic or oblong-elliptic, obtuse and minutely tridenticulate at apex, up to 20 cm long, 4 cm wide, rather obscurely tessellated with dark and pale green above, margins ciliate at base. Inflorescence 1- (or rarely 2-) flowered, erect; peduncle up to 25 cm long, purple, densely pubescent; bract ovate, acute, 2–3 cm long, 1–2 cm wide, pubescent, green, veined maroon. Flower 8.5–10.5 cm across; ovary 5–6.5 cm, pubescent, green with maroon ribs. Dorsal sepal ovate to broadly ovate, acute, 3.3–3.6 cm long, 3.6–4.2 cm wide, white, veined with green. Synsepal concave, ovate, acute, 2.6–3.1 cm long, 1.5–1.9 cm wide, green, veined with darker green. Petals slightly recurved, oblanceolate, subacute, 5.5–6 cm long, 1.5–1.8 cm wide, white, lined with green and with a purple apical half, spotted maroon in basal twothirds. Lip 4.5 cm long, 2.6–3 cm wide, dull purple, apical margin ciliate; side-lobes warty, maroonmarked. Staminode subcircular to almost hexagonal, apically emarginate and shortly mucronate, 9–10 mm long, 10 mm wide, yellow-green, longitudinally lined with green. 2n = 40.</p>","","http://cypripedioideae.e-monocot.org/node/251","http://cypripedioideae.e-monocot.org/node/287","Cypripedioideae","eng","http://rs.tdwg.org/ontology/voc/SPMInfoItems#GeneralDescription","text/html","http://purl.org/dc/dcmitype/Text","165efd5b-0d40-4445-bf16-56cbffca6d0d","","12966ef3-ca21-4de0-bc60-4a144289ac0e#general"
"urn:kew.org:wcs:taxon:147287","distribution","<p>North-east India (Meghalaya), north-east Bangladesh, Sikkim and Bhutan, possibly in eastern Nepal; 60–1350 m altitude.</p>","","http://cypripedioideae.e-monocot.org/node/255","http://cypripedioideae.e-monocot.org/node/287","Cypripedioideae","eng","http://rs.tdwg.org/ontology/voc/SPMInfoItems#Distribution","text/html","http://purl.org/dc/dcmitype/Text","165efd5b-0d40-4445-bf16-56cbffca6d0d","","affae542-1d87-4b17-be45-b5b8c9965972#distribution"
"urn:kew.org:wcs:taxon:147287","general","<p>A terrestrial herb. Leaves 4–5, elliptic to oblong-elliptic, tricuspidate at obtuse apex, 10–25 cm long, 3–5.5 cm wide, rough to touch, tessellated dark green and grey-green, densely purplespotted below, ciliate towards base. Inflorescence 1- (rarely 2-) flowered; peduncle 10–23 cm long, purple, shortly hirsute; bract elliptic-lanceolate, acute, 1.7–2.5 cm, sparsely pubescent. Flower 8–9 across; sepals white with green veins; petals white with green veins, purple-flushed in apical half, with a few large maroon-black warts; lip yellow, tinged purple, with green veins; pedicel and ovary 4–5.9 cm long, shortly pubescent, green, spotted with purple on ribs. Dorsal sepal ovate, acute, 3–3.8 cm long, 2.3–2.8 cm wide, hirsute on outer surface. Synsepal similar but 2.4–3 cm long, 1.4–1.7 cm wide. Petals recurved, oblanceolate, subacute to obtuse, 4.3–5.4 cm long, 1.2–1.4 cm wide, ciliate. Lip 3.3–4.3 cm long, 2.5–3.2 cm wide, side-lobes verrucose. Staminode reniform, 7–9 mm long, 10–11 mm wide, minutely pubescent; lateral apical teeth short, blunt. 2n = 40–42.</p>","","http://cypripedioideae.e-monocot.org/node/255","http://cypripedioideae.e-monocot.org/node/287","Cypripedioideae","eng","http://rs.tdwg.org/ontology/voc/SPMInfoItems#GeneralDescription","text/html","http://purl.org/dc/dcmitype/Text","165efd5b-0d40-4445-bf16-56cbffca6d0d","","affae542-1d87-4b17-be45-b5b8c9965972#general"
"urn:kew.org:wcs:taxon:147294","distribution","<p>South and central west Sumatra; 1500–2000 m altitude.</p>","","http://cypripedioideae.e-monocot.org/node/214","http://cypripedioideae.e-monocot.org/node/287","Cypripedioideae","eng","http://rs.tdwg.org/ontology/voc/SPMInfoItems#Distribution","text/html","http://purl.org/dc/dcmitype/Text","165efd5b-0d40-4445-bf16-56cbffca6d0d","","0a62f79c-876b-4eb9-bf7f-bb81d389b90d#distribution"
"urn:kew.org:wcs:taxon:147294","general","<p>A lithophytic herb with one or two growths. Leaves oblong-ligulate, rounded at apex, up to 30 cm long, 6.5 cm wide, ciliate towards base, green, mottled with darker green, flushed purple at base beneath. Inflorescence many-flowered, up to 1 m or more long; peduncle up to 35 cm long, often with a sterile bract in middle, purple, pubescent; rhachis with internodes 1–4.5 cm apart; bracts ellipticoblong, emarginate, up to 3 cm long, green, ciliate. Flowers appearing in succession, two at most open at a time, 8–9 cm across; dorsal sepal pale yellow with a bright green centre; petals green, flushed brown to reddish purple; lip purple with a yellow or green margin; staminode deep purple-brown with a green base and apex; pedicel and ovary up to 6 cm long, green, long-brown-pubescent. Dorsal sepal broadly ovate to obovate, obtuse, 2.5–3.2 cm long, 2.3–3 cm wide, ciliate, long-pubescent on outer surface. Synsepal ovate, truncate, 2.1–2.8 cm long, 1.5–1.7 cm wide, ciliate, long-pubescent on outer surface. Petals horizontal-reflexed, linear, obtuse or rounded, 3.2–4 cm long, 0.6–1.1 cm wide, shortly ciliate, twisted in apical half. Lip rather tapering to apex, 3–4 cm long, 2–2.5 cm wide, finely spotted on sidelobes. Staminode trullate, curved in apical half, 10 mm long, 7 mm wide. 2n = 32.</p>","","http://cypripedioideae.e-monocot.org/node/214","http://cypripedioideae.e-monocot.org/node/287","Cypripedioideae","eng","http://rs.tdwg.org/ontology/voc/SPMInfoItems#GeneralDescription","text/html","http://purl.org/dc/dcmitype/Text","165efd5b-0d40-4445-bf16-56cbffca6d0d","","0a62f79c-876b-4eb9-bf7f-bb81d389b90d#general"
"urn:kew.org:wcs:taxon:147295","distribution","<p>Sumatra; 800–1600 m altitude.</p>","","http://cypripedioideae.e-monocot.org/node/215","http://cypripedioideae.e-monocot.org/node/287","Cypripedioideae","eng","http://rs.tdwg.org/ontology/voc/SPMInfoItems#Distribution","text/html","http://purl.org/dc/dcmitype/Text","165efd5b-0d40-4445-bf16-56cbffca6d0d","","516e8f01-d37a-4288-8696-21ff4e07f8f6#distribution"
"urn:kew.org:wcs:taxon:147295","general","<p>A lithophytic herb. Leaves 4–6, narrowly oblong-elliptic to oblong-ligulate, obliquely unequally roundly bilobed at apex, up to 30 cm long, 9.8 cm wide, green, purple-flushed at base on undersurface, ciliate on basal margins. Inflorescence arcuate, up to 60 cm long, many-flowered; peduncle erect, 18–34 cm long, purple, finely white-pubescent; rhachis zigzag, white-pubescent; bracts conduplicate, elliptic, rounded, lowest 3–3.5 cm long, 2.6–2.8 cm wide, green, ciliate, up to 2 cm apart on rhachis. Flowers up to 32, borne successively, one or two open at a time, 8–10 cm across; dorsal sepal lime-green, yellow-green or white, flushed green or yellow in lower half, deep purple-veined; synsepal yellow-green with purple veins; petals yellow or pale yellow, spotted and streaked with dark maroon; lip pink with a white rim, spotted purple; staminode green, heavily flushed dark maroon; pedicel and ovary 4–5 cm long, yellow marked with purple on ribs and at base, pubescent. Dorsal sepal subcircularelliptic, obtuse, 2.8–3.9 cm long, 2.6–4 cm wide, with undulate margins, long-pubescent on outer surface. Synsepal elliptic, truncate or rounded, 2.8–4 cm long, 2–2.6 cm wide. Petals horizontal, slightly recurved, ligulate, obtuse, 4–5.2 cm long, 0.75–1.2 cm wide, twice-twisted, ciliate. Lip rather bulbously inflated, 3.9–5.4 cm long, 1.9–2.6 cm wide, with a retrorse apical mucro; side-lobes broadly rounded at apex. Staminode convex, shortly trullate-deltoid, 8–9 mm long, 7–7.5 mm wide, pubescent in basal half. 2n = 30.</p>","","http://cypripedioideae.e-monocot.org/node/215","http://cypripedioideae.e-monocot.org/node/287","Cypripedioideae","eng","http://rs.tdwg.org/ontology/voc/SPMInfoItems#GeneralDescription","text/html","http://purl.org/dc/dcmitype/Text","165efd5b-0d40-4445-bf16-56cbffca6d0d","","516e8f01-d37a-4288-8696-21ff4e07f8f6#general"
"urn:kew.org:wcs:taxon:147303","distribution","<p>Northern Vietnam (Thai Nguyen Province).</p>","","http://cypripedioideae.e-monocot.org/node/730","http://cypripedioideae.e-monocot.org/node/283","Cypripedioideae","eng","http://rs.tdwg.org/ontology/voc/SPMInfoItems#Distribution","text/html","http://purl.org/dc/dcmitype/Text","165efd5b-0d40-4445-bf16-56cbffca6d0d","","0fd9e194-b070-4e13-8f9c-6f513e39807e#distribution"
"urn:kew.org:wcs:taxon:147303","general","<p>Lithophytic and occasionally terrestrial herb with 3–5 distichous leaves. Leaves coriaceous-leathery, ovate to oblong-elliptic, obtuse at unequally bilobed apex, 8–17(20) cm long, 2.5–7 cm wide, glossy greyish green and dark green marbled, sometimes with a pronounced white margin, spotted or flushed with purple beneath, strongly keeled on lower surface, glabrous or sparsely white ciliated along margin at the base. Inflorescence erect, 1(2)- flowered; peduncle 15–25 cm long, 4mm in diameter, purple-violet or purple-brown, densely white or light-brown hairy; bract broadly-ovate, acute, conduplicate, 1.8–3 cm long, 1.6–2 cm wide, dull pale green finely spotted with purple. Flower very large for size of plant, 10–12 cm across, 8–9 cm high; sepals white or pink with pink-purple flushing towards the tips; petals white, pink or purple strongly flushed purple in apical two-thirds to three-quarters; lip white, pink or purple with a deep-purple stain on front especially around the rim, spotted with deep purple within; staminode large lemon-yellow, white on margin with an olive-green center; pedicel and ovary 2.5–2.8 cm long, pale yellowish green with fine purple spotting, densely whitehairy. Dorsal sepal erect, slightly recurved on lateral margins, elliptic-obovate, acute and canaliculate towards apex, 4.2–5.1 cm long, 2.5–3 cm wide, white pubescent on outer surface, keeled on outer side. Synsepal elliptic-ovate, bidentate, 3–4.6 cm long, 3–3.3 cm wide, pubescent on outer surface, margin with white hairs, keeled on outer side. Petals incurved or spreading-deflexed, oblong-elliptic to obovate, obtuse to rounded at apex, 5–6 cm long, 3.3– 4.5 cm wide, finely pubescent on both sides, white villose at base, lateral lower margin sometimes strongly recurved. Lip subporrect, deeply urceolate, subglobose, 3.5–4 cm long, 2.5–4 cm wide, flared at base, with apical margin incurved and grooved along veins. Column short, 5–7mm long; staminode convex, broadly rhombic or broadly sagittate, blunt, truncate, white ciliated at margin, 17–25mm long, 15–20mm wide, curving forwards towards apex; stigma spathulate, very shortly papillose; anthers with dry pollen.</p>","","http://cypripedioideae.e-monocot.org/node/730","http://cypripedioideae.e-monocot.org/node/283","Cypripedioideae","eng","http://rs.tdwg.org/ontology/voc/SPMInfoItems#GeneralDescription","text/html","http://purl.org/dc/dcmitype/Text","165efd5b-0d40-4445-bf16-56cbffca6d0d","","0fd9e194-b070-4e13-8f9c-6f513e39807e#general"
"urn:kew.org:wcs:taxon:147303","habitat","<p>Primary, broad-leaved, evergreen, wet, closed forests on highly eroded, crystalline limestone hills, 350–550 m, flowering in the wild in March.</p>","","http://cypripedioideae.e-monocot.org/node/730","http://cypripedioideae.e-monocot.org/node/283","Cypripedioideae","eng","http://rs.tdwg.org/ontology/voc/SPMInfoItems#Habitat","text/html","http://purl.org/dc/dcmitype/Text","165efd5b-0d40-4445-bf16-56cbffca6d0d","","0fd9e194-b070-4e13-8f9c-6f513e39807e#habitat"
"urn:kew.org:wcs:taxon:147304","distribution","<p>North-east India (Lushai Hills, Assam), Burma, and Thailand; 1100–2000 m altitude.</p>","","http://cypripedioideae.e-monocot.org/node/223","http://cypripedioideae.e-monocot.org/node/287","Cypripedioideae","eng","http://rs.tdwg.org/ontology/voc/SPMInfoItems#Distribution","text/html","http://purl.org/dc/dcmitype/Text","165efd5b-0d40-4445-bf16-56cbffca6d0d","","5ee9834c-30cd-4348-9286-fd4ec58ebba9#distribution"
"urn:kew.org:wcs:taxon:147304","general","<p>An epiphytic or rarely lithophytic herb, often forming clumps. Leaves 4–5, linearligulate, acuminate to acute at unequally bilobulate apex, 14–42 cm long, 2.5–4 cm wide, mid-green on undersurface, purple-spotted at the base, basal margins ciliate. Inflorescence suberect to arcuate, 1- flowered; peduncle 7–24 cm long, green, often spotted purple, with long villose purple hairs; bract elliptic, obtuse, 3.7–6.5 cm long, 3–3.8 cm wide, green, spotted with maroon, glabrous. Flower 7.5–13.5 cm across; dorsal sepal green with a white margin and central glossy deep maroon areas; synsepal pale green; petals glossy reddish brown with a central maroon stripe; lip ochre, flushed with pink or reddish; staminode yellow, with a yellow or green central knob; pedicel and ovary triangular in cross-section, 3–6 cm long, ochre-coloured, densely covered with purple villose hairs. Dorsal sepal obovate, obtuse, 4.5–7 cm long, 3–4.6 cm wide, with reflexed basal margins. Synsepal adpressed to ovary, ovate, subacute, 3.8–7.6 cm long, 1.8–2.6 cm wide. Petals incurved, obovate-spathulate, retuse-emarginate, rounded at apex, 4.7–8.6 cm long, 2.5–4.6 cm wide, glossy, ciliate, purple-villose at base. Lip tapering to apex, 4–6.8 cm long, 3–3.8 cm wide. Staminode obcordate-obovate, truncate, c. 16 mm long, 14 mm wide, verrucose, hirsute, with a central glossy knob. 2n = 26.</p>","","http://cypripedioideae.e-monocot.org/node/223","http://cypripedioideae.e-monocot.org/node/287","Cypripedioideae","eng","http://rs.tdwg.org/ontology/voc/SPMInfoItems#GeneralDescription","text/html","http://purl.org/dc/dcmitype/Text","165efd5b-0d40-4445-bf16-56cbffca6d0d","","5ee9834c-30cd-4348-9286-fd4ec58ebba9#general"
"urn:kew.org:wcs:taxon:147306","distribution","<p>China: Yunnan & Guangxi; Laos; Vietnam.</p>","","http://cypripedioideae.e-monocot.org/node/225","http://cypripedioideae.e-monocot.org/node/287","Cypripedioideae","eng","http://rs.tdwg.org/ontology/voc/SPMInfoItems#Distribution","text/html","http://purl.org/dc/dcmitype/Text","165efd5b-0d40-4445-bf16-56cbffca6d0d","","668609bb-55c0-402b-9da3-4bec575056aa#distribution"
"urn:kew.org:wcs:taxon:147309","distribution","<p>Burma.</p>","","http://cypripedioideae.e-monocot.org/node/224","http://cypripedioideae.e-monocot.org/node/287","Cypripedioideae","eng","http://rs.tdwg.org/ontology/voc/SPMInfoItems#Distribution","text/html","http://purl.org/dc/dcmitype/Text","165efd5b-0d40-4445-bf16-56cbffca6d0d","","7f4a75d5-8a77-48b0-8df7-9ed226157d30#distribution"
"urn:kew.org:wcs:taxon:147313","distribution","<p>New Guinea and adjacent islands near coast; 200–1200 m altitude.</p>","","http://cypripedioideae.e-monocot.org/node/238","http://cypripedioideae.e-monocot.org/node/287","Cypripedioideae","eng","http://rs.tdwg.org/ontology/voc/SPMInfoItems#Distribution","text/html","http://purl.org/dc/dcmitype/Text","165efd5b-0d40-4445-bf16-56cbffca6d0d","","fcd1d968-8035-4f31-bd13-67a979cf296a#distribution"
"urn:kew.org:wcs:taxon:147313","general","<p>A terrestrial or rarely epiphytic herb. Leaves 4–6, elliptic to oblong-elliptic, minutely tridenticulate at apex, obtuse, 8–22 cm long, 2.3–4 cm wide, greyish green, mottled with darker green above. Inflorescence 1-flowered; peduncle 20–30 cm long, purple, pubescent; bract ellipticlanceolate to elliptic-ovate, acute, 1.5–2.4 cm long, ciliate, pubescent. Flowers 1 (rarely 2), 6–7.5 cm across; dorsal sepal white veined with green; synsepal green with darker veins; petals white or greenish white, heavily flushed with purple on apical three-quarters; lip green to ochre; staminode green with darker veins; pedicel and ovary 4–6.8 cm long, green with purple pubescence. Dorsal sepal broadly ovate, subacute, 2.7–3.2 cm long, 2.9–3 cm wide, pubescent on outer surface. Synsepal ovate, subacute, 2–2.6 cm long, 1.5–1.6 cm wide, pubescent on outer surface. Petals deflexed at 45°, obliquely oblong, obtuse, 3.5–4.4 cm long, 1.5–1.8 cm wide, minutely ciliate. Lip 3.8–5 cm long, 2 cm wide, deeply saccate, sparsely ciliate on apical margin. Staminode semicircular, truncate, shortly apiculate, 7.5 mm long, 14 mm wide, pubescent; lateral apical teeth blunt or obscure. 2n = 38.</p>","","http://cypripedioideae.e-monocot.org/node/238","http://cypripedioideae.e-monocot.org/node/287","Cypripedioideae","eng","http://rs.tdwg.org/ontology/voc/SPMInfoItems#GeneralDescription","text/html","http://purl.org/dc/dcmitype/Text","165efd5b-0d40-4445-bf16-56cbffca6d0d","","fcd1d968-8035-4f31-bd13-67a979cf296a#general"
"urn:kew.org:wcs:taxon:147322","distribution","<p>North Burma and possibly south-west China (Yunnan); 1200–1500 m altitude.</p>","","http://cypripedioideae.e-monocot.org/node/254","http://cypripedioideae.e-monocot.org/node/287","Cypripedioideae","eng","http://rs.tdwg.org/ontology/voc/SPMInfoItems#Distribution","text/html","http://purl.org/dc/dcmitype/Text","165efd5b-0d40-4445-bf16-56cbffca6d0d","","0abaf60a-a5ce-47eb-8028-8449743899a2#distribution"
"urn:kew.org:wcs:taxon:147322","general","<p>A terrestrial herb with clustered growths. Leaves 3–5, oblong-lanceolate, tridenticulate at acute apex, up to 17 cm long, 5.5 cm wide, irregularly mottled pale and dark bluish green above, purple-mottled beneath. Inflorescence 1-flowered, 20–45 cm long; peduncle densely pubescent, purple; bract lanceolate, acute, 2–3 cm long, ciliate, green flushed with purple. Flower 8.5–12.8 cm across; dorsal sepal white veined with green; petals greenish white flushed brown-purple and spotted all over with dark maroon; lip greenish or ochre, finely brown-spotted; staminode pale green with darker veins; pedicel and ovary 4–6 cm long, green or reddish purple, pubescent. Dorsal sepal ovate, acuminate, 4–6.1 cm long, 2.5–4.6 cm wide, ciliate, pubescent on outer surface. Synsepal lanceolate, acute, 3.5–5.8 cm long, 1.2–3.3 cm wide. Petals spreading at an angle of c. 30° to the horizontal, somewhat pendulous, oblong-lanceolate to oblong, acute, 5–7.9 cm long, 1.5–2.5 cm wide, setose-ciliate. Lip deeply saccate, 5–5.6 cm long, 2.2–2.8 cm wide; side lobes verrucose. Staminode lunate, 9–10 mm long, 12–14 mm wide, finely pubescent, lateral teeth incurved at apex, blunt. 2n = 44.</p>","","http://cypripedioideae.e-monocot.org/node/254","http://cypripedioideae.e-monocot.org/node/287","Cypripedioideae","eng","http://rs.tdwg.org/ontology/voc/SPMInfoItems#GeneralDescription","text/html","http://purl.org/dc/dcmitype/Text","165efd5b-0d40-4445-bf16-56cbffca6d0d","","0abaf60a-a5ce-47eb-8028-8449743899a2#general"
"urn:kew.org:wcs:taxon:147326","distribution","<p>SE Yunnan.</p>","","http://cypripedioideae.e-monocot.org/node/1817","http://cypripedioideae.e-monocot.org/node/323","Cypripedioideae","eng","http://rs.tdwg.org/ontology/voc/SPMInfoItems#Distribution","text/html","http://purl.org/dc/dcmitype/Text","aecfbb39-fcbd-4066-a8c3-ddfe274f36a3","","c436af1f-7722-47ab-8b28-8c55e73c6820#distribution"
"urn:kew.org:wcs:taxon:147326","general","<p>Plants terrestrial. Leaves 4 or 5, distichous; blade abaxially purple except for green and purple-spotted base, adaxially tessellated with dark and pale green and somewhat mottled with dull whitish, subelliptic, 5-10 × 3.5-4.5 cm, obtuse-rounded and unequally bilobed at apex. Scape suberect, terminating in 1-3 flowers; peduncle green spotted with purple-brown, 2.5-3.5 cm, pubescent; floral bracts ovate-elliptic, duplicate, 1.6-2 × 1.5-2 cm, abaxially hairy on midvein, minutely ciliate; pedicel and ovary 4-4.5 cm, hairy. Flowers whitish or yellow-white, 5-7 cm in diam.; dorsal sepal and petals with brown-red spots 2-2.5 mm in diam., and each with a central longitudinal stripe composed of brown-red spots; synsepal, lip, and staminode with smaller brown-red spots. Dorsal sepal broadly ovate to suborbicular, 2.5-3.5 × 2.5-3.5 cm, obtuse-rounded at apex; synsepal ovate, 2-2.5 × ca. 2 cm. Petals broadly elliptic or oblong-elliptic, 3.5-4 × 2.5-3 cm, adaxially hairy toward base; lip ellipsoid, 3.5-4 × 2-2.5 cm, white puberulent outside, apical margin narrowly incurved. Staminode broadly elliptic, 8-9 × 8-9 mm, with a caudate apex 1.5-2 mm.</p>","","http://cypripedioideae.e-monocot.org/node/1817","http://cypripedioideae.e-monocot.org/node/323","Cypripedioideae","eng","http://rs.tdwg.org/ontology/voc/SPMInfoItems#GeneralDescription","text/html","http://purl.org/dc/dcmitype/Text","aecfbb39-fcbd-4066-a8c3-ddfe274f36a3","","c436af1f-7722-47ab-8b28-8c55e73c6820#general"
"urn:kew.org:wcs:taxon:147326","habitat","<p>Densely shrubby and grassy slopes in limestone areas.</p>","","http://cypripedioideae.e-monocot.org/node/1817","http://cypripedioideae.e-monocot.org/node/323","Cypripedioideae","eng","http://rs.tdwg.org/ontology/voc/SPMInfoItems#Habitat","text/html","http://purl.org/dc/dcmitype/Text","aecfbb39-fcbd-4066-a8c3-ddfe274f36a3","","c436af1f-7722-47ab-8b28-8c55e73c6820#habitat"
"urn:kew.org:wcs:taxon:147327","distribution","<p>Bougainville and Guadalcanal; 900–1800 m altitude.</p>","","http://cypripedioideae.e-monocot.org/node/239","http://cypripedioideae.e-monocot.org/node/287","Cypripedioideae","eng","http://rs.tdwg.org/ontology/voc/SPMInfoItems#Distribution","text/html","http://purl.org/dc/dcmitype/Text","165efd5b-0d40-4445-bf16-56cbffca6d0d","","8661fed7-776d-4245-bf2e-7a302ed0fcb8#distribution"
"urn:kew.org:wcs:taxon:147327","general","<p>A terrestrial herb. Leaves 4–6, narrowly oblong to elliptic-oblong, tricuspidate at subacute apex, 12–25 cm long, 3.5–4.5 cm wide, tessellated light and dark green, shortly pubescent. Inflorescence 1-flowered; scape up to 35 cm tall, purple-pubescent; bract elliptic-ovate, obtuse, 1.5–2.4 cm long, pubescent. Flower c. 8 cm across; dorsal sepal cream with a green centre and veined with green; petals glossy purple above merging to brown and green towards base; lip yellow-green, flushed with brown; staminode green; pedicel and ovary 4–5.5 mm, densely pubescent. Dorsal sepal concave, broadly ovate, obtuse, 2.8–3.2 cm long, 2.5–3.5 cm wide. Synsepal ovate, acute, 1.75–2.5 cm long, 2.5–2.6 cm wide. Petals spreading at c. 20° below horizontal, oblong-elliptic, obtuse, 4.3–4.5 cm long, 1.5–2.5 cm wide, ciliate, undulate on upper margin. Lip 4–4.5 cm long, 2.2 cm wide. Staminode lunate, 8–10 mm long, 11–12 mm wide, shortly pubescent, apical lateral teeth incurved, subacute or acute. 2n = 40.</p>","","http://cypripedioideae.e-monocot.org/node/239","http://cypripedioideae.e-monocot.org/node/287","Cypripedioideae","eng","http://rs.tdwg.org/ontology/voc/SPMInfoItems#GeneralDescription","text/html","http://purl.org/dc/dcmitype/Text","165efd5b-0d40-4445-bf16-56cbffca6d0d","","8661fed7-776d-4245-bf2e-7a302ed0fcb8#general"
"urn:kew.org:wcs:taxon:147328","distribution","<p>West and east New Guinea highlands; 1700–1800 m altitude.</p>","","http://cypripedioideae.e-monocot.org/node/200","http://cypripedioideae.e-monocot.org/node/287","Cypripedioideae","eng","http://rs.tdwg.org/ontology/voc/SPMInfoItems#Distribution","text/html","http://purl.org/dc/dcmitype/Text","165efd5b-0d40-4445-bf16-56cbffca6d0d","","4fafbdd1-82eb-4af6-a359-ad4604dbf5a4#distribution"
"urn:kew.org:wcs:taxon:147328","general","<p>Terrestrial herb with clustered growths forming large clumps. Leaves 4–6, linearoblong, obtuse and tridenticulate at apex, 6–27 cm long, 2–3.5 cm wide, sparsely ciliate on basal margins, dark green, glabrous. Inflorescence (1–)2–3-flowered; peduncle 30–50 cm long, purple to greenish brown, shortly pubescent; bracts ovate, acute, to 4.5 cm long, glabrous, pale yellow with purple stripes, ciliate. Flowers large, 12–16 cm across; sepals and petals pale whitish yellow with maroon veins, petals yellow with dark maroon veins at base, maroon above lacking marginal warts or with a few only, lip yellow, veined and more or less flushed purple-brown, the staminode reddish with a yellow base; pedicel and ovary 5–7 cm long, glabrous or sparsely pubescent, maroon. Dorsal sepal ovate, acuminate, 4.9–5.5 cm long, 2.5–2.9 cm wide. Synsepal similar, 5.3–5.5 cm long, 2.8–2.9 cm wide. Petals deflexed, somewhat helically twisted, linear-tapering, 5–7 cm long, 1 cm wide, papillose in apical part, sparsely ciliate on basal margins. Lip subporrect, 3.5-4.5 cm long, 1.8–1.9 cm wide, with narrow acute incurved side-lobes. Staminode convex, subquadrate, obtuse, 12 mm long, 10–12 mm wide, with brownish hairs on the sides. 2n = 26.</p>","","http://cypripedioideae.e-monocot.org/node/200","http://cypripedioideae.e-monocot.org/node/287","Cypripedioideae","eng","http://rs.tdwg.org/ontology/voc/SPMInfoItems#GeneralDescription","text/html","http://purl.org/dc/dcmitype/Text","165efd5b-0d40-4445-bf16-56cbffca6d0d","","4fafbdd1-82eb-4af6-a359-ad4604dbf5a4#general"
"urn:kew.org:wcs:taxon:152842","distribution","<p>Southern Mexico and Guatemala through Central America to South America, south to Bolivia and Brazil. A small genus of about 15 species.</p>","","http://cypripedioideae.e-monocot.org/node/766","http://cypripedioideae.e-monocot.org/node/762","Cypripedioideae","eng","http://rs.tdwg.org/ontology/voc/SPMInfoItems#Distribution","text/html","http://purl.org/dc/dcmitype/Text","165efd5b-0d40-4445-bf16-56cbffca6d0d","","c8f669a4-a0fb-4a6c-a7e2-5538f195cff7#distribution"
"urn:kew.org:wcs:taxon:152842","ecology","<p>A few species are epiphytic (some of the <i>P. caudatum</i> group), but most are terrestrial or lithophytic, particularly near waterfalls. The Central American populations of the <em>Phragmipedium caudatum</em> complex are largely epiphytic from Panama to Nicaragua but terrestrial or lithophytic on granite (Fowlie 1972) in South America. Dodson (personal communication) indicated that <em>P. lindenii </em>grows on lava. <em>Phragmipedium exstaminodium</em> is epiphytic in southern Mexico.</p><br/><p>Most species grow terrestrially or lithophytically in crevices of volcanic rock, usually in association with river systems. <em>Phragmipedium longifolium</em> usually grows on landslides near rivers where they probably must re-colonize before the canopy closes after a disturbance. Commonly, the substrate on which they are growing is dark and slippery, suggesting that the plants may benefit from a mat of cyanobacteria. Plants are sometimes seen invading road cuttings which apparently simulate landslides by rivers. Some populations in Panama, however, are known only on open rocks often in the centres of swift-running rivers where they receive sufficient light. In such a habitat the plants are dwarfed, sometimes producing an inflorescence less than 20 cm tall. These plants remain dwarfed in cultivation and flower poorly unless given full sunlight. They may be subjected to periodic flash flooding and become lost to raging torrents. Similarly, species such as <em>P. pearcei,</em> <em>P. boissierianum, P. hirtzii,</em> and <em>P. caricinum</em> grow near rivers. Perhaps the most specialized species is <em>P. klotzschianum</em> (Dunsterville 1932; Gorinsky 1972) which grows at the junction of Venezuela, Guyana, and Brazil. This species is found between 1300-1400 m elevation growing on sandstone by streams where plants have a constant supply of water to their roots. Fowlie (1986) reported that <em>P. sargentianum</em> grows in seeps over granite.</p><br/><p>A few species grow on limestone or on serpentine. <em>Phragmipedium besseae</em> grows on vertical dripping cliffs often near waterfalls. Its precipitous habitat, generally avoided by plant collectors, probably explains why it remained undiscovered for so long. It seems to prefer growing on serpentine as the rock has a soapy texture and reacts to strong acid (Stig Dalström, personal communication).<br /><br/>	Most <em>Phragmipedium </em>species can grow in fairly strong and sometimes direct sunlight, but more frequently the light is dappled by the surrounding vegetation. None of the species prefers deep shade, and the poor flowering of large plants growing in deep shade attests to their preference for stronger light.</p><br/><p>Phragmipediums prefer high humidity of the rainforests in which they grow and where rainfall is frequent throughout the year. Some do not mind growing in areas where water is standing for short periods. In contrast, the <em>P. caudatum </em>complex will not tolerate standing water around their roots. (JA).</p>","","http://cypripedioideae.e-monocot.org/node/766","http://cypripedioideae.e-monocot.org/node/762","Cypripedioideae","eng","http://rs.tdwg.org/ontology/voc/SPMInfoItems#Ecology","text/html","http://purl.org/dc/dcmitype/Text","165efd5b-0d40-4445-bf16-56cbffca6d0d","","c8f669a4-a0fb-4a6c-a7e2-5538f195cff7#ecology"
"urn:kew.org:wcs:taxon:152842","general","<p>Small to large terrestrial, lithophytic or epiphytic herbs with elongate, fibrous roots arising from a short to elongate rhizome. Erect shoots leafy, clustered or less frequently well spaced, glabrous, the base enclosed by two to four sheathing sterile bracts, three- to several-leaved above. Leaves several, coriaceous, conduplicate, spreading or suberect, ligulate, elliptic, or oblong, obtuse to acute, often tridenticulate at apex, mid- to dark green on upper surface, lighter green below, glabrous, ciliate or not on the margins. Inflorescence terminal, occasionally branching, few- to many-flowered; rachis terete, hairy, glandular or glabrous; bracts conduplicate, elliptic, lanceolate, ovate or oblong, green, sometimes spotted or flushed or striped with purple, ciliate or not. Flowers deciduous, usually showy, concolorous or not, vernation imbricate; pedicel obscure to short; ovary trilocular, three-ribbed, glabrous or hairy. Dorsal sepal erect to hooded over lip, ovate, lanceolate, obovate or elliptic, obtuse, acute or acuminate, glabrous or pubescent on the outer surface, sometimes pubescent within at base, ciliate or not. Lateral sepals usually fused to form a concave synsepal that is more or less similar to the dorsal sepal, sometimes keeled on outer surface. Petals free, spreading or pendent, flat, reflexed or spiraling, elliptic, ovate, lanceolate, linear-lanceolate, linear or oblanceolate, rounded, obtuse, acute or acuminate at apex, often pubescent in basal half within, usually ciliate. Lip deeply pouched and inflated, slipper-shaped or urn-shaped, with more or less pronounced incurved side lobes, rarely petaloid, hairy within especially on lower surface, glabrous or hairy on outer surface; front margin incurved or not. Column short, stalked, porrect; anthers two, bilocular, borne on short obtuse to acute filaments; pollen powdery or viscid; staminode terminal on column, sessile or shortly stalked, transversely reniform, oblong, ovate, obcordate or linear, flat, convex or longitudinally conduplicate, glabrous to papillose or finely pubescent, ciliate or not; stigma stalked, dependent, tripartite, more or less papillose. Capsule erect to pendent, three-ribbed, cylindrical to almost ellipsoidal. (PC).</p>","","http://cypripedioideae.e-monocot.org/node/766","http://cypripedioideae.e-monocot.org/node/762","Cypripedioideae","eng","http://rs.tdwg.org/ontology/voc/SPMInfoItems#GeneralDescription","text/html","http://purl.org/dc/dcmitype/Text","165efd5b-0d40-4445-bf16-56cbffca6d0d","","c8f669a4-a0fb-4a6c-a7e2-5538f195cff7#general"
"urn:kew.org:wcs:taxon:152842","habitat","<p>Phragmipedium species are found in the tropics from southern Mexico to Bolivia and Brazil. Rarely found near sea level (Phragmipedium longifolium), they may be found as high as Machu Picchu in Peru (Vargas 1965) or close to 2500 m elevation. The southernmost species are found in Bolivia and São Paulo, Brazil, but apparently no species have been able to spread into the more temperate parts of South America. Some of the species such as P. besseae are found within narrow elevation bands (1300-1900 m), but Phragmipedium longifolium may be found from sea level to 1600m elevation. We have noted that plants collected at 1600 m produce more lanky growth in heated greenhouses than do plants from near sea level.</p>","","http://cypripedioideae.e-monocot.org/node/766","http://cypripedioideae.e-monocot.org/node/762","Cypripedioideae","eng","http://rs.tdwg.org/ontology/voc/SPMInfoItems#Habitat","text/html","http://purl.org/dc/dcmitype/Text","165efd5b-0d40-4445-bf16-56cbffca6d0d","","c8f669a4-a0fb-4a6c-a7e2-5538f195cff7#habitat"
"urn:kew.org:wcs:taxon:152842","use","<p><em>Phragmipedium</em> species and hybrids have been cultivated, for more than a hundred years, but their appeal is markedly less than that of paphiopedilums. The earliest records of species in cultivation are probably those of <em>P. caudatum</em> and <em>P. lindenii </em>in the 1840s. The first artificial hybrid, <em>P. Dominianum</em>, a hybrid of <em>P. caricinum</em> and <em>P. caudatum</em>, was produced by Messrs. Veitch & Sons of Chelsea and Exeter in 1870. Hybridization continues and has received a boost from the introduction of the scarlet-flowered <em>P. besseae</em> and its 'lutino' variant into cultivation in the 1980s. The late Donald Wimber and the Eric Young Orchid Foundation produced spectacular colchicine-induced tetraploids that have increased the appeal of the genus and will drive forward breeding in the future. Phragmipediums are grown as specimen plants, with little or no demand for their cut flowers.<br /><br/>	No other uses have been reported. (PC).</p>","","http://cypripedioideae.e-monocot.org/node/766","http://cypripedioideae.e-monocot.org/node/762","Cypripedioideae","eng","http://rs.tdwg.org/ontology/voc/SPMInfoItems#Use","text/html","http://purl.org/dc/dcmitype/Text","165efd5b-0d40-4445-bf16-56cbffca6d0d","","c8f669a4-a0fb-4a6c-a7e2-5538f195cff7#use"
"urn:kew.org:wcs:taxon:152843","distribution","<p>Peru, Ecuador, Colombia; altitude 1,100-1,500 m.</p>","","http://cypripedioideae.e-monocot.org/node/732","http://cypripedioideae.e-monocot.org/node/310","Cypripedioideae","eng","http://rs.tdwg.org/ontology/voc/SPMInfoItems#Distribution","text/html","http://purl.org/dc/dcmitype/Text","165efd5b-0d40-4445-bf16-56cbffca6d0d","","bc7da8bb-ed9a-4b5c-aae0-56ac833b2091#distribution"
"urn:kew.org:wcs:taxon:152843","general","<p>A lithophytic or terrestrial herb. Leaves 6-10, narrowly elliptic, up to 7 cm long, 1-2 cm wide, spreading, glabrous. Inflorescence erect, produced from the apex of the stem, 1-4-ftowered; flowers produced in succession. Peduncle terete, shortly pubescent, sometimes with a vaginate, ovate sheath below the middle. Floral bracts erect, navicular, compressed, up to 2.8 cm long. Flower orange-red, c. 6 cm across. Pedicel and ovary cylindrical, up to 7 cm long, densely pubescent. Dorsal sepal orange-red, pale apricot on reverse, ovate, obtuse, slightly concave, sparsely pubescent, up to 2. 7 cm long and 1.6 cm wide, united to the lateral sepals at the base. Lateral sepals orange-red, apricot on reverse, connate to near the apex, concave, broadly elliptical, 2-2.7 cm long, 1.5-2 cm wide, sparsely pubescent, emarginate at the apex. Petals orange-red, obliquely ovate, flat, erect, c. 2.9 cm long and 1.8 cm wide, obtuse, slightly cordate at the base, sparsely pubescent. Lip pale orange with translucent segments on each side, up to 2.3 cm long and 1.6 cm wide, calceolate, ovoid, inflated, margins involute forming a quadrate opening 3 mm in diameter. Column short, pubescent; staminode obovate-subpentagonal, emarginate at apex, sparsely pubescent.</p>","","http://cypripedioideae.e-monocot.org/node/732","http://cypripedioideae.e-monocot.org/node/310","Cypripedioideae","eng","http://rs.tdwg.org/ontology/voc/SPMInfoItems#GeneralDescription","text/html","http://purl.org/dc/dcmitype/Text","165efd5b-0d40-4445-bf16-56cbffca6d0d","","bc7da8bb-ed9a-4b5c-aae0-56ac833b2091#general"
"urn:kew.org:wcs:taxon:152852","distribution","<p>This species is restricted to Bolivia.</p>","","http://cypripedioideae.e-monocot.org/node/734","http://cypripedioideae.e-monocot.org/node/306","Cypripedioideae","eng","http://rs.tdwg.org/ontology/voc/SPMInfoItems#Distribution","text/html","http://purl.org/dc/dcmitype/Text","165efd5b-0d40-4445-bf16-56cbffca6d0d","","d9129e4b-3410-41f1-9e4c-95d5918ef36e#distribution"
"urn:kew.org:wcs:taxon:152852","general","<p>Terrestrial or lithophytic herbs, clinging tightly to rocky stream banks, forming mats with mosses and grasses. Rhizomes brown, to 2 cm long, plants congested. Leaves linear, sedge- like, 30-55 cm long, 0.6-1.2 cm wide, up to 3.0 cm wide at base, wiry, arcuate, strongly keeled, glabrous, dark green, lighter green below; margins revolute; apex acute, finely bilobed or trilobed, oblique. Inflorescence a spicate raceme or panicle to 55 cm high, but often shorter, erect, 3-6 flowered , when branching to 10-flowered; bracts sheathing axils of panicle. Peduncle dark reddish-brown, tomentose; hairs uniseriate, multicellular , glandular, basal cell often swollen. Floral bracts ovate to triangular-lanceolate, 2.5- 5.0 cm long, 0.9-1.8 cm wide, greenish-yellow, often tinged with dark red; margins hyaline, overlapping just above the base; apex acuminate, minutely bifid. Sterile lower bracts 1-3, lanceolate, 7-25 cm long, 0.8-1.4 cm wide, lowest 8-12 cm from plant base; margins thin; apex acute, minutely bifid. Flowers yellow-green suffused with brownish-orange, nerves reddish-brown; outer surfaces mostly glabrous; inner surfaces mostly puberulent to tomentose; margins white. Dorsal sepal elliptic, 2.5-4.0 cm long, 0.8-1.2 cm wide, white with 12-15 red-brown and green nerves; margins to 1 mm wide, slightly undulate; apex acute, minutely hooded. Synsepal ovate, 2.0-3.0 cm long, 1.8-2.5 cm wide, equal to or shorter than labellum, 18-22 nerved; margins white; apex obtuse, minutely hooded. Labellum oval, 2.5-3.2 cm long, 1.5-1.9 cm wide at widest point, brownish-orange outside, whitish-yellow with brown-red spots inside; labellar opening widely ovate, slightly flared; apical labellum rim entire, glabrous, edged with a thin brown line; apical labellum lining to 0.7 cm wide; lateral labellum rim lacking spurs, edged with multicellular hairs; lateral labellum lining to 0.7 cm wide, area of margin fusion to 0.8 cm long; claw face beige with brown-red spots that grade in size and clarity from small and distinct above to larger and poorly defined below; claw interior pilose, spotted . Petals linear-lanceolate, 5.0-8.3 cm long , 0.4-0.7 cm wide, held at 25-35º angle from labellum, twisting 1-2 turns, inner-surface densely short puberulent, more so at apex; hairs reddish-gold, multicellular, glandular; basal hairs to 2 mm long; margins white, sparsely ciliate, somewhat undulate; apex acute, densely covered in glandular hairs. Staminode transversely rhombic, widest at the center, 0.4-0.5 cm long, 0.6-0.8 cm wide, light yellow to green, glabrous; apex acute; basal margins sparsely to densely edged with short, dark-purple multicellular hairs. Column 0.3 cm long, yellow with sparse, fine red hairs. Pollinarium 2 mm long . Stigmatic area 0.4 cm wide . Ovary , including pedicel, 4.8-5.5 cm long, glabrous to sparsely puberulent; hairs uniseriate, 1-4 celled, glandular, often deciduous at maturity. Capsule dark brown to brown with maroon splotches, glabrous to rough-glaucous, floral end strongly curved. Chromosome number 2n=21 and 22 (Karasawa, 1980 [Karasawa's P. pearcei types 2 and 3]).</p>","","http://cypripedioideae.e-monocot.org/node/734","http://cypripedioideae.e-monocot.org/node/306","Cypripedioideae","eng","http://rs.tdwg.org/ontology/voc/SPMInfoItems#GeneralDescription","text/html","http://purl.org/dc/dcmitype/Text","165efd5b-0d40-4445-bf16-56cbffca6d0d","","d9129e4b-3410-41f1-9e4c-95d5918ef36e#general"
"urn:kew.org:wcs:taxon:152852","habitat","<p>Phragmipedium caricinum is a terrestrial or lithophyte , clinging to rocks along streams and rivers or wet limestone banks, from 500-1500 m in elevation . The plants are often found growing below the mosses and grasses.</p>","","http://cypripedioideae.e-monocot.org/node/734","http://cypripedioideae.e-monocot.org/node/306","Cypripedioideae","eng","http://rs.tdwg.org/ontology/voc/SPMInfoItems#Habitat","text/html","http://purl.org/dc/dcmitype/Text","165efd5b-0d40-4445-bf16-56cbffca6d0d","","d9129e4b-3410-41f1-9e4c-95d5918ef36e#habitat"
"urn:kew.org:wcs:taxon:152863","distribution","<p><em>Phragmipedium </em><em>exstaminodium</em> has only been found in Chiapas, Mexico, between 1350-1700 m in elevation. The authors of the original description express the likelihood that this taxon will also be found in Guatemala.</p>","","http://cypripedioideae.e-monocot.org/node/735","http://cypripedioideae.e-monocot.org/node/306","Cypripedioideae","eng","http://rs.tdwg.org/ontology/voc/SPMInfoItems#Distribution","text/html","http://purl.org/dc/dcmitype/Text","165efd5b-0d40-4445-bf16-56cbffca6d0d","","873c847e-f4b4-4df2-a5cb-81e5c6da973f#distribution"
"urn:kew.org:wcs:taxon:152863","general","<p>Epiphytic herb to 50 cm tall. Sterns rhizomatous. Leaves sub-linear, to 45 cm long, 4 cm wide; apex minutely trifid, oblique. Inflorescence a 2-3 flowered, spicate raceme to 50 cm tall. Peduncle finely pubescent, green. Floral bracts 7.5 cm long, 3.5 cm wide, shorter than the ovary; inner surface sparsely covered with tiny glandular hairs; margins entire; apex obtuse. Sterile lower bracts absent. Flower in most ways like <em>P. caudatum</em>, whitish-yellow suffused with red-brown; outer surfaces puberulent; inner surfaces glabrous. Dorsal sepal elliptic-ovate, 10.5-11.0 cm long, 2.7-2.8 cm wide, 11-13 nerved; outer surface pubescent; margins white; apex acute. Synsepal elliptic-ovate, 9.0-10.2 cm long, 3.3-3.5 cm wide, 17-19 nerved; margins white, finely pubescent to glabrous; apex acute. Labellum 5 cm long, labellar opening oval; apical labellum rim finely pubescent; lateral labellum rim ciliate with yellow-brown hairs, spurs absent; claw face white with red-brown splotches; claw interior pubescent. Petals linear-elongate, 25-45 cm long, to 1.4 cm wide, white, pendant and strongly spiralled; veins green basally, red apically; inner surface finely pubescent; basal hairs white, multicellular; margins ciliate with multicellular purple hairs; apex long-acuminate. Staminode absent. Column white. Filaments elongate, white with red smudges. Pollinarium ovoid, in contact with sides of stigmatic surface. Stigmatic surface white, lobes rounded, white with red smudge. Ovary, including pedicel, 12-15 cm long, finely pubescent, green, curving abruptly at the apex. Capsule 11.5 cm long, 5 mm in diameter, pubescent, brown. Seeds dark brown. Chromosome number unknown.</p>","","http://cypripedioideae.e-monocot.org/node/735","http://cypripedioideae.e-monocot.org/node/306","Cypripedioideae","eng","http://rs.tdwg.org/ontology/voc/SPMInfoItems#GeneralDescription","text/html","http://purl.org/dc/dcmitype/Text","165efd5b-0d40-4445-bf16-56cbffca6d0d","","873c847e-f4b4-4df2-a5cb-81e5c6da973f#general"
"urn:kew.org:wcs:taxon:152863","habitat","<p>They are true epiphytes, in the sense that they cling to the bark of trees 1.5-4.0 m above the ground. The wet oak-conifer forest where they live is rapidly being clear-cut, and the only two plants found were removed from trees at the edge of a recent clearing.</p>","","http://cypripedioideae.e-monocot.org/node/735","http://cypripedioideae.e-monocot.org/node/306","Cypripedioideae","eng","http://rs.tdwg.org/ontology/voc/SPMInfoItems#Habitat","text/html","http://purl.org/dc/dcmitype/Text","165efd5b-0d40-4445-bf16-56cbffca6d0d","","873c847e-f4b4-4df2-a5cb-81e5c6da973f#habitat"
"urn:kew.org:wcs:taxon:152864","diagnostic","<p>Species haec Phragmipedium schlimii (Linden ex Rchb. fil.) Rolfe persimilis, sed forma staminodi differt an illo.</p>","","http://cypripedioideae.e-monocot.org/node/746","http://cypripedioideae.e-monocot.org/node/275","Cypripedioideae","eng","http://rs.tdwg.org/ontology/voc/SPMInfoItems#DiagnosticDescription","text/html","http://purl.org/dc/dcmitype/Text","165efd5b-0d40-4445-bf16-56cbffca6d0d","","1b1b36ec-3c00-4226-ad15-65188de891db#diagnostic"
"urn:kew.org:wcs:taxon:152864","distribution","<p><em>Phragmipedium fischeri</em> is hitherto only known from Ecuador.</p>","","http://cypripedioideae.e-monocot.org/node/746","http://cypripedioideae.e-monocot.org/node/275","Cypripedioideae","eng","http://rs.tdwg.org/ontology/voc/SPMInfoItems#Distribution","text/html","http://purl.org/dc/dcmitype/Text","165efd5b-0d40-4445-bf16-56cbffca6d0d","","1b1b36ec-3c00-4226-ad15-65188de891db#distribution"
"urn:kew.org:wcs:taxon:152864","general","<p><em>Phragmipedium fischeri</em> is an herbaceous humus epiphyte. The leaves are about 3.2 cm wide and up to 20 cm long. The Inflorescence is about 20 cm high. There are two to several flowers, generally opening successively. The flowers are about 5 cm in overal width. The dorsal sepal is more or less 2 cm long and 1.1 cm wide. The petals are 2.3 cm long and 1.6 cm wide. The synsepalum is about 1 cm wide and distinctly shorter than the pouch-formed labellum. The staminode is of an unusual complex composition, the staminodal shield is more or less square with a raised ridge down the middle. The labellum is inverted helmshaped [sic], about 1.2 cm wide and about 1.9 cm long from the base to the tip. Between the synsepalum and the pouch there is an additional lobe, somewhat broader than the synsepalum but again shorter than the labellum. The margins of this lobe are undulated. The overall flower colour is a deep pink, darker than the colour encountered in P. schlimii. The staminode is of a whitish-cream colour, the raised ridge is yellow with a purple spot at the lower end. The additional lobe and the synsepal are of a lighter pink than the rest of the flower.</p>","","http://cypripedioideae.e-monocot.org/node/746","http://cypripedioideae.e-monocot.org/node/275","Cypripedioideae","eng","http://rs.tdwg.org/ontology/voc/SPMInfoItems#GeneralDescription","text/html","http://purl.org/dc/dcmitype/Text","165efd5b-0d40-4445-bf16-56cbffca6d0d","","1b1b36ec-3c00-4226-ad15-65188de891db#general"
"urn:kew.org:wcs:taxon:152864","habitat","<p>The known habitats are in altitudes of around 1400 m above sea-level, along small rivers in fully shaded spots that are exposed to a constant breeze.</p>","","http://cypripedioideae.e-monocot.org/node/746","http://cypripedioideae.e-monocot.org/node/275","Cypripedioideae","eng","http://rs.tdwg.org/ontology/voc/SPMInfoItems#Habitat","text/html","http://purl.org/dc/dcmitype/Text","165efd5b-0d40-4445-bf16-56cbffca6d0d","","1b1b36ec-3c00-4226-ad15-65188de891db#habitat"
"urn:kew.org:wcs:taxon:152869","diagnostic","<p>Similis <em>P. longifolio</em>, sed foliis minoribus angustioribus,staminodio glabro et habitatione differt.</p>","","http://cypripedioideae.e-monocot.org/node/1801","http://cypripedioideae.e-monocot.org/node/290","Cypripedioideae","eng","http://rs.tdwg.org/ontology/voc/SPMInfoItems#DiagnosticDescription","text/html","http://purl.org/dc/dcmitype/Text","aecfbb39-fcbd-4066-a8c3-ddfe274f36a3","","6f8f0a76-891e-4c27-a45e-6250e1999ee0#diagnostic"
"urn:kew.org:wcs:taxon:152869","general","<p>Pianta alta 40 cm rizoma caulescente, di 8 mm di diametro, racchiuso in secche guaine di 5 cm di lunghezza; le radici dure, flessuose, coperte da corti e grossi peli di 3 mm di diametro; le joglie distiche, coriacee, lineari, acuminate, carinate sui/a pagina inferiore lungo la venatura centrale, guainanti lo stelo alia base e imbricate con le fog lie vicine, lung he 25 cm di lunghezza e 1 cm di larghezza. lnfiorescenze erette, cilindriche alte sino a 40 cm, sui peduncolo 2 o 3 distaccate e schiacciate guaine ovate ed acuminate di 6 cm x 1,5 cm; le bratte fiorali distiche gonfiate, ovate acuteacuminate di 5 x 2 cm portanti 5 o 7 fiori in successione; ovario cilindrico pedicellato sub-triangolare lungo 5 cm; sepali e petali verdi con venalure verdi piu scuro; illabello verde soffuso di rosa-marrone davanti a! label/a, la parte interna con macchie verde scuro, lo staminoide verde brillante; sepali dorsali ovati, margini ottusi ed ondulati, glabri 3,8 x 1,2 cm; sepali laterali uniti lungo it margine inferno sino all'apice ovati, concavi, ottusi, di 3,8 cm x 2,2 cm; petali lineari, pendenti, attorcigliati 8 o 9 volte base larga, lunghi 7 cm e larghi 6 mm alia base e 3 mm per la maggior parte del/a lunghezza; label/a calceolato, oblungo, ovoidale margini involuti, i margini laterali con un corno smussato su ogni lata, 3,5 x 2 cm; colonna corta, lo staminode subcordato totalmente glabra di 4 x 4 mm.</p>","","http://cypripedioideae.e-monocot.org/node/1801","http://cypripedioideae.e-monocot.org/node/290","Cypripedioideae","eng","http://rs.tdwg.org/ontology/voc/SPMInfoItems#GeneralDescription","text/html","http://purl.org/dc/dcmitype/Text","aecfbb39-fcbd-4066-a8c3-ddfe274f36a3","","6f8f0a76-891e-4c27-a45e-6250e1999ee0#general"
"urn:kew.org:wcs:taxon:152870","general","<p>Epiphytic or on steep slopes, roots 1.5-3 mm in diameter, tan, velvety; stems simple. Leave s several, distichous, conduplicate, 19-32 X 2.8- 4.4 cm ligulate, obtuse or retuse. Racemes terminal with 1-4 simultaneous flowers, peduncle s 15-30 cm long; floral bracts 4-6.2 X 3.2-3.4 cm ovate or obovate, obtuse; flowers yellowish green with brownish reticulation; the lip heavily stained with dark red, especially near the orifice, the orifice with yellowish hairs; pedicel and ovary velvety, 10-15 cm long; dorsal sepal 10-15 X 2-2.8 cm, lanceolate, synsepal 8- 12 X 3.4- 5.5 cm, ovate, obtuse; petals long-ciliate at the base, 30-40 cm X ca. 18 mm, linear, twisted; lip 5.5-6.2 X 3-3.7 cm, deeply saccate, hispid within, glabrous without; staminode broad, somewhat 3-lobate or appearing 2-lobate if the apex is strongly curved; capsule narrowly fusiform, ca. 10 X 0.8 cm.</p>","","http://cypripedioideae.e-monocot.org/node/1808","http://cypripedioideae.e-monocot.org/node/265","Cypripedioideae","eng","http://rs.tdwg.org/ontology/voc/SPMInfoItems#GeneralDescription","text/html","http://purl.org/dc/dcmitype/Text","aecfbb39-fcbd-4066-a8c3-ddfe274f36a3","","c5e4f3a6-2914-4d2e-b82e-801d002ff06e#general"
"urn:kew.org:wcs:taxon:152873","distribution","<p>This species is confined to Venezuela and Guyana, and apparently, Brazil, along the edges of rivers and streams which intersect the Gran Sabana.</p>","","http://cypripedioideae.e-monocot.org/node/737","http://cypripedioideae.e-monocot.org/node/306","Cypripedioideae","eng","http://rs.tdwg.org/ontology/voc/SPMInfoItems#Distribution","text/html","http://purl.org/dc/dcmitype/Text","165efd5b-0d40-4445-bf16-56cbffca6d0d","","a12ff622-f73a-440c-b7a4-66b097106da0#distribution"
"urn:kew.org:wcs:taxon:152873","general","<p>Terrestrial, grass-like herb to 50 cm tall. Rhizomes stoloniferous, to 0.3 cm in diam, and to 7 cm long, often with persistent leaves. Roots wiry, to over 0.2 cm in diam. Leaves linear, 13-39 cm long, 0.8-1.2 cm wide, glabrous, wiry; margins revolute; apex minutely trifid. Inflorescence a spicate raceme, 22-53 cm tall, 2-4 (5) flowered. Peduncle brownish-red, flattened in cross-section, pilose to velutinous; multicellular hairs having a bulbous, glandular base. Floral bracts ovate, 1.8-2.1 cm long, 0.5-0.8 cm wide, shorter than ovary, pilose in bud and the base of mature bracts; apex minutely tri-lobed. Sterile lower bracts 2-4, linear-lanceolate, 2.5-4.5 cm long, 0.8-1.0 cm wide; margins revolute; apex minutely trifid. Flower yellow with reddish-brown markings, claw face white; outer surfaces mostly pilose; inner surfaces mostly glabrous; margins white. Dorsal sepal lanceolate-elliptic, 2.7-4.3 cm long, 0.7-1.1 cm wide, whitish-yellow with 7-11 red-brown nerves, glabrous inside, with glandular hairs basally; margins white, somewhat undulate, glabrous; apex minutely hooded, pubescent on outside. Synsepal ovate, 2.0-3.6 cm long, 1.9-2.2 cm wide, roughly equaling labellum, whitish-yellow with 9-11 red-brown nerves; margins whitish-yellow; apex minutely hooded. Labellum obovate, 2.2-3.8 cm long, 1.8-2.0 cm wide at widest point , yellow to pale green; labellar opening oval, entire; apical labellum rim glabrous, slightly emarginate in middle; apical labellum lining 0.4-0 . 5 cm deep; lateral labellum rim lacking nectarless spurs, edged with well-defined area of multicellular velutinous hairs; lateral labellum lining 0.4-0.5 cm wide; claw face white with green or reddish-green spots at interface with yellow; claw interior spotted , sparsely pilose. Petals linear, 5.5-9.8 cm long, 0.4-0.6 cm wide, white with reddish-purple veins, held almost parallel to 5º angle from labellum, twisting 1-3 turns, mostly glabrous within, becoming glandular-pubescent apically; basal hairs velutinous; margins only slightly undulate; apex minutely bilobed, oblique. Staminode triangular, lateral lobes falcate, 0.3-0.4 cm long, 0.6-0.9 cm wide, yellow-green, lateral lobes reddish-black; apex obtuse; basal margins and lateral lobes edged with dark purple multicellular hairs of 1 mm or less long. Column to 0.5 cm long, yellow-green, sparsely pubescent. Stigmatic area 0.4 cm wide. Ovary, including pedicel, 3.5-6.4 cm long, velutinous, brown. Capsule dark purple-brown, sparsely velutinous. Chromosome number unknown.</p>","","http://cypripedioideae.e-monocot.org/node/737","http://cypripedioideae.e-monocot.org/node/306","Cypripedioideae","eng","http://rs.tdwg.org/ontology/voc/SPMInfoItems#GeneralDescription","text/html","http://purl.org/dc/dcmitype/Text","165efd5b-0d40-4445-bf16-56cbffca6d0d","","a12ff622-f73a-440c-b7a4-66b097106da0#general"
"urn:kew.org:wcs:taxon:152873","habitat","<p>Growing between 415-1400 m, they cling to mosses and soil on rocks, their roots and stoloniferous rhizomes forming dense mats in the constantly wet environment . Several explorers have noted that<em> P. klotzschianum</em> is often found growing with <em>Sobralia stenophylla</em> (Dunsterville, 1970b; Gorinsky, 1972).</p>","","http://cypripedioideae.e-monocot.org/node/737","http://cypripedioideae.e-monocot.org/node/306","Cypripedioideae","eng","http://rs.tdwg.org/ontology/voc/SPMInfoItems#Habitat","text/html","http://purl.org/dc/dcmitype/Text","165efd5b-0d40-4445-bf16-56cbffca6d0d","","a12ff622-f73a-440c-b7a4-66b097106da0#habitat"
"urn:kew.org:wcs:taxon:152874","distribution","<p>Colombia. Ecuador.</p>","","http://cypripedioideae.e-monocot.org/node/738","http://cypripedioideae.e-monocot.org/node/306","Cypripedioideae","eng","http://rs.tdwg.org/ontology/voc/SPMInfoItems#Distribution","text/html","http://purl.org/dc/dcmitype/Text","165efd5b-0d40-4445-bf16-56cbffca6d0d","","a8143e4c-1ab7-41dc-a9c8-9cca4b56a7c4#distribution"
"urn:kew.org:wcs:taxon:152874","general","<p>Terrestrial, herbaceous perennial Rhizomes to 1 cm long, 0.5-0.8 cm in diam. Roots striate, 0.3-0.5 cm in diam. Leaves lorate, 25-40 cm long, 2.5-4.3 cm wide, coriaceous; margins revolute, light green; apex obtuse, emarginate, oblique. Inflorescence a 2-4 flowered spicate raceme. Peduncle green, pilose. Floral bracts ovate-elliptic, 4.0-6.4 cm long, 1.6-4.0 cm wide, much shorter than ovary; adaxial surface sparsely pubescent with multicellular, glandular-tipped hairs; margins light green, fused basally; apex obtuse, apiculate. Sterile lower bracts usually absent; if present, like leaves. Flower yellow-green becoming maroon apically; outer surfaces glabrous to puberulent; inner surfaces mostly glabrous; margins yellow to white, somewhat undulate. Dorsal sepal ovate-lanceolate, 8-12 cm long, 1.4 - 2.5 cm wide, yellow-green with 9-11 parallel to somewhat reticulate maroon nerves, glabrous; margins undulate; apex acuminate, minutely hooded. Synsepal ovate-lanceolate, 8-10 cm long, 1.5-3.5 cm wide, yellow-green with 14-17 parallel maroon nerves; margins undulate, white to yellow; apex minutely hooded. Labellum ovate-lanceolate, not saccate, 23-41 cm long, 1.0-1.5 cm wide, like lateral petals. Petals lanceolate, 18-41 cm long, 0.5-1.3 cm wide, yellow-green; inner surface glabrous basally, both surfaces becoming pilose-tomentose apically; basal hairs reddish-brown; margins ciliate basally; apex acute. Staminode widely trilobed-triangular, 0.5-0.8 cm long, 0.9 - 1.2 cm wide, yellow-green with maroon lateral lobes; apical lobe widely acute; hairs on lateral lobes sparse, marginal, multicellular, dark red. Column to 0.5 cm long, green with red splotch above. Pollinarium 0.2-0.3 cm long. Median stamen to 0.5 cm long, contacting stigmatic surface. Stigmatic area 0.5-0.7 cm wide. Ovary, including pedicel, 12-18 cm long, densely pilose. Capsule puberulent-pilose, curving apically. Seeds to 0.7 mm long. Chromosome number 2n=28 (Karasawa, 1980).</p>","","http://cypripedioideae.e-monocot.org/node/738","http://cypripedioideae.e-monocot.org/node/306","Cypripedioideae","eng","http://rs.tdwg.org/ontology/voc/SPMInfoItems#GeneralDescription","text/html","http://purl.org/dc/dcmitype/Text","165efd5b-0d40-4445-bf16-56cbffca6d0d","","a8143e4c-1ab7-41dc-a9c8-9cca4b56a7c4#general"
"urn:kew.org:wcs:taxon:152874","habitat","<p><em>Phragmipedium lindenii</em> occurs as a terrestrial on road embankments and in lava fields at 1400-2100 m in elevation.</p>","","http://cypripedioideae.e-monocot.org/node/738","http://cypripedioideae.e-monocot.org/node/306","Cypripedioideae","eng","http://rs.tdwg.org/ontology/voc/SPMInfoItems#Habitat","text/html","http://purl.org/dc/dcmitype/Text","165efd5b-0d40-4445-bf16-56cbffca6d0d","","a8143e4c-1ab7-41dc-a9c8-9cca4b56a7c4#habitat"
"urn:kew.org:wcs:taxon:152875","general","<p>Acaulescent terrestrials or lithophytes with large, fan- shaped growths. Leaves linear-ligulate, acute, distichous, to 50 X 6 cm. Inflorescences terminal, few-branched panicles to 1m, puberulent, with scattered large bracts. Flowers showy, the dorsal sepal greenish-brown with darker venation, the petals basally green, apically purple, the lip tannish-brown with overlay of reddish spots; dorsal sepal elliptic, obtuse, 28 X 15 mm, the lateral sepals connate for entire length, the resulting structure broadly ovate-elliptic. obtuse, 28 X 15 mm; petals ligulate, obtuse, undulate at margin, sometimes twisted, apically ciliate, 40 X 8 mm; lip pouched, the lateral lobes inflexed, 30 X 14 mm; column short, terminating in 3-lobed staminode. Ovary puberulent.</p>","<p>Reproduced with permission of the publisher from: Scott A. Mori et al., Guide to the Vascular Plants of Central French Guiana, Part 1. Pteridophytes, Gymnosperms, and Monocotyledons. (Memoirs of the New York Botanical Garden Volume 76(1) ©1997. The New York Botanical Garden Press, Bronx)</p>","http://cypripedioideae.e-monocot.org/node/745","http://cypripedioideae.e-monocot.org/node/281","Cypripedioideae","eng","http://rs.tdwg.org/ontology/voc/SPMInfoItems#GeneralDescription","text/html","http://purl.org/dc/dcmitype/Text","165efd5b-0d40-4445-bf16-56cbffca6d0d","","bbf3a7bd-3786-4ebd-a527-c83a48c7d065#general"
"urn:kew.org:wcs:taxon:152883","distribution","<p><em>Phragmipedium pearcei </em>is distributed along the eastern edge of the Andes of Ecuador 132 and northern Peru, into the lowland wet Amazonian forest, from 200 to 1200 m in elevation.</p>","","http://cypripedioideae.e-monocot.org/node/739","http://cypripedioideae.e-monocot.org/node/306","Cypripedioideae","eng","http://rs.tdwg.org/ontology/voc/SPMInfoItems#Distribution","text/html","http://purl.org/dc/dcmitype/Text","165efd5b-0d40-4445-bf16-56cbffca6d0d","","77f73086-9d7a-4cd3-ab48-7b997b1a619a#distribution"
"urn:kew.org:wcs:taxon:152883","general","<p>Rhizomes stoloniferous, to 5 cm long. Roots wiry, striate, to 3mm in diam. Leaves linear, 20 - 39 cm long, 0.6 - 1.0 cm wide, up to 1.5 cm wide at base, wiry, arcuate, strongly keeled, glabrous, dark green, lighter green below; margins revolute; apex acute to apiculate, minutely trilobed, oblique. Inflorescence an unbranched, 4 - 9 flowered, spicate raceme, 10 - 45 cm tall. Peduncle dark brown to maroon, pilose with uniseriate multicellular hairs. Floral bracts ovate, 1.5 - 3.0 cm long, 1.0 - 1.6 cm wide, green with maroon veins; margins hyaline; apex acute, minutely bi- or trilobed. Sterile lower bracts 2 - 3, linear to linear-ovate, 2.5 - 10.0 cm long, 0.8 -1.2 cm wide, strongly keeled, lowest 3 - 12 cm from plant base; margins thin, often purple; apex acute, minutely bilobed. Flowers green to yellowish-green and white, with brown to maroon markings, nerves green or maroon-brown; outer surfaces mostly glabrous; inner surfaces mostly glabrous, but with some short, glandular pubescence; margins white, slightly to strongly undulate. Dorsal sepal ovate-lanceolate to elliptic, 2.7 - 3.5 cm long, 0.6 - 1.1 cm wide, white with 13 - 15 nerves, glabrous, with an occasional glandular hair; margins white, undulate; apex acute, minutely hooded. Synsepal ovate, 2.4 - 2.9 cm long, 1.0 - 1.8 cm wide, shorter than labellum, white with 20 - 21 nerves; margins white; apex obtuse.  Labellum ovate, 2.0 - 3.8 cm long, 1.2 - 1.8 cm wide at widest point, green to yellow-green with darker green veins; labellar opening entire, rounded, flared; apical labellum rim minutely pubescent, edged with a thin brown line; apical labellum lining to 0.6 cm deep; lateral labellum rim flaring and sometimes slightly bulbous, spurs absent, edged with multicellular hairs; lateral labellum lining to 0.7 cm wide; claw face white with well-defined spots of 2 - 3 sizes and colors, upper spots small and green, lower spots larger and brown to maroon; claw interior pilose. Petals linear-lanceolate, 5.5 - 8.0 cm long, 0.4 - 0.9 cm wide, white, held at 10 – 15 ͦ angle from labellum, twisting 1- 3 turns; inner surface glabrous with sparse, short multicellular glandular hairs; basal hairs velutinous, dark red; margins sparsely ciliate, undulate; apex acute, often minutely bilobed, short glandular hairs present, but not densely congested. Staminode cordate to widely cordate, 0.3 - 0.5 cm long, 0.4 - 0.8 cm wide, green; apex acute to widely acute; basal margin and lateral lobes densely edged in shaggy maroon to black multicellular hairs. Column 0.3 - 0.5 cm long, green, sparsely pubescent with short, light colored hairs . Stigmatic area 0.4 - 0.5 cm wide. Ovary, including pedicel, 4 - 5 cm long, glabrous to sparsely pilose, green to maroon-brown. Capsule brown, glabrous, apex straight to slightly curved. Seeds to 0.5 mm long. Chromosome Number 2n=22 (Karasawa, 1980).</p>","","http://cypripedioideae.e-monocot.org/node/739","http://cypripedioideae.e-monocot.org/node/306","Cypripedioideae","eng","http://rs.tdwg.org/ontology/voc/SPMInfoItems#GeneralDescription","text/html","http://purl.org/dc/dcmitype/Text","165efd5b-0d40-4445-bf16-56cbffca6d0d","","77f73086-9d7a-4cd3-ab48-7b997b1a619a#general"
"urn:kew.org:wcs:taxon:152883","habitat","<p><em>Phragmipedium pearcei </em>is distributed along the eastern edge of the Andes of Ecuador 132 and northern Peru, into the lowland wet Amazonian forest, from 200 to 1200 m in elevation. The species is usually found clinging to rocks along streams and rivers, but plants have been found in <em>Equisetum</em> marshes, as well as from trees on the edge of wet forest. When found along streams, they are often growing below the high water mark, and are frequently inundated by fast moving water.</p>","","http://cypripedioideae.e-monocot.org/node/739","http://cypripedioideae.e-monocot.org/node/306","Cypripedioideae","eng","http://rs.tdwg.org/ontology/voc/SPMInfoItems#Habitat","text/html","http://purl.org/dc/dcmitype/Text","165efd5b-0d40-4445-bf16-56cbffca6d0d","","77f73086-9d7a-4cd3-ab48-7b997b1a619a#habitat"
"urn:kew.org:wcs:taxon:152883","use","<p>According to an herbarium collection made by Pinkley (R) for an ethnobotanical study of the NW Amazon basin, the Kofan tribe boils <em>P. pearcei </em>in water, then drinks the infusion for stomach problems. The Kofan describe the plant as being rare.</p>","","http://cypripedioideae.e-monocot.org/node/739","http://cypripedioideae.e-monocot.org/node/306","Cypripedioideae","eng","http://rs.tdwg.org/ontology/voc/SPMInfoItems#Use","text/html","http://purl.org/dc/dcmitype/Text","165efd5b-0d40-4445-bf16-56cbffca6d0d","","77f73086-9d7a-4cd3-ab48-7b997b1a619a#use"
"urn:kew.org:wcs:taxon:152886","diagnostic","<p>Planta herbacea, ea. 10foUata; folia ea. 65 cm longa, 2,2 cm lata; scapus erectus, bracteatus, brateae basilares foliaceae; plantae validae ad basi scapo ramoso, sed maximam partem simplex; flores successivi; sepala et petala extus la ev ia intus pubescentia; ostium<br /><br/>	labelli margine breve pubescente; staminodium transversum ovale, 0,5 cm longum , 0,9 cm latum , margin e infero breve apiculato, supra et lateralis marginem pullum hirsutum, margo inferus breve ciliatus prope ad apicem, apex ipse ea. 0,3-0,4 mm laevis, eciliatus.</p>","","http://cypripedioideae.e-monocot.org/node/1800","http://cypripedioideae.e-monocot.org/node/298","Cypripedioideae","eng","http://rs.tdwg.org/ontology/voc/SPMInfoItems#DiagnosticDescription","text/html","http://purl.org/dc/dcmitype/Text","aecfbb39-fcbd-4066-a8c3-ddfe274f36a3","","4638bfce-f907-45fa-b773-441bf12e57b6#diagnostic"
"urn:kew.org:wcs:taxon:152886","general","<p>Pflanze krautig, Sproß etwa 10blattrig; Blatter etwa 65 cm tang und 2,2 cm breit; Blutenstand aufrecht , mit Deckblattern besetzt, Deckblatter an der Basis des Blutenstandes blattartig, bei kraftigen Pflanzen Basis des BIütenstandes verzweigt, meist einfach; Blüten folgernd; Sepalen und Tepalen unterseits (außen) glatt, oberseits flaumig kurz behaart, Lippe am Rand des Lippeneinganges kurz behaart; Staminodium querelliptisch mit kurzem Spitzchen am unteren Rand, 0,9 cm breit und 0,6 cm hoch , oberer und seitlicher Rand dicht braunschwarz behaart, unterer Rand fast bis zur Spitze kurz bewimpert, an der Spitze ea. 0,3 bis 0,4 cm glatt.</p>","","http://cypripedioideae.e-monocot.org/node/1800","http://cypripedioideae.e-monocot.org/node/298","Cypripedioideae","eng","http://rs.tdwg.org/ontology/voc/SPMInfoItems#GeneralDescription","text/html","http://purl.org/dc/dcmitype/Text","aecfbb39-fcbd-4066-a8c3-ddfe274f36a3","","4638bfce-f907-45fa-b773-441bf12e57b6#general"
"urn:kew.org:wcs:taxon:152890","distribution","<p>Colombia.</p>","","http://cypripedioideae.e-monocot.org/node/740","http://cypripedioideae.e-monocot.org/node/306","Cypripedioideae","eng","http://rs.tdwg.org/ontology/voc/SPMInfoItems#Distribution","text/html","http://purl.org/dc/dcmitype/Text","165efd5b-0d40-4445-bf16-56cbffca6d0d","","b44eecce-ee69-4ad4-bcc0-e5bec30aae58#distribution"
"urn:kew.org:wcs:taxon:152890","general","<p>Terrestrial herbaceous perennial. Rhizomes to 3 cm long and 1 cm wide. Roots to 0.4 cm in diam, usually striate. Leaves elliptic to lanceolate-ligulate, 4 - 30 cm long, 1.5 - 3.6 cm wide, often widening appreciably 3 - 5 cm from base, thin, glabrous, pale green, often purple basally; margins revolute; apex minutely trifid, oblique, tiny side lobes comprised of marginal tissue and often secondarily lobed. Inflorescence a 1 - 10 flowered spicate raceme or panicle 12 - 27 cm tall. Peduncle purple, sparsely velutinous. Floral bracts ovate-triangular, navicular, 2 - 4 cm long, 1.4 - 2.0 cm wide, shorter than ovary, glabrous, strongly keeled, fused up to 0.6 cm from base on marginal side; margins composed of ranks of perpendicularly elongate cells; apex minutely trifid. Sterile lower bracts 0 - 1, ovate, 3 - 4 cm long, 1.4 cm wide, 6 - 9 cm from plant base; margins similar to basal leaves; apex minutely bifid, oblique. Flower whitish-pink to magenta; outer surfaces mostly pilose-velutinous; inner surfaces mostly glabrous to sparsely pubescent; margins glabrous to ciliate. Dorsal sepal ovate-elliptic, 1.5 - 2.0 cm long, 1.0 - 1.2 cm wide, pink to white infused with pink, 7-nerved; outer surface pilose; margins ciliate; apex acute. Synsepal elliptic, 1.3 - 2.0 cm long, 1 cm wide, smaller than labellum, pink to white infused with pink, not strongly nerved; margins ciliate; apex acute to minutely bifid. Labellum round to slightly pointed, 1.6 - 2.5 cm long, 1.4 cm wide at the widest point, pink to magenta, thin interveinar tissue forming window-like network on sides and back of labellum; labellar opening oval to round, slightly scalloped on apical rim; apical labellum rim dark pink or magenta; apical labellum lining shallow, gently inturned, not sharply folded, often striped with magenta; lateral labellum rim minutely pubescent, spurs absent; lateral labellum lining 0.5 - 0.8 cm wide; claw face white or yellow with pink spots, tubercles absent; claw interior villous, dark red spotted. Petals obovate-rhomboid, 1.5 - 2.4 cm long, 1.1 - 1.4 cm wide, white infused with pink, nerves branching, central nerve prominent, petals held at 90 ͦ from labellum; inner surface sparsely puberulent; basal hairs white, villous-arachnoid; margins ciliate, slightly undulate; apex obtuse. Staminode ovate-pandurate, 0.6 - 1.0 cm long, 0.5 - 0.9 cm wide at apical half, bright yellow with 1-2 reddish-pink apical splotches, central vein often prominent, puberulous; lateral and basal margins often white, finely ciliate; apex acute to shallowly bilobed. Column to 3 mm long, whitish-pink, pilose. Pollinarium 1 - 2 mm wide, anther dark-pigmented. Stigmatic area to 2 mm wide; median lobe conical, to 3 mm long; lateral lobes rounded. Ovary, including pedicel, 5 - 9 cm long, velutinous to hirsute, dark purple. Capsule dark purple-brown, hirsute, splitting in middle; loculicidal vascular strand separating from capsule, beige. Seeds to 1.1 mm long. Chromosome number 2n=30 (Karasawa, 1980).</p>","","http://cypripedioideae.e-monocot.org/node/740","http://cypripedioideae.e-monocot.org/node/306","Cypripedioideae","eng","http://rs.tdwg.org/ontology/voc/SPMInfoItems#GeneralDescription","text/html","http://purl.org/dc/dcmitype/Text","165efd5b-0d40-4445-bf16-56cbffca6d0d","","b44eecce-ee69-4ad4-bcc0-e5bec30aae58#general"
"urn:kew.org:wcs:taxon:152890","habitat","<p><em>Phragmipedium schlimii</em> is found on wet slopes and road cuts, and rocky crevasses of wet forests in Colombia at 1200-2000 m in elevation. Their roots reach deep between rocks, making them difficult to dislodge (Fowlie, 1970). The species occurs on both the eastern and western slopes of both Andean cordilleras.</p>","","http://cypripedioideae.e-monocot.org/node/740","http://cypripedioideae.e-monocot.org/node/306","Cypripedioideae","eng","http://rs.tdwg.org/ontology/voc/SPMInfoItems#Habitat","text/html","http://purl.org/dc/dcmitype/Text","165efd5b-0d40-4445-bf16-56cbffca6d0d","","b44eecce-ee69-4ad4-bcc0-e5bec30aae58#habitat"
"urn:kew.org:wcs:taxon:152893","diagnostic","<p><em>Phragmipedium tetzlaffianum</em> Gruss spec. nov. <em>Phragmipedium richteri</em> Roeth et Gruss affinis, differt minori numero foliorum, flore maiore longioribus petalis valde coloratis, pubescentibus rubris apicibus, synsepalo longiore quam labello, forma ovata staminodii, superiore margine dense, inferiore et laterali parum pubescentibus. [English translation: <em>Phragmipedium tetzlaffianum</em> Gruss spec. nov. is similar to <em>Phragmipedium richteri</em> Roeth et Gruss, but it differs from it for [sic] a smaller number of leaves per bud, a larger flower with longer petals and a more intense colouring with short red hair on the edges, for a synsepalum longer than the lip, the oval form of the staminode and the thick hair only on the upper margin and the fine hair on the lateral and lower margin].</p>","","http://cypripedioideae.e-monocot.org/node/748","http://cypripedioideae.e-monocot.org/node/294","Cypripedioideae","eng","http://rs.tdwg.org/ontology/voc/SPMInfoItems#DiagnosticDescription","text/html","http://purl.org/dc/dcmitype/Text","165efd5b-0d40-4445-bf16-56cbffca6d0d","","0f1bb072-782b-45c3-931d-b17ccb71bad3#diagnostic"
"urn:kew.org:wcs:taxon:152893","distribution","<p>Venezuela?</p>","","http://cypripedioideae.e-monocot.org/node/748","http://cypripedioideae.e-monocot.org/node/294","Cypripedioideae","eng","http://rs.tdwg.org/ontology/voc/SPMInfoItems#Distribution","text/html","http://purl.org/dc/dcmitype/Text","165efd5b-0d40-4445-bf16-56cbffca6d0d","","0f1bb072-782b-45c3-931d-b17ccb71bad3#distribution"
"urn:kew.org:wcs:taxon:152893","general","<p>Plant: terrestrial species with buds relatively close to each other (distance 0.4 - 1 cm) and with a short stem, completely enclosed by six vaginate leaves, imbricate at the base, laid out as a fan. Leaves: up to 50 cm long and 1.7 cm wide, lanceolate, pointed, leathery, diagonals erect then arched, with a smooth, slightly cartilaginous margin, central veining hollowed, acutely ribbed on the lower page, upper page [sic] dark green, lower page [sic] light green, smooth. Inflorescence: up to 35 cm high, with a round section, branched in the mature plants, erect, reddish-brown, fine whitish hair, with 3 - 10 flowers, 1 - 4 open simultaneously, in very large plants up to 8 flowers open simultaneously, in sequence from the bottom upwards. Inferior bract: 7.1 cm long and up to 1.5 cm wide, the successive ones smaller, thin lanceolate, rounded, vaginate, slightly separate in the fourth terminal, green with an indistinct nerve, reddish-brown at the base. Floral bract: 4.1 cm long and 1.8 cm wide, shorter than the ovary, thin ovate, rounded, vaginate base, separate, green with indistinct veining, lightly red-brown at the base, membraneous margin, central veining ribbed, brownish in the fourth basal. Ovary:  5.2 cm long, fusiform, slightly curved, dark red-brown, fine hair. Flowers: measured with the petals extended, up to 24 cm wide, 10.5 - 12 cm high. Dorsal sepal: 5.4 - 6 cm long and 1.5 - 1.6 cm wide, thin ovate rounded, erect or visibly bowed forward, margins strongly folded, in contact at the centre, light green, white margin, green or brownish vein, external page [sic] green at the base, with green and brownish vein.<br /><br/>	Synsepalum: slightly wider than the vexillum and with a lighter colour, 5.2 - 5.6 cm long and 2.5 cm wide, longer than the lip, ovate, rounded at the front, undulate and folded margins, concave.<br /><br/>	Petals: up to 12 cm long and 0.8 cm at the base, linear-lanceolate with a rounded tip, separate 30 - 45° oblique, coiled up to 6 times, margins undulate at the base, in the first third yellow-greenish colour, green veinings, central vein darker and red margins, later brownish-red; in the third basal [sic] few small dark hairs on the upper margin, more substantial red hairs on the inferior margin, in the third external [sic] short red hair on both sides. Lip: 3.5 - 4 cm long and 1.5 - 2 cm wide, saccate, brown-olive, near the opening lightly suffused with green, darker veins, base lighter, smooth; side lobes strongly folded at the base, the edges touch, cream yellow with fine green and brown spots, larger irregular light-brown spots inside; lateral margin slightly hollow, front border cartilaginous, with irregular brown stripes and fine whitish hair, inside lip cream yellow with fine brown spots, smooth. Column: greenish-cream yellow, short reddish-brown hair, around 0.6 cm long. Staminode: 0.9 - 1 cm wide and 0.5 - 0.6 cm long, transversally oval, lumpy, yellowish-brown, upper border with thick violet-brown hair, lateral and lower borders with short violet-brown hair. Stigma: transversally oval, 7 mm wide, 4.5 mm high, from ivory white to pale yellow, short whitish hair on the lower margin.</p>","","http://cypripedioideae.e-monocot.org/node/748","http://cypripedioideae.e-monocot.org/node/294","Cypripedioideae","eng","http://rs.tdwg.org/ontology/voc/SPMInfoItems#GeneralDescription","text/html","http://purl.org/dc/dcmitype/Text","165efd5b-0d40-4445-bf16-56cbffca6d0d","","0f1bb072-782b-45c3-931d-b17ccb71bad3#general"
"urn:kew.org:wcs:taxon:152894","distribution","<p><em>Phragmipedium vittatum</em> occurs only in Brazil, in the states of Minas Gerais, Goias, Sao Paulo, and the Distrito Federal.</p>","","http://cypripedioideae.e-monocot.org/node/741","http://cypripedioideae.e-monocot.org/node/306","Cypripedioideae","eng","http://rs.tdwg.org/ontology/voc/SPMInfoItems#Distribution","text/html","http://purl.org/dc/dcmitype/Text","165efd5b-0d40-4445-bf16-56cbffca6d0d","","737533f8-1771-4e69-80e4-4ad47917bfa6#distribution"
"urn:kew.org:wcs:taxon:152894","general","<p>Terrestrial herb to 1 m tall. Rhizomes short and stout, to 1.4 cm in diam; plants clumped closely together. Roots striate, wooly, to 0.4 cm in diam. Leaves linear, 30 - 55 cm long, 2.3 - 3.4 cm wide, glabrous; margins yellow, shiny, to over 1 mm wide; apex oblique, minutely 3-lobed. Inflorescence a 3 - 6 flowered spicate raceme, 50 - 80 cm tall; peduncle dark brown to purple, light brown to green basally, sparsely hirsute, more so basally and below floral bracts; hairs short, 1-2 celled from a glandular base, often deciduous, then with the glandular base remaining. Floral bracts broadly lanceolate, 7.0 - 9.5 cm long, 2.3 - 2.8 cm wide, almost twice the length of the enclosed ovaries, tinged with purple, reticulately veined apically; margins yellow, veinless, to more than 1 mm wide; apex acute, yellow. Sterile lower bracts 4 - 5, lanceolate, 7 - 12 cm long, to 4 cm wide, lowest bract 10 - 29 cm from plant base; margins same as leaves; apex acute, minutely 3-lobed and rounded . Flowers greenish-purple to pale yellow-brown; margins white tinged with purple; nerves green; outer surfaces mostly glabrous; inner surfaces mostly glabrous. Dorsal sepal linear-elliptic, 4.3 - 5.0 cm long, 1.5 - 1.7 cm wide, green, 12 - 15 nerved, somewhat reticulate, glabrous; margins entire to slightly undulate; apex acute, minutely hooded. Synsepal elliptic-ovate, 4.0 - 4.8 cm long, 2.1 - 3.2 cm wide, about equal to labellum in length, green, 13 - 17 nerved, somewhat reticulate; margins entire; apex obtuse, minutely hooded. Labellum oval, 3.0 - 4.0 cm long, 1.5 - 1.7 cm wide, greenish-purple outside; labellar opening square in front, flaring slightly; apical labellum rim undulate to jagged, glabrous; apical labellum lining to 0.8 cm deep; lateral labellum rim spurred; spurs rounded, to 0.6 cm high, often obscured on herbarium specimens; lateral labellum lining 1.1 - 1.5 cm wide; claw face glabrous, ribbed, beige with yellow and green spots centrally located, often in vertical rows; green tubercles present at lower lateral lobe margins, green, often obscured on herbarium specimens; claw interior villous. Petals 5.5 - 8.0 cm long, 0. 5 - 0.8 cm wide, linear, green with purple margins, held at 20 - 30' angle from labellum, twisting only slightly; inner surface glandular pubescent apically, basal hairs pilose, multicellular; margins undulate and ciliate on basal half of petals; apex glandular pubescent on inner surface. Staminode widely rhombic, 0.4-0.5 cm long, 0.6 - 0.8 cm wide, green; basal margins lined with brown to dark red multicellular hairs up to 0.1 cm long; hairs often continue onto column, shorter toward lobes; apex acute to roundly acuminate. Column to 0.3 cm long, green, puberulent. Pollinarium to 0.2 cm wide. Stigmatic area to 0.6 cm wide. Ovary, including pedicel, 4.5 - 5.0 cm long, shorter than subtending bract, glabrous apically, the rest glabrous to sparsely puberulous, brown, curving apically to 90 ͦ. Capsule dark purple-brown, glabrous to sparsely hirsute, curving sharply at apical end. Seeds to 0.85 mm long. Chromosome number 2n=18 (Karasawa, 1980).</p>","","http://cypripedioideae.e-monocot.org/node/741","http://cypripedioideae.e-monocot.org/node/306","Cypripedioideae","eng","http://rs.tdwg.org/ontology/voc/SPMInfoItems#GeneralDescription","text/html","http://purl.org/dc/dcmitype/Text","165efd5b-0d40-4445-bf16-56cbffca6d0d","","737533f8-1771-4e69-80e4-4ad47917bfa6#general"
"urn:kew.org:wcs:taxon:152894","habitat","<p>Fowlie (1973) described the habitat as swampy, streamside bog-forest on the edge of the planalto, with plants growing in the open on hummocks in wet sandy soil. They are also found on rocky wet slopes and on rocks along creek margins. Elevations have been recorded from 875-1600 m.</p>","","http://cypripedioideae.e-monocot.org/node/741","http://cypripedioideae.e-monocot.org/node/306","Cypripedioideae","eng","http://rs.tdwg.org/ontology/voc/SPMInfoItems#Habitat","text/html","http://purl.org/dc/dcmitype/Text","165efd5b-0d40-4445-bf16-56cbffca6d0d","","737533f8-1771-4e69-80e4-4ad47917bfa6#habitat"
"urn:kew.org:wcs:taxon:190407","distribution","<p>A small genus of about five or possibly six species in the tropical Americas from Panama and Trinidad, south to Venezuela, the Guyanas, Brazil, Colombia, and Ecuador.</p>","","http://cypripedioideae.e-monocot.org/node/763","http://cypripedioideae.e-monocot.org/node/762","Cypripedioideae","eng","http://rs.tdwg.org/ontology/voc/SPMInfoItems#Distribution","text/html","http://purl.org/dc/dcmitype/Text","165efd5b-0d40-4445-bf16-56cbffca6d0d","","ace8811c-45ce-43be-ae74-0c339504211c#distribution"
"urn:kew.org:wcs:taxon:190407","ecology","<p>Of all the slipper orchids the least known is the genus <em>Selenipedium</em>. There are probably several causative factors for the dearth of knowledge. None of the species is particularly attractive and so are not sought by collectors. Out of flower they appear very much like the palms, bamboos, and tall grasses with which they grow, seeming to hide within the subtle camouflage. The species exhibit even more patchy distributions than their counterparts and so are difficult to locate. As with so many orchids, they are usually found when looking for something else.</p><br/><p><br/>	<em>Selenipedium</em> contains perhaps six species which range from central Panama to Peru, central Brazil, and Trinidad but not the Caribbean Islands. Reports from Costa Rica have not been substantiated, yet a gap in range of plicate-leaved slipper orchids from central Panama to Guatemala seems odd. It is curious that none is known from southern tropical or temperate South America, a fact that may reflect a rather recent immigration through Central America. The subtle differences in species suggest that they may all have descended from a single recent ancestor. Isolation on mountain slopes should not be a major obstacle to dispersal as these are lowland plants with the exception of <em>S. steyermarkii</em> that ranges to 1800 m (Foldats 1969; Carnevali and Ramírez de Carnevali 1993). Perhaps the relatively large crustose seeds seriously impede dispersal, despite the fragrance of vanilla recorded in some species that has been suggested to entice collection by insects.</p><br/><p><br/>	As with <em>Cypripedium</em>, all species of <em>Selenipedium </em>are terrestrial but are tropical, and all may prefer acid soils as none is documented in association with limestone or serpentine. Most attempts at transplantation have failed, suggesting a high reliance on mycorrhizae, but the single <em>S. aequinoctiale</em> has been successfully transplanted (C. H. Dodson, personal communication).</p><br/><p><br/>	At least one of the species (<em>S. chica</em>) seems to prefer some kind of disturbance as do many <em>Cypripedium</em> species. In the late 1970s Atwood (unpublished) visited a known station of <em>Selenipedium chica</em> on Cerro Campana, Panama, discovered by Robert Dressler. There were five clumps growing clearly in a secondary forest with palms and bamboos of similar size. Despite several extensive searches, no other plants were seen. Either these plants had persisted as relicts or had become established by seed from some other source. Even more bewildering was the equal spacing of the plants, as though they had been planted. Dressier (1989a) related that <em>S. chica</em> was once used as a flavouring (<em>Vanilla chica</em>) by the indigenous peoples. Any history of their attempts to cultivate it seems to have been lost. (JA).</p>","","http://cypripedioideae.e-monocot.org/node/763","http://cypripedioideae.e-monocot.org/node/762","Cypripedioideae","eng","http://rs.tdwg.org/ontology/voc/SPMInfoItems#Ecology","text/html","http://purl.org/dc/dcmitype/Text","165efd5b-0d40-4445-bf16-56cbffca6d0d","","ace8811c-45ce-43be-ae74-0c339504211c#ecology"
"urn:kew.org:wcs:taxon:190407","general","<p>Tall terrestrial herbs. Roots elongate, fibrous, arising from a short to elongate rhizome; rhizomes present, short, creeping, rather fleshy. Stems erect, 2-5 m tall, often branching, rather woody, leafy, clustered or well spaced, terete, hairy, enclosed by sheathing sterile bracts below and leaf bases above, several-leaved; pseudobulbs absent. Leaves spreading or suberect, several-many, plicate, many-veined, elliptic-lanceolate to linear-lanceolate, acute or acuminate, green, glabrous or sparsely hairy, ciliate or not on the margins, contracted at the base to form a cylindrical sheath. Inflorescence terminal, racemose or branching from base, many-flowered; rachis terete, densely hairy; bracts usually leaf-like but much smaller than the uppermost leaf, lanceolate, hairy. Flowers with a persistent perianth, small to medium-sized, resupinate, concolorous or bicoloured; pedicel obscure to short, hairy; ovary trilocular, with parietal placentation, three-ribbed, hairy, crowned with a marcescent perianth. Sepals valvate. Dorsal sepal erect to hooded over lip, ovate or elliptic, obtuse or acute, pubescent on the outer surface, ciliate or not; lateral sepals usually fused to form a concave synsepal that is similar to the dorsal sepal, but free at the tips, pubescent on outer surface, ciliate or not. Petals free, spreading or incurved, lanceolate or linear-lanceolate, blunt, acute or acuminate, often pubescent in basal half within, not ciliate. Lip deeply pouched and inflated, slipper-shaped, glabrous on outer surface; side lobes obscure, incurved, entire; midlobe deeply saccate, calceiform or urceolate, incurved on front margin, hairy within especially on lower surface. Column porrect, short, stalked; anthers two, bilocular, borne on short obtuse filaments; pollen powdery or viscid; staminode terminal on column, more or less sessile or stalked, ovate or trullate, somewhat conduplicate, glabrous; stigma very short stalked, dependent, trisulcate, papillose or not, wider than the staminode. Capsule spreading to dependent, three-ribbed, cylindrical to fusiform, smelling of vanilla; seeds subglobose, crustose. (PC)</p>","","http://cypripedioideae.e-monocot.org/node/763","http://cypripedioideae.e-monocot.org/node/762","Cypripedioideae","eng","http://rs.tdwg.org/ontology/voc/SPMInfoItems#GeneralDescription","text/html","http://purl.org/dc/dcmitype/Text","165efd5b-0d40-4445-bf16-56cbffca6d0d","","ace8811c-45ce-43be-ae74-0c339504211c#general"
"urn:kew.org:wcs:taxon:190407","use","<p>Fruits have been used for flavouring having much the same fragrance as vanilla (Dressler 1989a). (PC).</p>","","http://cypripedioideae.e-monocot.org/node/763","http://cypripedioideae.e-monocot.org/node/762","Cypripedioideae","eng","http://rs.tdwg.org/ontology/voc/SPMInfoItems#Use","text/html","http://purl.org/dc/dcmitype/Text","165efd5b-0d40-4445-bf16-56cbffca6d0d","","ace8811c-45ce-43be-ae74-0c339504211c#use"
"urn:kew.org:wcs:taxon:190408","biology","<p>October–November.</p>","","http://cypripedioideae.e-monocot.org/node/256","http://cypripedioideae.e-monocot.org/node/284","Cypripedioideae","eng","http://rs.tdwg.org/ontology/voc/SPMInfoItems#Biology","text/html","http://purl.org/dc/dcmitype/Text","165efd5b-0d40-4445-bf16-56cbffca6d0d","","bc69026c-2a40-463f-9c58-c1bdee3c2c98#biology"
"urn:kew.org:wcs:taxon:190408","distribution","<p>Ecuador.</p>","","http://cypripedioideae.e-monocot.org/node/256","http://cypripedioideae.e-monocot.org/node/284","Cypripedioideae","eng","http://rs.tdwg.org/ontology/voc/SPMInfoItems#Distribution","text/html","http://purl.org/dc/dcmitype/Text","165efd5b-0d40-4445-bf16-56cbffca6d0d","","bc69026c-2a40-463f-9c58-c1bdee3c2c98#distribution"
"urn:kew.org:wcs:taxon:190408","ecology","<p>On steep banks on laterite with ferns, grasses and low shrubs; 690–700m. October–November.</p>","","http://cypripedioideae.e-monocot.org/node/256","http://cypripedioideae.e-monocot.org/node/284","Cypripedioideae","eng","http://rs.tdwg.org/ontology/voc/SPMInfoItems#Ecology","text/html","http://purl.org/dc/dcmitype/Text","165efd5b-0d40-4445-bf16-56cbffca6d0d","","bc69026c-2a40-463f-9c58-c1bdee3c2c98#ecology"
"urn:kew.org:wcs:taxon:190408","general","<p>A terrestrial herb with erect, terete, leafy stems up to 3 m tall, often sparsely branching above; stems dark green, covered by coarsely and densely glandular-villose leaf-bases. Leaves lanceolate to elliptic-lanceolate, acuminate, cuneate at base of lamina, 11–16 cm long, 2–3.5 cm wide, dark green, glabrous above, sparsely pilose beneath, about 8-nerved, sheathing at base; sheaths minutely puberulent. Inflorescence terminal or from axils of upper branches, up to 20 cm long, densely many-flowered; bracts chartaceous, ovate, acute or subacuminate, 1–2 cm long, 0.6 cm broad, glandular ciliate. Flowers small, produced in succession; sepals and petals light straw yellow, lip yellow, finely spotted with purple within and with two large maroon marks on the basal margin of the rim; pedicel and ovary 5–7 cm long, pubescent. Dorsal sepal elliptic, acute, 2–3 cm long, 1.8 cm broad. Synsepal elliptic-ovate, bidentate at apex, 2–2.5 cm long, 1.6 cm broad. Petals obliquely linear-lanceolate, acute, up to 2.5 cm long, 0.4 cm broad. Lip calceolate, broadly elliptic in outline, up to 3 x 2.5 cm; inflexed basal margins rounded. Column 0.7 cm long; staminode stalked, rhombic, acute, up to 0.5 cm long, longer than the triangular, papillate stigma. Fruits triangular-cylindrical, slightly arcuate, up to 5 cm long, round in cross-section.</p>","","http://cypripedioideae.e-monocot.org/node/256","http://cypripedioideae.e-monocot.org/node/284","Cypripedioideae","eng","http://rs.tdwg.org/ontology/voc/SPMInfoItems#GeneralDescription","text/html","http://purl.org/dc/dcmitype/Text","165efd5b-0d40-4445-bf16-56cbffca6d0d","","bc69026c-2a40-463f-9c58-c1bdee3c2c98#general"
"urn:kew.org:wcs:taxon:190419","distribution","<p>Panama, endemic to Pacific slope and upper Chagres basin.</p>","","http://cypripedioideae.e-monocot.org/node/257","http://cypripedioideae.e-monocot.org/node/284","Cypripedioideae","eng","http://rs.tdwg.org/ontology/voc/SPMInfoItems#Distribution","text/html","http://purl.org/dc/dcmitype/Text","165efd5b-0d40-4445-bf16-56cbffca6d0d","","9eb900ea-f2d2-4afe-b73c-3023f98fdc08#distribution"
"urn:kew.org:wcs:taxon:190419","ecology","<p>Terrestrial at sea level.</p>","","http://cypripedioideae.e-monocot.org/node/257","http://cypripedioideae.e-monocot.org/node/284","Cypripedioideae","eng","http://rs.tdwg.org/ontology/voc/SPMInfoItems#Ecology","text/html","http://purl.org/dc/dcmitype/Text","165efd5b-0d40-4445-bf16-56cbffca6d0d","","9eb900ea-f2d2-4afe-b73c-3023f98fdc08#ecology"
"urn:kew.org:wcs:taxon:190419","general","<p>A terrestrial herb with leafy stems up to 5 m tall covered by sheathing leaf bases. Leaves somewhat membranaceous, distichous, lanceolate to elliptic-lanceolate, acuminate, 15–30 cm long, 1.5–5 cm wide, sparsely pubescent dorsally especially along the veins, with a cylindrical sheathing base, 2–4 cm long. Inflorescence terminal, many-flowered, densely pubescent; bracts lanceolate, acute to acuminate, 1–1.5 cm long, shortly pubescent. Flowers small to medium-sized, opening in succession, soon deciduous if not fertilised, pubescent on outer surface of sepals; sepals and petals greenish brown, lip yellow flushed with brown and stained with red-purple on incurved margin of lip orifice; pedicel and ovary 1.5–2.3 cm long. Dorsal sepal erect, elliptic, acute, c. 2 cm long, 1 cm wide. Synsepal elliptic, slightly bifid at apex, c. 2 cm long, 1 cm wide. Petals deflexed, obliquely linear-lanceolate, acute, up to 2 cm long, 0.2 cm wide, glabrous. Lip calceolate, with an incurved margin, 2–3 cm long, 1–1.8 cm wide. Column 0.5–0.7 cm long; stigma elliptic-trullate, twice as long as the stigma, papillate; staminode narrower than column apex, triangular. Fruit cylindrical, somewhat arcuate, pubescent.</p>","","http://cypripedioideae.e-monocot.org/node/257","http://cypripedioideae.e-monocot.org/node/284","Cypripedioideae","eng","http://rs.tdwg.org/ontology/voc/SPMInfoItems#GeneralDescription","text/html","http://purl.org/dc/dcmitype/Text","165efd5b-0d40-4445-bf16-56cbffca6d0d","","9eb900ea-f2d2-4afe-b73c-3023f98fdc08#general"
"urn:kew.org:wcs:taxon:190434","biology","<p>Flowering in July–November.</p>","","http://cypripedioideae.e-monocot.org/node/258","http://cypripedioideae.e-monocot.org/node/284","Cypripedioideae","eng","http://rs.tdwg.org/ontology/voc/SPMInfoItems#Biology","text/html","http://purl.org/dc/dcmitype/Text","165efd5b-0d40-4445-bf16-56cbffca6d0d","","97a06e58-3915-42ee-8fa6-a1660e161d5c#biology"
"urn:kew.org:wcs:taxon:190434","distribution","<p>Brazil (Bahia and Pará States).</p>","","http://cypripedioideae.e-monocot.org/node/258","http://cypripedioideae.e-monocot.org/node/284","Cypripedioideae","eng","http://rs.tdwg.org/ontology/voc/SPMInfoItems#Distribution","text/html","http://purl.org/dc/dcmitype/Text","165efd5b-0d40-4445-bf16-56cbffca6d0d","","97a06e58-3915-42ee-8fa6-a1660e161d5c#distribution"
"urn:kew.org:wcs:taxon:190434","ecology","<p>Flowering in July–November.</p>","","http://cypripedioideae.e-monocot.org/node/258","http://cypripedioideae.e-monocot.org/node/284","Cypripedioideae","eng","http://rs.tdwg.org/ontology/voc/SPMInfoItems#Ecology","text/html","http://purl.org/dc/dcmitype/Text","165efd5b-0d40-4445-bf16-56cbffca6d0d","","97a06e58-3915-42ee-8fa6-a1660e161d5c#ecology"
"urn:kew.org:wcs:taxon:190434","general","<p>A terrestrial herb with erect leafy stems 0.5–2 m tall, often sparsely branching above; stems dark green, covered by coarsely and densely glandular-villose leaf-bases. Leaves oblanceolate to elliptic-lanceolate, acuminate, cuneate at base of lamina, 10–25 cm long, 2–7 cm broad, dark green, glabrous above, hairy beneath, ciliate, about 8-nerved, sheathing at base; sheaths glabrous. Inflorescence terminal, 10–27 cm long, densely many-flowered; bracts chartaceous, ovate-lanceolate to ovate, acute, 0.6–2 cm long, coarsely shortly hairy, ciliate. Flowers small; sepals and petals light yellow-green to dull pale fawn, lip dark yellow, marked with two maroon spots near apex of rim of orifice and spotted within with purple; pedicel and ovary triangular in cross section, 1.5–4 cm long, pubescent on ridges. Dorsal sepal narrowly elliptic-ovate, obtuse, 1.8–2.5 cm long, 0.8–1.5 cm broad. Synsepal elliptic-ovate, bidentate at apex, 1.5–2.3 cm long, 1–1.6 cm broad, pilose on outer surface. Petals obliquely linear-lanceolate, acute, 2–2.6 cm long, 0.15–0.3 cm broad. Lip calceolate, broadly elliptic in outline, 2.3–2.7 cm long, 1.5–1.8 cm broad. Column 0.5–0.6 cm long; staminode ovate, truncate, slightly longer than the stigma. Fruit cylindrical, slightly arcuate, 5–9 cm long, triangular in section.</p>","","http://cypripedioideae.e-monocot.org/node/258","http://cypripedioideae.e-monocot.org/node/284","Cypripedioideae","eng","http://rs.tdwg.org/ontology/voc/SPMInfoItems#GeneralDescription","text/html","http://purl.org/dc/dcmitype/Text","165efd5b-0d40-4445-bf16-56cbffca6d0d","","97a06e58-3915-42ee-8fa6-a1660e161d5c#general"
"urn:kew.org:wcs:taxon:190443","biology","<p>From July until November.</p>","","http://cypripedioideae.e-monocot.org/node/259","http://cypripedioideae.e-monocot.org/node/284","Cypripedioideae","eng","http://rs.tdwg.org/ontology/voc/SPMInfoItems#Biology","text/html","http://purl.org/dc/dcmitype/Text","165efd5b-0d40-4445-bf16-56cbffca6d0d","","82214532-d3bc-4bed-9bb0-8b4f2ebd2551#biology"
"urn:kew.org:wcs:taxon:190443","distribution","<p>Venezuela, Guyana, Surinam, French Guyana, Trinidad and Amazonian Brazil.</p>","","http://cypripedioideae.e-monocot.org/node/259","http://cypripedioideae.e-monocot.org/node/284","Cypripedioideae","eng","http://rs.tdwg.org/ontology/voc/SPMInfoItems#Distribution","text/html","http://purl.org/dc/dcmitype/Text","165efd5b-0d40-4445-bf16-56cbffca6d0d","","82214532-d3bc-4bed-9bb0-8b4f2ebd2551#distribution"
"urn:kew.org:wcs:taxon:190443","ecology","<p>Wet low evergreen forest bordering savannas, in bushes on sandy loam, often in marshy areas; 200–400 m. From July until November.</p>","","http://cypripedioideae.e-monocot.org/node/259","http://cypripedioideae.e-monocot.org/node/284","Cypripedioideae","eng","http://rs.tdwg.org/ontology/voc/SPMInfoItems#Ecology","text/html","http://purl.org/dc/dcmitype/Text","165efd5b-0d40-4445-bf16-56cbffca6d0d","","82214532-d3bc-4bed-9bb0-8b4f2ebd2551#ecology"
"urn:kew.org:wcs:taxon:190443","general","<p>A terrestrial herb with erect leafy stems 0.5–2.2 m tall, often sparsely branching above; stems dark green, covered by coarsely and densely glandular-villose leaf-bases. Leaves oblanceolate to elliptic-lanceolate, acuminate, cuneate at base of lamina, 10–25 cm long, 2–7 cm broad, dark green, glabrous above, sparsely pilose on veins and ciliate, about 8-nerved, sheathing at base; sheaths hairy. Inflorescence terminal, 10–27 cm long, densely many-flowered; bracts chartaceous, ovate-lanceolate to ovate, acute, 0.6–2 cm long, coarsely longly glandular hairy, ciliate. Flowers small; sepals and petals translucent purple-brown to dull pale fawn, lip dark orange-brown, marked with maroon around rim of orifice and spotted within with purple; anthers green; stigma light green; pedicel and ovary 1.5–4 cm long, pubescent. Dorsal sepal narrowly elliptic-ovate, obtuse, 1.8–2.5 cm long, 0.8–1.5 cm broad. Synsepal ellipticovate, bidentate at apex, 1.5–2.3 cm long, 1–1.6 cm broad, pilose on outer surface. Petals obliquely linear-lanceolate, acute, 2–2.6 cm long, 0.15–0.3 cm broad. Lip calceolate, broadly elliptic in outline, 2.3–2.7 cm long, 1.5–1.8 cm broad. Column 0.5–0.6 cm long; staminode ovate, truncate, slightly longer than the stigma. Fruit cylindrical, slightly arcuate, 5–9 cm long, triangular in cross-section.</p>","","http://cypripedioideae.e-monocot.org/node/259","http://cypripedioideae.e-monocot.org/node/284","Cypripedioideae","eng","http://rs.tdwg.org/ontology/voc/SPMInfoItems#GeneralDescription","text/html","http://purl.org/dc/dcmitype/Text","165efd5b-0d40-4445-bf16-56cbffca6d0d","","82214532-d3bc-4bed-9bb0-8b4f2ebd2551#general"
"urn:kew.org:wcs:taxon:190462","distribution","<p>Venezuela only.</p>","","http://cypripedioideae.e-monocot.org/node/260","http://cypripedioideae.e-monocot.org/node/284","Cypripedioideae","eng","http://rs.tdwg.org/ontology/voc/SPMInfoItems#Distribution","text/html","http://purl.org/dc/dcmitype/Text","165efd5b-0d40-4445-bf16-56cbffca6d0d","","bffc3be2-862e-4208-90d7-0f0fab32617f#distribution"
"urn:kew.org:wcs:taxon:190462","ecology","<p>In cloud forest, often in marshy areas of fairly thick grass and head-high shrubs, in very sandy loam; 800–1650 m.</p>","","http://cypripedioideae.e-monocot.org/node/260","http://cypripedioideae.e-monocot.org/node/284","Cypripedioideae","eng","http://rs.tdwg.org/ontology/voc/SPMInfoItems#Ecology","text/html","http://purl.org/dc/dcmitype/Text","165efd5b-0d40-4445-bf16-56cbffca6d0d","","bffc3be2-862e-4208-90d7-0f0fab32617f#ecology"
"urn:kew.org:wcs:taxon:190462","general","<p>A terrestrial herbwith slender, erect, leafy, glandular-pubescent stems 2–3 m tall, branching in the apical part. Leaves subcoriaceous, linearlanceolate or lanceolate, acuminate, 10–20 cm long, 0.8–2.3 cm broad, the upper leaves progressively narrower, very finely pubescent on upper surface, glandular on lower surface and margins. Inflorescence terminal, flowering successively on a nutant raceme; rachis densely pubescent; bracts lanceolate, acute or acuminate, 1.5–3.2 cm long, glandular-pubescent. Flowers variable in size, pubescent on outer surface of sepals, glabrous within, subnutant, sepals maroon-bronze, the lateral sepals somewhat lighter, the petals olive-green, lip yellow-brown with a paler base or shiny chestnut-brown with a yellow-green base, marked with a dark maroon spot on either side of the orifice; pedicel and ovary 1.3–2 cm long, densely pubescent. Dorsal sepal erect to hooded over lip and column, ovate-elliptic, obtuse, 2.5–4.2 cm long, 1.3–2.5 cm broad, slightly pubescent on outer surface. Synsepal elliptic or ovate-elliptic, minutely bifid at obtuse apex, 2.5–3.5 cm long, 1.3–2.3 cm broad, pubescent on outer surface. Petals spreading-deflexed and somewhat incurved, linear-lanceolate, subacute, 2.4–3.2 cm long, 0.4–0.5 cm broad. Lip calceiform, somewhat dorsi-ventrally flattened, subnutant, 2–3.6 cm long, 1.4–2.2 cm broad, sometimes with an inflated rim, margins incurved forming an obovate orifice, with incurved rounded side lobes. Column 5–7 mm long, yellow-green; stigma, papillate; staminode ovate, acute, 2 mm long, stalked.</p>","","http://cypripedioideae.e-monocot.org/node/260","http://cypripedioideae.e-monocot.org/node/284","Cypripedioideae","eng","http://rs.tdwg.org/ontology/voc/SPMInfoItems#GeneralDescription","text/html","http://purl.org/dc/dcmitype/Text","165efd5b-0d40-4445-bf16-56cbffca6d0d","","bffc3be2-862e-4208-90d7-0f0fab32617f#general"
"urn:kew.org:wcs:taxon:239111","distribution","<p>NC Sichuan (Wenchuan).</p>","","http://cypripedioideae.e-monocot.org/node/1813","http://cypripedioideae.e-monocot.org/node/320","Cypripedioideae","eng","http://rs.tdwg.org/ontology/voc/SPMInfoItems#Distribution","text/html","http://purl.org/dc/dcmitype/Text","aecfbb39-fcbd-4066-a8c3-ddfe274f36a3","","2ba6eba5-e7f5-4214-97a5-ed89234e3a0b#distribution"
"urn:kew.org:wcs:taxon:239111","general","<p>Plants 10-12 cm tall, with a stout, sometimes branched rhizome. Stem 3-3.6 cm, glabrous, covered by a sheath, apex with a subopposite leaf and bract prostrate on substrate. Leaf blade green spotted with dark red-brown, broadly elliptic to suborbicular, 11.5-13.5 × 9.5-12 cm. Inflorescence terminal, 1-flowered, ebracteate; pedicel ca. 5.5 cm, glabrous; ovary ca. 1.7 cm, glabrous. Flower yellow to greenish yellow, ca. 4.5 cm in diam.; dorsal sepal spotted with maroon on adaxial veins and whole abaxial surface; synsepal with fewer maroon spots; petals and lip marked with maroon spots and stripes; staminode dark maroon. Dorsal sepal ovate-lanceolate, ca. 3.7 × 2.8 cm, both surfaces glabrous, ciliate, apex acute; synsepal similar to dorsal sepal, bidentate at apex. Petals curved forward, enfolding lip, oblong-lanceolate, ca. 4.3 × 1.6 cm, glabrous, apex acuminate; lip pouched, dorsiventrally flattened, ca. 2.6 × 1.6 cm, maroon spots at front usually wartlike. Staminode shortly trullate, ca. 10 × 9 mm, distinctly auriculate at base, obtuse. l.</p>","","http://cypripedioideae.e-monocot.org/node/1813","http://cypripedioideae.e-monocot.org/node/320","Cypripedioideae","eng","http://rs.tdwg.org/ontology/voc/SPMInfoItems#GeneralDescription","text/html","http://purl.org/dc/dcmitype/Text","aecfbb39-fcbd-4066-a8c3-ddfe274f36a3","","2ba6eba5-e7f5-4214-97a5-ed89234e3a0b#general"
"urn:kew.org:wcs:taxon:239111","habitat","<p>Humus-rich soils in bamboo and deciduous thickets.</p>","","http://cypripedioideae.e-monocot.org/node/1813","http://cypripedioideae.e-monocot.org/node/320","Cypripedioideae","eng","http://rs.tdwg.org/ontology/voc/SPMInfoItems#Habitat","text/html","http://purl.org/dc/dcmitype/Text","aecfbb39-fcbd-4066-a8c3-ddfe274f36a3","","2ba6eba5-e7f5-4214-97a5-ed89234e3a0b#habitat"
"urn:kew.org:wcs:taxon:257396","diagnostic","<p>Stature similar to Paphiopedilum gratrixianum (Masters) ROLFE (Orchid Review 13:63, 1905) but with a completely different flower. Flower similar to Paphiopedilum barbigerum TANG & WANG (Bulletin of the Fan Memorial Institute of Biology, Botanical Series 10:23, 1940) but different from this species by the stature, the intensively spotted bract, the different staminode and the posture and marking of the dorsal sepal.</p>","","http://cypripedioideae.e-monocot.org/node/1807","http://cypripedioideae.e-monocot.org/node/297","Cypripedioideae","eng","http://rs.tdwg.org/ontology/voc/SPMInfoItems#DiagnosticDescription","text/html","http://purl.org/dc/dcmitype/Text","aecfbb39-fcbd-4066-a8c3-ddfe274f36a3","","d8798818-adbd-467d-8fb1-567a07ec96de#diagnostic"
"urn:kew.org:wcs:taxon:257826","diagnostic","<p>Affine Phragmipedio vittato (Vell.) Rolfe sed differt foliis ligulatis distincte longioribis inflorescentiis ramosis et longioribus cum floribus viginti quattuor, synsepalo breviore quam labellum lobis lateralibus labelli intense maculatis, staminodio transverse obovato deorsum paulo triangulari. [English translation: Similar to Phragmipedium vittatum (Veil.) Rolfe but differs by having distinctly longer ligulate leaves, longer branched inflorescences with up to 24 flowers, a synsepalum shorter than the pouch, intensively spotted side lobes of the pouch and a transverse obovate staminode with a small triangular tip.]</p>","","http://cypripedioideae.e-monocot.org/node/743","http://cypripedioideae.e-monocot.org/node/309","Cypripedioideae","eng","http://rs.tdwg.org/ontology/voc/SPMInfoItems#DiagnosticDescription","text/html","http://purl.org/dc/dcmitype/Text","165efd5b-0d40-4445-bf16-56cbffca6d0d","","c6f1d7a2-a184-4082-9476-e3de89c2c64b#diagnostic"
"urn:kew.org:wcs:taxon:257826","general","<p>Terrestrial species with a short stem, completely enclosed imbricate leaf bases, laid out as a fan. Leaves 6 - 9, lanceolate, pointed, leathery, lower half diagonally erect then arched, carinate, central veining hollowed, dark green above and lighter green underneath, smooth, up to 60 cm long x 2 - 3 cm wide with smooth margins that are white to light green in color. Inflorescences erect racemes to 120 cm sometimes branched on mature specimens, green to reddish brown in color, covered with fine white hairs, with up to 24 flowers on the main branch that open successively with 1 - 3 being open simultaneously, side branches when present with up to 3 flowers. Peduncle bracts to 10 - 16 cm x 1.8 - 2.1 cm, the successive ones smaller, narrowly lanceolate, rounded at the tip, slightly vaginate, slightly separate in the fourth peduncle bract, glabrous, up to 3 per inflorescence, green, reddish-brown at the base, towards the tip, and along the margins, with some reddish-brown veins. Floral bract 5 - 5.5 cm x 2 - 2.4 cm, shorter than the ovary, narrowly lanceolate, slightly rounded but more pointed at the tip compared to the bracts on the peduncle, vaginate at the base, similar in color to the bracts on the peduncle. Flowers 7.2 - 10 cm tall x 8 - 12 cm across. Dorsal sepal narrowly lanceolate, rounded at the tip, erect or visibly bowed forward, margins undulate toward the base, concave toward the tip, light green to red in color, with light green margins and reddish-brown veins, external side darker in color with more reddish brown coloring especially toward the base, 4 - 5.2 cm long x 1.5 - 1.9 cm wide. Synsepalum wider than the dorsal sepal, shorter than the pouch, ovate, rounded at the tip, similar in color but slightly paler than the dorsal sepal, margins undulate toward the base, concave, 3.5 - 4.9 cm long x 2.5 - 2.8 cm wide. Petals linear, slightly rounded at the tip, deflexed to about 45° below horizontal, with the margins toward the base undulate and less so towards the tip, with 2 - 3 helical twists, green in the center becoming darker in color with some reddish-brown towards the tip, dark reddish-brown veining centrally with light green margin, the backside of the petals darker in color with more reddish-brown and a visible reddish-brown midvein, with white to red hairs at the base and fine hairs along the margins that become more prominent towards the tip, 5.5 - 8 cm long x 0.7 - 0.9 cm wide at the base. Pouch 3.5 - 4.5 cm long x 2 - 2.9 cm wide, green with reddish-brown suffusion, especially along the veins at the base of the pouch, lighter green margin towards the pouch rim with dark reddish-brown spots along the rim, smooth, side lobes of the pouch are intensely spotted, fused together where the two edges meet, front rim cartilaginous and undulate, inside of pouch green with reddish-brown suffusion and intensively spot ted towards the base. Column greenish cream-yellow, 0.5 - 0.6 cm long. Staminode 1 - 1.2 cm x 0.5 - 0.6 cm, light green in color, transverse, obovate, tip blunted, smooth, basal margin with thick violet-brown trichomes (plant 'hairs'). Ovary 4 - 8 cm long, fusiform, slightly curved, red brown in color with fine white hairs. Stigma transverse, oval, 0.6 - 0.7 cm wide x 0.5 cm high, light green to white, with short red hairs on the upper margin.</p>","","http://cypripedioideae.e-monocot.org/node/743","http://cypripedioideae.e-monocot.org/node/309","Cypripedioideae","eng","http://rs.tdwg.org/ontology/voc/SPMInfoItems#GeneralDescription","text/html","http://purl.org/dc/dcmitype/Text","165efd5b-0d40-4445-bf16-56cbffca6d0d","","c6f1d7a2-a184-4082-9476-e3de89c2c64b#general"
"urn:kew.org:wcs:taxon:257827","distribution","<p>N Peru.</p>","","http://cypripedioideae.e-monocot.org/node/733","","Cypripedioideae","eng","http://rs.tdwg.org/ontology/voc/SPMInfoItems#Distribution","text/html","http://purl.org/dc/dcmitype/Text","165efd5b-0d40-4445-bf16-56cbffca6d0d","","cdef3cb7-4cc3-4d86-97bb-12ae32af1790#distribution"
"urn:kew.org:wcs:taxon:257827","general","<p>A terrestrial or lithophytic herb, often forming large compact clumps; rhizomes short, stout. Stems short, bearing up to 9 leaves. Leaves coriaceous, linear-lanceolate, acute or acuminate, up to 55 cm long, 5 cm wide, glossy green or yellow-green above, paler below, imbricate at the base. Inflorescence erect, bearing 2–4 flowers in succession, 20–52 cm tall; peduncle terete, russet brown- pubescent, bearing a sheathing green acuminate sterile bract in middle; fertile bracts sheathing, lanceolate, acuminate, brown. Flowers showy, 10–20 cm in diameter, expanding in size after anthesis until maturity, with off-white to rose-pink sepals, and bright orchid-purple or rose-purple petals and an orchidpurple to fuchsia-red lip, the base of the lip white, the rim of the lip white with a yellow band at the base on each side below the staminode, with lines of purple spots within; the staminode white with a pink margin; buds maroon-brown covered with russet-brown hairs. Dorsal sepal concave, elliptic, obtuse; synsepal similar. Petals spreading or somewhat deflexed, oblong-elliptic to obovate, obtuse. Lip porrect, deeply cup-shaped, obovate to almost ovoid, white, spotted with red within, apical and lateral margins incurved, basal margins connate, the basal openings large and somewhat triangular. Column short; staminode convex, transversely elliptic, glabrous. Capsules 8–10.5cm long, 0.8–0.9 cm in diameter.</p>","","http://cypripedioideae.e-monocot.org/node/733","http://cypripedioideae.e-monocot.org/node/282","Cypripedioideae","eng","http://rs.tdwg.org/ontology/voc/SPMInfoItems#GeneralDescription","text/html","http://purl.org/dc/dcmitype/Text","165efd5b-0d40-4445-bf16-56cbffca6d0d","","cdef3cb7-4cc3-4d86-97bb-12ae32af1790#general"
"urn:kew.org:wcs:taxon:257827","habitat","<p>On southwest-facing, limestone cliffs, in primary montane forest; 1900–2000 m.</p>","","http://cypripedioideae.e-monocot.org/node/733","http://cypripedioideae.e-monocot.org/node/282","Cypripedioideae","eng","http://rs.tdwg.org/ontology/voc/SPMInfoItems#Habitat","text/html","http://purl.org/dc/dcmitype/Text","165efd5b-0d40-4445-bf16-56cbffca6d0d","","cdef3cb7-4cc3-4d86-97bb-12ae32af1790#habitat"
"urn:kew.org:wcs:taxon:332313","distribution","<p>SE Yunnan (Pingbian)</p>","","http://cypripedioideae.e-monocot.org/node/1811","http://cypripedioideae.e-monocot.org/node/320","Cypripedioideae","eng","http://rs.tdwg.org/ontology/voc/SPMInfoItems#Distribution","text/html","http://purl.org/dc/dcmitype/Text","aecfbb39-fcbd-4066-a8c3-ddfe274f36a3","","4af09f53-b4b3-49f2-913e-4068fa8a6185#distribution"
"urn:kew.org:wcs:taxon:332313","general","<p>Plants 10-15 cm tall, with a stout rhizome. Stem 5-8 cm, glabrous, covered by a sheath, apex with a subopposite leaf and bract prostrate on substrate. Leaf blade grayish green or green heavily spotted with purple-brown, suborbicular or broadly elliptic, 15-17 × 11-14 cm. Inflorescence terminal, 1-flowered, ebracteate; pedicel 5-7 cm, glabrous; ovary 2-2.5 cm, glabrous. Flower rather large; dorsal sepal yellowish green, very sparsely spotted with maroon; synsepal yellowish, tinged with grayish green, sparsely spotted with maroon; petals yellowish, densely spotted with maroon; lip yellowish spotted with maroon especially around mouth; staminode yellowish heavily spotted with maroon. Dorsal sepal ovate or broadly ovate, 4-5 × 3-4 cm, both surfaces glabrous, ciliate; synsepal lanceolate, 4-5 × 1.5-1.8 cm. Petals curved forward, enfolding lip, elliptic-oblong, 4.2-4.7 × 2.4-2.8(-3.4) cm, abaxially pubescent on upper side, ciliate along apical margin; lip pouched, slightly dorsiventrally flattened, 3.8-4.5 × 3-3.5 cm, ± papillate on front surface. Staminode tongue-shaped, 17-20 × ca. 5 mm, adaxially puberulent.</p>","","http://cypripedioideae.e-monocot.org/node/1811","http://cypripedioideae.e-monocot.org/node/320","Cypripedioideae","eng","http://rs.tdwg.org/ontology/voc/SPMInfoItems#GeneralDescription","text/html","http://purl.org/dc/dcmitype/Text","aecfbb39-fcbd-4066-a8c3-ddfe274f36a3","","4af09f53-b4b3-49f2-913e-4068fa8a6185#general"
"urn:kew.org:wcs:taxon:332313","habitat","<p>Wet but well-drained and humus-rich soils in thickets; ca. 2300 m.</p>","","http://cypripedioideae.e-monocot.org/node/1811","http://cypripedioideae.e-monocot.org/node/320","Cypripedioideae","eng","http://rs.tdwg.org/ontology/voc/SPMInfoItems#Habitat","text/html","http://purl.org/dc/dcmitype/Text","aecfbb39-fcbd-4066-a8c3-ddfe274f36a3","","4af09f53-b4b3-49f2-913e-4068fa8a6185#habitat"
"urn:kew.org:wcs:taxon:332318","distribution","<p>SE Yunnan (Malipo).</p>","","http://cypripedioideae.e-monocot.org/node/1812","http://cypripedioideae.e-monocot.org/node/320","Cypripedioideae","eng","http://rs.tdwg.org/ontology/voc/SPMInfoItems#Distribution","text/html","http://purl.org/dc/dcmitype/Text","aecfbb39-fcbd-4066-a8c3-ddfe274f36a3","","70251ee5-1b24-4709-ab5b-7cca3b5c0a0e#distribution"
"urn:kew.org:wcs:taxon:332318","general","<p>Plants 6-9 cm tall, with a stout rhizome. Stem short, covered by 2 sheaths, apex with 2 subopposite leaves prostrate on substrate. Leaf blade yellowish, spotted with maroon, very similar in color to petals and lip, broadly ovate to suborbicular, 12-14 × 12-14 cm, apex acute. Inflorescence terminal, 1-flowered, ebracteate; pedicel 2-3 cm, glabrous; ovary 1-2 cm, glabrous. Flower 4-5 cm in diam.; dorsal sepal and synsepal liver-colored; petals and lip yellowish, spotted with maroon; staminode liver-colored, with a yellow longitudinal stripe centrally and a narrow yellow margin. Dorsal sepal broadly ovate, 3-3.5 × 2.5-2.8 cm, both surfaces glabrous, minutely ciliate, apex acute; synsepal elliptic-ovate, slightly shorter and much narrower than dorsal sepal. Petals curved forward, enfolding lip, suboblong, ca. 4 × 1.5 cm, adaxially slightly pubescent, minutely ciliate, apex acute; lip pouched, strongly dorsiventrally flattened, ca. 2.5 × 2.5 cm, ± papillose on front surface. Staminode ovate-trullate, 12-13 mm, adaxially minutely papillate.</p>","","http://cypripedioideae.e-monocot.org/node/1812","http://cypripedioideae.e-monocot.org/node/320","Cypripedioideae","eng","http://rs.tdwg.org/ontology/voc/SPMInfoItems#GeneralDescription","text/html","http://purl.org/dc/dcmitype/Text","aecfbb39-fcbd-4066-a8c3-ddfe274f36a3","","70251ee5-1b24-4709-ab5b-7cca3b5c0a0e#general"
"urn:kew.org:wcs:taxon:332318","habitat","<p>Grassy and humus-rich places in forests or thickets; 2200-2300 m.</p>","","http://cypripedioideae.e-monocot.org/node/1812","http://cypripedioideae.e-monocot.org/node/320","Cypripedioideae","eng","http://rs.tdwg.org/ontology/voc/SPMInfoItems#Habitat","text/html","http://purl.org/dc/dcmitype/Text","aecfbb39-fcbd-4066-a8c3-ddfe274f36a3","","70251ee5-1b24-4709-ab5b-7cca3b5c0a0e#habitat"
"urn:kew.org:wcs:taxon:344585","distribution","<p>Known only from the western cordillera of the Andes in the NW Ecuador/Colombia border region.</p>","","http://cypripedioideae.e-monocot.org/node/731","http://cypripedioideae.e-monocot.org/node/285","Cypripedioideae","eng","http://rs.tdwg.org/ontology/voc/SPMInfoItems#Distribution","text/html","http://purl.org/dc/dcmitype/Text","165efd5b-0d40-4445-bf16-56cbffca6d0d","","cbdd3cb1-e8c3-4d6b-98e4-28e8e2ac01a7#distribution"
"urn:kew.org:wcs:taxon:344585","general","<p>Plant lithophytic. Leaves linear, acute, up to 15 × 1.3–2 cm, mid-green. Inflorescence erect to arching-suberect, 13–16 cm long, unbranched or with one branch, flowers produced in succession; peduncle purple, finely white-pubescent; sterile bract on peduncle acute, 2–3 cm long, green; fertile bracts conduplicate, ovate-lanceolate, acute, 2–2.5 × 1 cm, green with a purple base. Flowers with pale pink sepals, white petals flushed with pale pink on back, and white staminode with a yellow central spot; lip pink with purple- and pink-spots and with a yellow stripe along the back wall within; pedicel and ovary 5.5–6.5 × 0.2–0.3 cm, purple, finely white-pubescent. Dorsal sepal elliptic, obtuse, 2.1–2.2 × 1.2–1.3 cm, lateral margins reflexed, finely pubescent on both surfaces; synsepal similar in shape, shorter than the lip, 2–2.2 × 1.6–2 cm, bi-keeled on reverse, margins reflexed. Petals elliptic to obovate, rounded, 2.4 × 1.6 cm, margins reflexed, finely white pubescent on inner surface. Lip urceolate, 2.1 × 1.2–1.4 cm, finely pubescent on outside; side margins incurved, more so at the base, hairy within and without. Column 0.6 cm long; staminode obtrullate, 0.7 × 0.6 cm, bifid at tip; anthers small, bilocular; stigma 4.5–5 mm long, spatulate, hidden by staminode.</p>","","http://cypripedioideae.e-monocot.org/node/731","http://cypripedioideae.e-monocot.org/node/285","Cypripedioideae","eng","http://rs.tdwg.org/ontology/voc/SPMInfoItems#GeneralDescription","text/html","http://purl.org/dc/dcmitype/Text","165efd5b-0d40-4445-bf16-56cbffca6d0d","","cbdd3cb1-e8c3-4d6b-98e4-28e8e2ac01a7#general"
"urn:kew.org:wcs:taxon:344585","habitat","<p>On rocks, by fast-flowing streams, 500–1000 m.</p>","","http://cypripedioideae.e-monocot.org/node/731","http://cypripedioideae.e-monocot.org/node/285","Cypripedioideae","eng","http://rs.tdwg.org/ontology/voc/SPMInfoItems#Habitat","text/html","http://purl.org/dc/dcmitype/Text","165efd5b-0d40-4445-bf16-56cbffca6d0d","","cbdd3cb1-e8c3-4d6b-98e4-28e8e2ac01a7#habitat"
"urn:kew.org:wcs:taxon:458919","diagnostic","<p>A varietate typica foliis fere duplo latiore, floribus aliquantum mai oribus, nervis reticulatis purpureis sepalum dorsale pro parte maxima tegentibus differt.</p>","","http://cypripedioideae.e-monocot.org/node/752","http://cypripedioideae.e-monocot.org/node/312","Cypripedioideae","eng","http://rs.tdwg.org/ontology/voc/SPMInfoItems#DiagnosticDescription","text/html","http://purl.org/dc/dcmitype/Text","165efd5b-0d40-4445-bf16-56cbffca6d0d","","9cafabef-fe68-461f-8652-75fcc92ebe3e#diagnostic"
"urn:kew.org:wcs:taxon:458919","distribution","<p>Laos, Bolikhamxai Province, Lak Xao district.</p>","","http://cypripedioideae.e-monocot.org/node/752","http://cypripedioideae.e-monocot.org/node/312","Cypripedioideae","eng","http://rs.tdwg.org/ontology/voc/SPMInfoItems#Distribution","text/html","http://purl.org/dc/dcmitype/Text","165efd5b-0d40-4445-bf16-56cbffca6d0d","","9cafabef-fe68-461f-8652-75fcc92ebe3e#distribution"
"urn:kew.org:wcs:taxon:458919","general","<p>Shoots densely clustered. Roots to at least 35 cm long, 3-6 mm diam., villose. Stem very short, 4- 6 -leaved. Leaves linear, 12- 19 by 1.8 - 2.9 cm, glabrous, at apex more or less unequally bilobed, with rounded to sub-acute lobes, the longest lobe sometimes sub-falcate, up to 3 mm long, between the lobes with a shorter subulate mucro. Inflorescence 1-flowered, erect. Peduncle 10 - 12 cm long, 3 mm diam., densely villose-pubescent. Floral bract pubescent at the base, otherwise glabrous, folded lengthwise, in lateral view forming an obliquely elliptic, obtuse blade, 3.8 -  4.6 by 1.2 - 1.5 cm. Ovary rounded-triangular in cross-section, attenuate to the apex, 3 cm by 6 mm, densely pubescent. Dorsal sepal broadly elliptic, 5 by 3.2 cm, broadly rounded at apex, inside grooved along the mid-vein, outside keeled along the midvein and finely pubescent, with somewhat longer hairs on the keel, lateral margins recurved, apical part more or less bent forward with incurved margins. Synsepal broadly ovate, 4 - 5 by 2.8 cm, rounded-subacute at apex, outside finely pubescent. Petals linear-obovate, 5 by 1.4 cm, rounded or slightly 3-dentate at apex, margins somewhat undulate, inside at the base with a small patch of hairs. Lip slipper-shaped, claw 1.5 by 1.2 cm, shoe 3-5 by 2.3 cm, with 1.2 cm long, erect lateral lobes. Column 6 mm long excluding stigma and staminode, finely pubescent; connective bean-shaped, 2.5 mm long, anther 2 mm long, pollen mass gel-like, sticky; staminode shield-like, obovate, apex rounded with a very short obtuse apical lobe, in the basal part finely pubescent, at 4 mm below the apex with a 2.3 mm high, 2 mm wide, laterally flattened, rounded-truncate projection; stigma obliquely peltate, sub-orbicular, 7 mm wide. Colours: Roots with very light brown hairs. Leaves mid-green with very narrow translucent margins, paler green on underside. Peduncle dark reddish purple. Floral bract pale green heavily marked with dark purple spots arranged in lines, sometimes the top half without spots. Ovary dark purple. Dorsal sepal very pale green, white in apical fourth, almost entirely covered with purple reticulate veins, except for an unmarked marginal zone at apex, usually with a strong, purple, central stripe from base to apex. Synsepal very pale brownish green, in the basal part with small dark purple spots, sometimes arranged in two rows. Petals pale greenish brown with dull purple reticulate veins, at the base with dark purple hairs. Lip pale green suffused with pale purple-brown, inside very finely spotted purple. Column pale yellow, anther whitish, pollen masses deep yellow, staminode light dull yellow with purple hairs, the projection glossy deep yellow; stigma white.</p>","","http://cypripedioideae.e-monocot.org/node/752","http://cypripedioideae.e-monocot.org/node/312","Cypripedioideae","eng","http://rs.tdwg.org/ontology/voc/SPMInfoItems#GeneralDescription","text/html","http://purl.org/dc/dcmitype/Text","165efd5b-0d40-4445-bf16-56cbffca6d0d","","9cafabef-fe68-461f-8652-75fcc92ebe3e#general"
"urn:kew.org:wcs:taxon:458919","habitat","<p>Lithophyte on vertical cliff on summit of limestone hill in open semi-deciduous forest with <em>Euphorbia </em>aff. <em>antiquorum</em>, <em>Dracaena fragrans</em>, <em>Sterculia</em> sp., and other tree species, <em>Begonia</em> sp. and various other herbs, ferns and orchids such as <em>Coloegyne viscosa, Pholidota imbricata</em>, <em>Acampe rigida, Panisea uniflora, Bulbophyllum</em> aff. <em>orientale,</em> and others. Altitude c. 500 m.</p>","","http://cypripedioideae.e-monocot.org/node/752","http://cypripedioideae.e-monocot.org/node/312","Cypripedioideae","eng","http://rs.tdwg.org/ontology/voc/SPMInfoItems#Habitat","text/html","http://purl.org/dc/dcmitype/Text","165efd5b-0d40-4445-bf16-56cbffca6d0d","","9cafabef-fe68-461f-8652-75fcc92ebe3e#habitat"
"urn:kew.org:wcs:taxon:458933","distribution","<p>S to SW Yunnan (Mojiang county and Yingjiang county?).</p>","","http://cypripedioideae.e-monocot.org/node/757","http://cypripedioideae.e-monocot.org/node/322","Cypripedioideae","eng","http://rs.tdwg.org/ontology/voc/SPMInfoItems#Distribution","text/html","http://purl.org/dc/dcmitype/Text","165efd5b-0d40-4445-bf16-56cbffca6d0d","","ebaf2888-64db-4f44-8781-556ea6dac0e6#distribution"
"urn:kew.org:wcs:taxon:458933","general","<p>This variety differs from the typical variety (<em>P. villosum</em> var.<em> villosum</em>) by its peduncle and ovary very densely covered with white long hairs 2- 3(- 5) mm long, narrower dorsal sepal 2.2 -2.9 cm wide with its basal margins almost not recurved and abaxially densely white-pubescent toward its apex and base and along midvein.</p>","","http://cypripedioideae.e-monocot.org/node/757","http://cypripedioideae.e-monocot.org/node/322","Cypripedioideae","eng","http://rs.tdwg.org/ontology/voc/SPMInfoItems#GeneralDescription","text/html","http://purl.org/dc/dcmitype/Text","165efd5b-0d40-4445-bf16-56cbffca6d0d","","ebaf2888-64db-4f44-8781-556ea6dac0e6#general"
"urn:kew.org:wcs:taxon:458933","habitat","<p>On rocks in forests or thickets or on cliffs along dry and hot valleys at an elevation of 800 - 900 m. Note: This taxon was described based on cultivated plants introduced from a nursery in southwestern Yunnan. It was said that the plants were collected form Yingjiang region, but we failed to discover them there. Until very recently this variety was found in Mojiang county where it was seen along a dry and hot valley.</p>","","http://cypripedioideae.e-monocot.org/node/757","http://cypripedioideae.e-monocot.org/node/322","Cypripedioideae","eng","http://rs.tdwg.org/ontology/voc/SPMInfoItems#Habitat","text/html","http://purl.org/dc/dcmitype/Text","165efd5b-0d40-4445-bf16-56cbffca6d0d","","ebaf2888-64db-4f44-8781-556ea6dac0e6#habitat"
"urn:kew.org:wcs:taxon:53869","distribution","<p>A genus of about 47 species widespread in Europe, temperate Asia across to Japan and China and the Himalayas, Sakhalin, the Kurile and Aleutian Islands, North America, and south to Guatemala and Honduras. (PC).</p>","","http://cypripedioideae.e-monocot.org/node/761","http://cypripedioideae.e-monocot.org/node/762","Cypripedioideae","eng","http://rs.tdwg.org/ontology/voc/SPMInfoItems#Distribution","text/html","http://purl.org/dc/dcmitype/Text","165efd5b-0d40-4445-bf16-56cbffca6d0d","","37cf2c36-a73f-4c10-bc39-bcae41fc910a#distribution"
"urn:kew.org:wcs:taxon:53869","ecology","<p>Our knowledge of the ecology of most hardy slipper orchids is still poor. This is particularly true of Asiatic and Mexican species, including those which are most narrowly endemic. The current vogues in many countries for habitat restoration and management and for reintroduction of rare species have emphasized the need for more information in order to provide optimal conditions for reintroduction. Detailed ecological observations and analyses are lacking for most species of <em>Cypripedium</em>, but the general ecological preferences of a number of species have been recorded. Most species grow in colonies. The colonies are small in some species, such as <em>C. elegans</em>, <em>C. margaritaceum, </em>and <em>C. lichiangense</em>, but can be extensive, covering hundreds of hectares, in species such as <em>C. macranthos</em> and <em>C. tibeticum</em>. Much depends on the extent of suitable habitat because most species seem to have rather specific edaphic, climatic, and shade requirements.<br /><br/>	Seasonality. All temperate slipper orchids are found in climates with a distinct seasonality, growing in the spring, flowering in early to mid-summer and setting seed in the autumn. They survive dormancy by storing food reserves in their fleshy rhizomes, and the dormant shoot lies with its tip at or just below the soil surface. Growth commences as the weather improves in early spring, influenced by increasing warmth and moisture. The majority of species flower in May, June, and early July. However, flowering can be as early as April in species such as <em>C. kentuckiense</em> and C. formosanum and as late as August in <em>C. irapeanum</em> and <em>C. molle</em>.<br /><br/>	A number of Asian species, such as <em>C. guttatum, C. himalaicum</em>, and <em>C. tibeticum</em>, are found most commonly in montane grassland and meadows. All grow at elevations of up to 4000 m or more, and the grassland is covered by deep snow in the winter and early spring. As the snow melts in May, <em>C. tibeticum</em> emerges among the brown grasses and flowers as its young leaves develop.</p><br/><p>Perner (personal communication) examined the distribution of <em>C. macranthos, C. calceolus</em>, and <em>C. shanxiense</em> in Primorsk in Siberia. He also noted that <em>C. calceolus</em> and <em>C. </em><em>shanxiens</em>e grow in slightly drier sites that <em>C. macranthos</em>. <em>Cypripedium shanxiense</em> grows in more shaded situations than <em>C. calceolus.</em><br /><br/>	Substrate and pH. In Europe, <em>C. calceolus</em> is a well-known calcicole growing in. alkaline or rarely neutral soils. In England its former localities were on oolitic and magnesian limestone on north-facing slopes in light shade of oak and hazel woodland (Summerhayes 1968). However, Perner (personal communication) reports that he found it growing in slightly acidic conditions (pH 6) in eastern Siberia. In central Europe it grows in conifer forest and on the edges of mixed deciduous woods, often in flat or sloping sites, up to an elevation of 2000 m or more. In places it forms large colonies with individual plants bearing many shoots.<br /><br/>	Other plants often in the same habitat can comprise a single shoot, the propensity to produce clumps related to the branching of the rhizome.</p><br/><p>Many other Eurasian species are apparently calicoles, the extensive limestone regions of eastern Asia being host to many <em>Cypripedium</em> species. Species such as <em>C. flavum, C. margaritaceum, C, lichiangense, C. forrestii,</em> <em>C. henryi </em>and <em>C. debile</em> grow in mixed deciduous woods of poplar, birch, pine, fir, and larch. The substrate is hard limestone and the soils thin, comprising leaf litter and humus derived from the leaves of the forest trees with its understory dominated by rhododendrons. Such soils may not be alkaline; the author has measured a pH of around 5.5. The fact that the habitats often sustain a rich ericaceous flora confirms this. More work is needed to establish the effects of substrate on the ecology of Asiatic species. Perner (personal communication) measured the pH of soils where <em>C. macanthos</em> and <em>C. shanxiense</em> grow in eastern Siberia and found the soils ranged from neutral to slightly acidic (pH 6).</p><br/><p>The ecological preferences of the North American species have been catalogued by a number of authors (e.g. Morris and Eames 1929; Correll 1950; Luer 1975; Sheviak 1983; Griesbach and Asher 1983; Case 1987). Several species grow in acidic conditions, but Case makes the point that some of these grow in other habitats as well, for example <em>C. acaule</em> is recorded from acidic, mineral-poor <em>Larix-Picea</em> dominated bogs and other marshy habitats but also in pine-barrens on deep dry sands; <em>C. parviflorum</em> var. <em>pubescens</em> can grow in neutral or alkaline bogs; acidic, sterile, damp sandy soil with little vegetation; and in neutral to alkaline soils in deciduous woods and beach flats. Sheviak (1983) considered that soil chemistry is the most critical factor in the establishment of orchids because of its effect on the mycorrhizal fungi. The solubility of nutrients is particularly affected by pH, and levels of critical nutrients may allow a species to grow in both acidic and alkaline habitats but not in neutral ones where elements such as phosphorus, manganese, and boron are present in higher concentrations. Griesbach and Asher (1983) noted that <em>C. reginae</em> grows equally well in slightly acid (pH 6.3) or slightly alkaline soils (pH 7.8). </p><br/><p>Rainfall and moisture. All temperate slipper orchids need adequate moisture during the growing season, but their tolerance of moisture in the substrate can vary substantially. <em>Cypripedium acaule</em> is recorded from both very wet habitats such as Sphagnum bogs and dry deep sands. Sharp drainage is a feature of most substrates that slipper orchids occupy. Adequate water supply during the growing season is essential, but too much moisture during dormancy may lead to shoot rot, as many growers have found to their cost.</p><br/><p><br/>	Succession. The effects of vegetational succession can be dramatic on temperate slipper orchid populations. Case (1987) reported that a thriving colony of <em>C. reginae</em> growing in a balsam fir-cedar bog declined dramatically when deer grazing was reduced. The deer heavily grazed the cedar, creating open lightly shaded or sunny glades in the forest where, in 1946, over 2000 plants flourished. By 1957 the reduction of the deer population by hunting had led to the regeneration of cedar and the shading of the glades. By 1960 most of the plants had disappeared or become spindly, almost like seedlings. Clearance of cedar by hand allowing more light into the forest resulted in the reappearance of flowering plants by 1962.</p><br/><p><br/>	It is not unusual to find areas where a few old clumps of <em>C. calceolus</em>, <em>C. parviflorum</em> var. <em>pubescens </em>or <em>C. acaule</em> survive in old woodland but with little or no sign of young seedlings. Conversely, in neighbouring areas where older trees have been cleared, seedlings may be common but large plants absent. Habitat management has been successful in restoring slipper orchid habitats to optimal level. In Europe there are several sites of <em>C. calceolus</em> in Germany and Switzerland that are carefully managed to maintain orchid populations at high levels. Clearance of heavily shaded areas improves light levels and provides bare soil where seed germination, and seedling growth is encouraged. In North America prairie management regimes have increased the populations of the rare <em>C. candidum</em> in several middle American states. (PC).</p>","","http://cypripedioideae.e-monocot.org/node/761","http://cypripedioideae.e-monocot.org/node/762","Cypripedioideae","eng","http://rs.tdwg.org/ontology/voc/SPMInfoItems#Ecology","text/html","http://purl.org/dc/dcmitype/Text","165efd5b-0d40-4445-bf16-56cbffca6d0d","","37cf2c36-a73f-4c10-bc39-bcae41fc910a#ecology"
"urn:kew.org:wcs:taxon:53869","general","<p>Terrestrial herbs. Roots elongate, fibrous, arising from a short to elongate rhizome; rhizomes present, short to elongate, creeping. Shoots erect, leafy, clustered or well spaced, terete, hairy, glandular or glabrous, the base enclosed by two to four sheathing sterile bracts, one- to several-leaved above; pseudo-bulbs absent. Leaves one-several, usually plicate, prostrate, spreading or suberect, lanceolate, ovate, elliptic, oblong or cordate, obtuse to acute or acuminate, green, spotted with blackish maroon in some species, glabrous or hairy, ciliate or not on the margins. Inflorescence terminal, one- to many-flowered; rachis terete, hairy, glandular or glabrous; bracts usually leaf-like but smaller than the uppermost leaf, rarely linear. Flowers usually showy, con-colorous or two-coloured; pedicel obscure to elongate, elongating after fertilization in some species; ovary unilocular, three-ribbed, glabrous, hairy or glandular. Dorsal sepal erect to hooded over lip, ovate, lanceolate or elliptic, obtuse, acute or acuminate, glabrous or pubescent on the outer surface, rarely pubescent within, ciliate or not; lateral sepals usually fused to form a concave synsepal that is similar to the dorsal sepal, but free and linear-lanceolate in section Criosanthes. Petals free, spreading, incurved or clasping the sides of the lip, elliptic, ovate, lanceolate, linear-lanceolate or sub-pandurate, rounded, obtuse, acute or acuminate, often pubescent in basal half within, usually ciliate. Lip deeply pouched and inflated, slipper-shaped or urn-shaped, glabrous or hairy on outer surface; side lobes incurved, entire, often much reduced; midlobe deeply saccate, incurved or not on front margin, hairy within especially on lower surface. Column porrect, short, stalked; anthers two, bilocular, borne on short obtuse to acute filaments; pollen powdery or viscid; staminode terminal on column, sessile or stalked, oblong, ovate, cordate or linear, flat, convex or conduplicate, glabrous to papillose or finely pubescent, ciliate or not; stigma stalked, dependent, tripartite, more or less papillose. Capsule erect to pendent, three-ribbed, cylindrical to almost ellipsoidal. (PC).</p>","","http://cypripedioideae.e-monocot.org/node/761","http://cypripedioideae.e-monocot.org/node/762","Cypripedioideae","eng","http://rs.tdwg.org/ontology/voc/SPMInfoItems#GeneralDescription","text/html","http://purl.org/dc/dcmitype/Text","165efd5b-0d40-4445-bf16-56cbffca6d0d","","37cf2c36-a73f-4c10-bc39-bcae41fc910a#general"
"urn:kew.org:wcs:taxon:53869","habitat","<p>Temperate slipper orchids are found over an extensive latitudinal range, extending from north of the Arctic Circle (about 70° North) in Alaska to 25° North in south-west China and even farther south (about 14° North) in Central America. In the northern part of their distribution slipper orchids are found from sea level into the lower hills, occupying coniferous forests, mixed deciduous woodlands, bogs, fens, grasslands or prairies. Farther south they usually inhabit montane woodlands and grasslands at higher elevation. <em>Cypripedium himalaicum </em>has been reported from as high as 4900 m in the Himalayas.</p><br/><p>They usually grow in light, moderate or deep shade. <em>Cypripedium tibeticum </em>can thrive in full sun but, in contrast, Griesbach and Asher (1983) reported that <em>C. acaule</em>, C<em>. parviflorum</em> var. <em>parviflorum</em>, and <em>Cypripedium arietinum </em>grow in deep shade on raised acid bogs and their margins. However, in other woodland species, forest clearance may allow temperate slipper orchids to persist in more open situations, but reproductive success may be much reduced. Few thrive in full sun, but <em>C. candidum</em> is a species of the North American prairies. <em>Cypripedium </em><em>guttatum</em> and <em>C. tibeticum</em> are also commonly found in high-elevation grasslands in Asia. A number of species grow in bogs, fens or along the sides of streams. <em>Cypripedium reginae</em> and <em>C. parviflorum var. parviflorum</em> are characteristic plants of the calcareous fens of North America. <em>Cypripedium californicum</em> grows along turbulent mountain streams in northern California and southern Oregon and must have its rhizomes in damp soil most of the growing season. (PC).</p>","","http://cypripedioideae.e-monocot.org/node/761","http://cypripedioideae.e-monocot.org/node/762","Cypripedioideae","eng","http://rs.tdwg.org/ontology/voc/SPMInfoItems#Habitat","text/html","http://purl.org/dc/dcmitype/Text","165efd5b-0d40-4445-bf16-56cbffca6d0d","","37cf2c36-a73f-4c10-bc39-bcae41fc910a#habitat"
"urn:kew.org:wcs:taxon:53870","biology","<p>Flowering in April to June.</p>","","http://cypripedioideae.e-monocot.org/node/168","http://cypripedioideae.e-monocot.org/node/286","Cypripedioideae","eng","http://rs.tdwg.org/ontology/voc/SPMInfoItems#Biology","text/html","http://purl.org/dc/dcmitype/Text","165efd5b-0d40-4445-bf16-56cbffca6d0d","","11d74e40-656d-4bbb-80aa-4b8fe076b5d5#biology"
"urn:kew.org:wcs:taxon:53870","distribution","<p>Widespread in North America, most abundandy in the eastern and northeastern parts of its range. Canada (Newfoundland, Nova Scotia, New Brunswick, Prince Edward Island, Quebec, Ontario west to Saskatchewan and Alberta), U.S.A. (Ne,v England south to South Carolina, Georgia, Tennessee and Alabama and west to Minnesota, Ohio, Indiana, Kentucky).</p>","","http://cypripedioideae.e-monocot.org/node/168","http://cypripedioideae.e-monocot.org/node/286","Cypripedioideae","eng","http://rs.tdwg.org/ontology/voc/SPMInfoItems#Distribution","text/html","http://purl.org/dc/dcmitype/Text","165efd5b-0d40-4445-bf16-56cbffca6d0d","","11d74e40-656d-4bbb-80aa-4b8fe076b5d5#distribution"
"urn:kew.org:wcs:taxon:53870","ecology","<p>In a variety of habitats from wet sphagnum bog to dry Pinus (pine) forest, usually in moderate shade where the soil is rich in humus, strongly acidic and thoroughly aerated. Flowering in April to June.</p>","","http://cypripedioideae.e-monocot.org/node/168","http://cypripedioideae.e-monocot.org/node/286","Cypripedioideae","eng","http://rs.tdwg.org/ontology/voc/SPMInfoItems#Ecology","text/html","http://purl.org/dc/dcmitype/Text","165efd5b-0d40-4445-bf16-56cbffca6d0d","","11d74e40-656d-4bbb-80aa-4b8fe076b5d5#ecology"
"urn:kew.org:wcs:taxon:53870","general","<p>A terrestrial herb 20-45 cm tall, with a very short erect underground stem, 1-7 cm long, covered by two to three glabrous tubular sheaths and growing from a short underground rhizome. Leaves nvo, plicate, basal, spreading-suberect, elliptic, 10-28 cm long, 5-15 cm wide, glandular-pubescent, ciliate, glossy bright green. Inflorescence one- or rarely two-flowered; peduncle erect, to 40 cm long, glandular-pubescent; bract arching over flower, foliaceous, lanceolate, acuminate, 4-5 cm long, 1-1.5 cm wide, glandular- pubescent. Flower large, nutant, with yellow-green to maroon sepals and petals and a pink or rarely white lip, the staminode green to pink; pedicel and ovary 1-1.5 cm long, glandular-pubescent. Dorsal sepal often arching over lip, ovate- to elliptic-lanceolate, acuminate, 3-5 cm long, 0.5-1.7 cm wide, glandular-ciliate on basal margins, sparsely glandular-pubescent without and within; synsepal elliptic- to ovate-lanceolate, acute to obtuse, 3-4.5 cm long, 1-2.3 cm wide, sparsely glandular-pubescent without, glandular-ciliate. Petals deflexed at 45°, slightly twisted, slightly falcate, linear-lanceolate to lanceolate, acute, 4-6 cm long, 1-1.7 cm wide, densely pubescent at the base within. Lip ellipsoid-obovoid, longer than the sepals, 4-6 cm long, 2.5-3.5 cm wide, densely pubescent on inner surface at base, pubescent on front margin and around mouth on outer surface, lacking discernable side lobes, the orifice elongate and narrow, the margins incurved except at the apex. Column 1-1.2 cm long, pubescent on dorsal surface; staminode convex, suborbicular- rhombic to ovoid-deltoid, obtuse to 1.8 cm long and 1.4 cm wide, densely pubescent.</p>","","http://cypripedioideae.e-monocot.org/node/168","http://cypripedioideae.e-monocot.org/node/286","Cypripedioideae","eng","http://rs.tdwg.org/ontology/voc/SPMInfoItems#GeneralDescription","text/html","http://purl.org/dc/dcmitype/Text","165efd5b-0d40-4445-bf16-56cbffca6d0d","","11d74e40-656d-4bbb-80aa-4b8fe076b5d5#general"
"urn:kew.org:wcs:taxon:53897","distribution","<p>Canada (Quebec and Ontario west to Manitoba), U.S.A. (Maine, Vermont, New Hampshire, Massachusetts, New York, Connecticut, Michigan, Wisconsin, Illinois, Minnesota).</p>","","http://cypripedioideae.e-monocot.org/node/164","http://cypripedioideae.e-monocot.org/node/286","Cypripedioideae","eng","http://rs.tdwg.org/ontology/voc/SPMInfoItems#Distribution","text/html","http://purl.org/dc/dcmitype/Text","165efd5b-0d40-4445-bf16-56cbffca6d0d","","5f9b424d-9a8f-4c6e-a3e9-d18ae4aa5748#distribution"
"urn:kew.org:wcs:taxon:53897","ecology","<p>In cold sphagnum, Larix (tamarack), Thuja (arborvitae and cedar) swamps and bogs, in damp coniferous forest and on wooded rocky slopes; sea level to 1000 m.</p>","","http://cypripedioideae.e-monocot.org/node/164","http://cypripedioideae.e-monocot.org/node/286","Cypripedioideae","eng","http://rs.tdwg.org/ontology/voc/SPMInfoItems#Ecology","text/html","http://purl.org/dc/dcmitype/Text","165efd5b-0d40-4445-bf16-56cbffca6d0d","","5f9b424d-9a8f-4c6e-a3e9-d18ae4aa5748#ecology"
"urn:kew.org:wcs:taxon:53897","general","<p>A terrestrial herb with one to several clustered stems to 32 cm tall, growing from a short rhizome with fibrous roots. Stems slender, terete, bearing three to four leaves in the apical half, pubescent, covered almost entirely by three to four tubular sheathes. Leaves suberect or ascending, narrowly elliptic-lanceolate, acute, 5-10 cm long, 1-3 cm wide, bluish green. Inflorescence one-flowered, 4-10 cm long; peduncle slender, wiry, densely shortly pubescent and glandular especially above; bract lanceolate, usually longer than the flower, 2-5 cm long. Flower with purple-green sepals and petals, the lip white heavily veined and mottled with purple except around the mouth; pedicel and ovary 0.8-1.5 cm long, densely shortly glandular pubescent. Dorsal sepal narrowly ovate, acuminate, 1.5-2.5 cm long, 0.5-1.1 cm wide, pubescent and ciliate; lateral sepals deflexed, linear-lanceolate, acute, 1.5-2 cm long, 0.20.4 cm wide, pubescent and ciliate. Petals porrect or deflexed, linear, acute, 1.3-2.2 cm long, 0.1-0.2 cm wide, ciliate. Lip obliquely conical, pointed, 1.5-2.5 cm long, 1-2 cm across, densely white pubescent on the incurved margin of mouth, pubescent on front surface. Column short; staminode concave, clawed, suborbicular, c.5 mm long, 4 mm wide.</p>","","http://cypripedioideae.e-monocot.org/node/164","http://cypripedioideae.e-monocot.org/node/286","Cypripedioideae","eng","http://rs.tdwg.org/ontology/voc/SPMInfoItems#GeneralDescription","text/html","http://purl.org/dc/dcmitype/Text","165efd5b-0d40-4445-bf16-56cbffca6d0d","","5f9b424d-9a8f-4c6e-a3e9-d18ae4aa5748#general"
"urn:kew.org:wcs:taxon:53920","biology","<p>Flowering in June and July.</p>","","http://cypripedioideae.e-monocot.org/node/174","http://cypripedioideae.e-monocot.org/node/286","Cypripedioideae","eng","http://rs.tdwg.org/ontology/voc/SPMInfoItems#Biology","text/html","http://purl.org/dc/dcmitype/Text","165efd5b-0d40-4445-bf16-56cbffca6d0d","","aa71b80f-a646-4e6f-a919-81fb25feada0#biology"
"urn:kew.org:wcs:taxon:53920","distribution","<p>China (SW. Gansu, W. Sichuan, NW. Yunnan).</p>","","http://cypripedioideae.e-monocot.org/node/174","http://cypripedioideae.e-monocot.org/node/286","Cypripedioideae","eng","http://rs.tdwg.org/ontology/voc/SPMInfoItems#Distribution","text/html","http://purl.org/dc/dcmitype/Text","165efd5b-0d40-4445-bf16-56cbffca6d0d","","aa71b80f-a646-4e6f-a919-81fb25feada0#distribution"
"urn:kew.org:wcs:taxon:53920","ecology","<p>On banks of mountain streams, in gorges in the forest zone and in sunny glades in woodland, growing amongst mosses; 2400-3600 m. Flowering in June and July.</p>","","http://cypripedioideae.e-monocot.org/node/174","http://cypripedioideae.e-monocot.org/node/286","Cypripedioideae","eng","http://rs.tdwg.org/ontology/voc/SPMInfoItems#Ecology","text/html","http://purl.org/dc/dcmitype/Text","165efd5b-0d40-4445-bf16-56cbffca6d0d","","aa71b80f-a646-4e6f-a919-81fb25feada0#ecology"
"urn:kew.org:wcs:taxon:53920","general","<p>A dwarf creeping terrestrial herb with a slender elongate subterranean rhizome, to 7 cm long, 1.5 mm in diameter, bearing scattered occasional slender roots, forming large colonies. Stems short, erect, subterranean, bifoliate, 1.6-3 cm long, covered by two sheaths. Leaves spreading or suberect, elliptic, obtuse to shortly apiculate, 5-6.5 cm long, 2.2-2.7 cm wide. Inflorescence erect, 7-8 cm long, one-flowered, ebracteate. Flower small, held clear of the leaves, greenish or reddish with brown stripes, with a golden yellow lip, and a noxious aromatic scent; pedicel slender, 4.5-5 cm long, sparsely pubescent; ovary 0.9-1.1 mm long, sparsely pubescent on ridges. Dorsal sepal elliptic or ovate-elliptic, shortly apiculate or acute, 1.3-2.1 cm long, 0.8-1 cm wide, glabrous; synsepal elliptic to elliptic-ovate, obtuse or shortly apiculate, 1.4-1.8 cm long, 0.8-1 cm wide, glabrous. Petals curved forwards, sometjmes clasping the lip, obliquely oblong, acute, 1.4-1.8 cm long, 0.4-0.7 cm wide, glabrous. Lip small, circular from above, dorsiventrally flatted, glossy-waxy, 1.1-1.4 cm long, usually ornamented in front with tubercles. Staminode elliptic-oblong, rounded at apex, 6 mm long, 4 mm wide, minutely papillose.</p>","","http://cypripedioideae.e-monocot.org/node/174","http://cypripedioideae.e-monocot.org/node/286","Cypripedioideae","eng","http://rs.tdwg.org/ontology/voc/SPMInfoItems#GeneralDescription","text/html","http://purl.org/dc/dcmitype/Text","165efd5b-0d40-4445-bf16-56cbffca6d0d","","aa71b80f-a646-4e6f-a919-81fb25feada0#general"
"urn:kew.org:wcs:taxon:53948","ecology","<p>In partial shade in open woodland and scrub under conifers, species of Quercus (oak), Fraxinus (ash), and Corylus (hazel), in lime-rich soils over limestone, rarely in full sunlight at higher elevations; sea level to 2500 m. Perner (pers. comm.) reports that in eastern Siberia it is found growing in neutral or slightly acidic (pH 6) conditions.</p>","","http://cypripedioideae.e-monocot.org/node/145","http://cypripedioideae.e-monocot.org/node/286","Cypripedioideae","eng","http://rs.tdwg.org/ontology/voc/SPMInfoItems#Ecology","text/html","http://purl.org/dc/dcmitype/Text","165efd5b-0d40-4445-bf16-56cbffca6d0d","","e02efe26-9c77-4b50-b7bf-2d96d0e8674d#ecology"
"urn:kew.org:wcs:taxon:53948","general","<p>A terrestrial herb 15-60 cm tall, with a short stout creeping rhizome and fibrous roots, often forming clumps. Erect stems glandular-pubescent, terete, leafy above. Leaves three to four, suberect-spreading, strongly pleated, often with upcurved sides, elliptic to ovate, rarely lanceolate, acute to acuminate, 6-18 cm long, 3-9 cm wide, green. Inflorescence one- or less commonly two-flowered; bracts leaf-like, lanceolate to ovate or elliptic-ovate, acuminate, 1-6 cm long. Flowers showy, the sepals and petals maroon or rarely green, the lip yellow spotted within with red, the staminode yellow spotted with red; pedicel and ovary c. 3 cm long, shortly glandular- pubescent. Dorsal sepal suberect, elliptic-lanceolate or ovate, acuminate, 3.5-5 cm long, 1.5-2 cm wide, rarely slightly twisted towards apex, ciliate. Synsepal elliptic-lanceolate or lanceolate, acuminate and bidenticulate at apex, 3.5-5 cm long, 1.5-1.8 cm wide, the sides recurved somewhat, ciliate. Petals deflexed at c. 45° to horizontal, spirally twisted one to three times, linear-tapering, acute or acuminate, 3.5-6~5cm long, 0.5-0.7 cm wide, pubescent at base within. Lip glossy, ellipsoidal to obovoid, 3-5.3 cm long, 2.5-3 cm wide, the margins smoothly incurved with a fold at the base on each side. Column c. 1 cm long; staminode shortly stalked, longitudinally channelled, slightly concave at apex, obovate with a cordate base, blunt, 1-1.2cm long, 0.7-0.9 cm wide; filament extending beyond anthers, acute.<br /><br/>DISTRlBUTION. Europe (from northern England and Scandinavia, eastern France, NE. Spain, Germany, N. Italy and N. Greece (now extinct) and eastern Europe eastward to European Russia, Siberia, N. Sakhalin, Korea, NE. China (Heilongjiang, Jilin, Nei MonggoI), andJapan (Rebun Isl., fide S. Kawahara pers. comun.).</p>","","http://cypripedioideae.e-monocot.org/node/145","http://cypripedioideae.e-monocot.org/node/286","Cypripedioideae","eng","http://rs.tdwg.org/ontology/voc/SPMInfoItems#GeneralDescription","text/html","http://purl.org/dc/dcmitype/Text","165efd5b-0d40-4445-bf16-56cbffca6d0d","","e02efe26-9c77-4b50-b7bf-2d96d0e8674d#general"
"urn:kew.org:wcs:taxon:53952","distribution","<p>W Sichuan, NW Yunnan.</p>","","http://cypripedioideae.e-monocot.org/node/1809","http://cypripedioideae.e-monocot.org/node/320","Cypripedioideae","eng","http://rs.tdwg.org/ontology/voc/SPMInfoItems#Distribution","text/html","http://purl.org/dc/dcmitype/Text","aecfbb39-fcbd-4066-a8c3-ddfe274f36a3","","08f6952e-7329-4722-9cc3-2711a5c3d451#distribution"
"urn:kew.org:wcs:taxon:53952","general","<p>Plants 15-45 cm tall, with a stout, rather short rhizome. Stem erect, usually glabrous, with several sheaths at base and 3 or 4 leaves above. Leaf blade elliptic, 5-16.5 × 4-5.5 cm, subglabrous, minutely ciliate, apex acuminate or acute. Inflorescence terminal, with 1 flower; peduncle pubescent; floral bracts foliaceous, ovate-lanceolate, to 9.5 × 2-2.5 cm; pedicel and ovary 3-3.5 cm, sparsely hairy. Flower deep purple; lip with translucent ""windows"" on back, without a white-margined rim to its mouth. Dorsal sepal elliptic-ovate, 3.5-5 × 1.9-2.2 cm, apex acuminate; synsepal elliptic-lanceolate, 3.2-4.2 × 1.5-2 cm, apex shallowly 2-lobed. Petals ovate-lanceolate, 4.4-5.2 × 0.8-0.9 cm, with very conspicuous veins, adaxial base pubescent, apex acuminate; lip deeply pouched, ellipsoid, 3.5-4.2 × 2.5-2.8 cm, inner bottom hairy. Staminode suboblong, 1.3-1.5 × ca. 1 cm, base subsessile.</p>","","http://cypripedioideae.e-monocot.org/node/1809","http://cypripedioideae.e-monocot.org/node/320","Cypripedioideae","eng","http://rs.tdwg.org/ontology/voc/SPMInfoItems#GeneralDescription","text/html","http://purl.org/dc/dcmitype/Text","aecfbb39-fcbd-4066-a8c3-ddfe274f36a3","","08f6952e-7329-4722-9cc3-2711a5c3d451#general"
"urn:kew.org:wcs:taxon:53952","habitat","<p>Forests, forest margins, thickets, grassy slopes or stony places along streamsides; 2600-3900 m.</p>","","http://cypripedioideae.e-monocot.org/node/1809","http://cypripedioideae.e-monocot.org/node/320","Cypripedioideae","eng","http://rs.tdwg.org/ontology/voc/SPMInfoItems#Habitat","text/html","http://purl.org/dc/dcmitype/Text","aecfbb39-fcbd-4066-a8c3-ddfe274f36a3","","08f6952e-7329-4722-9cc3-2711a5c3d451#habitat"
"urn:kew.org:wcs:taxon:53953","biology","<p>Flowering in late May to July.</p>","","http://cypripedioideae.e-monocot.org/node/141","http://cypripedioideae.e-monocot.org/node/286","Cypripedioideae","eng","http://rs.tdwg.org/ontology/voc/SPMInfoItems#Biology","text/html","http://purl.org/dc/dcmitype/Text","165efd5b-0d40-4445-bf16-56cbffca6d0d","","37108462-a46b-47b9-ab0c-88e7c26bcbaa#biology"
"urn:kew.org:wcs:taxon:53953","distribution","<p>U.S.A. (California, Oregon).</p>","","http://cypripedioideae.e-monocot.org/node/141","http://cypripedioideae.e-monocot.org/node/286","Cypripedioideae","eng","http://rs.tdwg.org/ontology/voc/SPMInfoItems#Distribution","text/html","http://purl.org/dc/dcmitype/Text","165efd5b-0d40-4445-bf16-56cbffca6d0d","","37108462-a46b-47b9-ab0c-88e7c26bcbaa#distribution"
"urn:kew.org:wcs:taxon:53953","ecology","<p>In wet marshy places by steep mountain streams and by springs, often growing in shade with Darlingtonia californica (California pitcher plant) and amongst the Calocedrus decurrens (incense cedar); 450-1000 m. Flowering in late May to July.</p>","","http://cypripedioideae.e-monocot.org/node/141","http://cypripedioideae.e-monocot.org/node/286","Cypripedioideae","eng","http://rs.tdwg.org/ontology/voc/SPMInfoItems#Ecology","text/html","http://purl.org/dc/dcmitype/Text","165efd5b-0d40-4445-bf16-56cbffca6d0d","","37108462-a46b-47b9-ab0c-88e7c26bcbaa#ecology"
"urn:kew.org:wcs:taxon:53953","general","<p>A clump-forming terrestrial herb 50-120 cm tall, growing from a short stout rhizome. Stems erect, leafy, glandularpubescent. Leaves 5-10, elliptic to elliptic-lanceolate, acute to acuminate, 5-15 cm long, 2-6 cm wide, pubescent on veins above and below, glandular-ciliate. Inflorescence racemose, laxly four- to twelve-flowered; peduncle and rhachis glandular-pubescent; bracts foliaceous, the largest at the base to 10 cm long, ciliate and pubescent. Flowers developing from the base upwards, small, nutant, with pale yellow-green sepals and petals, and a white lip with yellowish base blotched with brown inside and with lilac lines, the staminode white with green marks, scented like Cyclamen persicum or Convallaria majalis; pedicel and ovary 1.3-2 cm long, densely shortly glandular- pubescent, the pedicel distinct and slender. Dorsal sepal erect, flat, elliptic-ovate, acute, 1.4-2 cm long, 0.7-1.3 cm wide, pubescent on outer surface, glandular-ciliate; synsepal elliptic, minVtely bifid at tip, 1.2-2 cm long, 0.7-1.5 cm wide, pubescent on outer surface, glandular-ciliate. Petals obliquely spreading, lanceolate, acute, 1.4-1.7 cm long, 0.3-0.4 cm wide, pubescent at base and ciliate on upper margin. Lip globose, 1.5-2 cm long, 1-1.4cm wide, with infolded margins. Column 0.5-0.6 cm long; staminode strongly convex, broadly ovate, obtuse, 0.8-0.9 cm long, 0.6 cm wide; filaments short, blunt.</p>","","http://cypripedioideae.e-monocot.org/node/141","http://cypripedioideae.e-monocot.org/node/286","Cypripedioideae","eng","http://rs.tdwg.org/ontology/voc/SPMInfoItems#GeneralDescription","text/html","http://purl.org/dc/dcmitype/Text","165efd5b-0d40-4445-bf16-56cbffca6d0d","","37108462-a46b-47b9-ab0c-88e7c26bcbaa#general"
"urn:kew.org:wcs:taxon:53962","biology","<p>Flowering in April toJune.</p>","","http://cypripedioideae.e-monocot.org/node/156","http://cypripedioideae.e-monocot.org/node/286","Cypripedioideae","eng","http://rs.tdwg.org/ontology/voc/SPMInfoItems#Biology","text/html","http://purl.org/dc/dcmitype/Text","165efd5b-0d40-4445-bf16-56cbffca6d0d","","f5b5ef93-2bb9-41a9-a4d1-8ead9ddc5eae#biology"
"urn:kew.org:wcs:taxon:53962","distribution","<p>Canada (Ontario), U.S.A. (New York, Pennsylvania, NewJersey west to southern Minnesota, eastern North Dakota, Iowa, northeastern Nebraska and eastern South Dakota and south to Missouri and Kentucky).</p>","","http://cypripedioideae.e-monocot.org/node/156","http://cypripedioideae.e-monocot.org/node/286","Cypripedioideae","eng","http://rs.tdwg.org/ontology/voc/SPMInfoItems#Distribution","text/html","http://purl.org/dc/dcmitype/Text","165efd5b-0d40-4445-bf16-56cbffca6d0d","","f5b5ef93-2bb9-41a9-a4d1-8ead9ddc5eae#distribution"
"urn:kew.org:wcs:taxon:53962","ecology","<p>In full sunlight in prairies and damp meadows, bogs and fens on limestone and marl, often along railway lines, and in sheltered ravines, limestone barrens, swamps, on the edge of thickets, on dry rocky slopes, in wet woods; sea level to 1000 m. Flowering in April toJune.</p>","","http://cypripedioideae.e-monocot.org/node/156","http://cypripedioideae.e-monocot.org/node/286","Cypripedioideae","eng","http://rs.tdwg.org/ontology/voc/SPMInfoItems#Ecology","text/html","http://purl.org/dc/dcmitype/Text","165efd5b-0d40-4445-bf16-56cbffca6d0d","","f5b5ef93-2bb9-41a9-a4d1-8ead9ddc5eae#ecology"
"urn:kew.org:wcs:taxon:53962","general","<p>A terrestrial herb 12-38 cm tall, with stems often in clusters and with a short rhizome. Sterns erect, covered below by about three glabrous, tubular, obtuse sheaths and by leaf sheaths above. Leaves three to four (to five), suberect, often conduplicate, lanceolate or elliptic-lanceolate, acute or acuminate, 6-19 cm long, 1.5-4 cm wide, bright green, glandular-pubescent on the veins ab0l""e and below, glandular-ciliate. Inflorescence one- or rarely twoflowered; peduncle slender, glandular-pubescent; bract erect, always overtopping the flower, foliaceous, erect, conduplicate, elliptic- lanceolate, acute, 3-10 cm long, densely glandular-pubescent, glandular-eiliate. Flower small, slightly fragrant, with greenish or greenish yellow sepals and petals often flushed, streaked, or spotted with purple-brown, a waxy white lip purple-spotted on the edge of the mouth and purple-streaked within, and a yellow staminode spotted with purple-red; pedicel and ovary 1.5-2.8 cm long, densely glandular-pubescent. Dorsal sepal lanceolate, acuminate, 2-3 cm long, 0.9-1.2 cm wide, undulate and somewhat twisted, glandular on outer surface; synsepallanceolate or elliptic-lanceolate, bifid at acute apex, 2-3 cm long, 0.8-0.9 cm wide, glandular on main veins. Petals spreading-deflexed at 45° to horizontal, linear-tapering, acuminate, spirally twisted, 2.5-4.5 cm long, 0.3-0.4 cm wide, pubescent at base on inner surface. Lip obovoid, 1.8-2.5 cm long, 1-1.5 cm across, silky pubescent within. Column short, 0.8-0.9 cm long; staminode slenderly stalked, concave in apical half, obovate, obtuse, 0.7-1 cm long, 0.35-0.45 cm wide.</p>","","http://cypripedioideae.e-monocot.org/node/156","http://cypripedioideae.e-monocot.org/node/286","Cypripedioideae","eng","http://rs.tdwg.org/ontology/voc/SPMInfoItems#GeneralDescription","text/html","http://purl.org/dc/dcmitype/Text","165efd5b-0d40-4445-bf16-56cbffca6d0d","","f5b5ef93-2bb9-41a9-a4d1-8ead9ddc5eae#general"
"urn:kew.org:wcs:taxon:54008","biology","<p>Flowering In July and August.</p>","","http://cypripedioideae.e-monocot.org/node/149","http://cypripedioideae.e-monocot.org/node/286","Cypripedioideae","eng","http://rs.tdwg.org/ontology/voc/SPMInfoItems#Biology","text/html","http://purl.org/dc/dcmitype/Text","165efd5b-0d40-4445-bf16-56cbffca6d0d","","49904681-055d-4709-baa0-d671f1b63c67#biology"
"urn:kew.org:wcs:taxon:54008","distribution","<p>Pakistan, N. India, Nepal, Bhutan, S. Xizang (Tibet).</p>","","http://cypripedioideae.e-monocot.org/node/149","http://cypripedioideae.e-monocot.org/node/286","Cypripedioideae","eng","http://rs.tdwg.org/ontology/voc/SPMInfoItems#Distribution","text/html","http://purl.org/dc/dcmitype/Text","165efd5b-0d40-4445-bf16-56cbffca6d0d","","49904681-055d-4709-baa0-d671f1b63c67#distribution"
"urn:kew.org:wcs:taxon:54008","ecology","<p>In wet and shady woods, open Abies (fir) forest on outskirts afforest or in open glades and in Caragana (pea shrub) and Juniperus (juniper) scrub on south-facing slopes; 2100-4000 m. Flowering In July and August.</p>","","http://cypripedioideae.e-monocot.org/node/149","http://cypripedioideae.e-monocot.org/node/286","Cypripedioideae","eng","http://rs.tdwg.org/ontology/voc/SPMInfoItems#Ecology","text/html","http://purl.org/dc/dcmitype/Text","165efd5b-0d40-4445-bf16-56cbffca6d0d","","49904681-055d-4709-baa0-d671f1b63c67#ecology"
"urn:kew.org:wcs:taxon:54008","general","<p>A terrestrial herb 22-60 cm tall, growing from a very short stout rhizome. Stems solitary, slender to stout, to 55 cm long, 3-8 mm in diameter, increasingly pubescent and glandular from the base upwards, with three to four tubular sheaths at the base and two to five leaves well-spaced along its length. Leaves elliptic to broadly elliptic, acute to acuminate, 8-18 cm long, 3.5-10.5 cm wide, glabrous above and below, sparsely ciliate on the lower margins. Inflorescence one- or rarely two-flowered; peduncle 4-15 cm long, glandular especially towards the apex; bract leaf-like, elliptic to lanceolate, acuminate, 6-9 cm long, 1.5-4 cm wide, pubescent on veins of lower side, ciliate. Flower variable in size, sepals and petals green or pale green, rarely white or pale lemon-yellow, lip white spotted with pink within, staminode yellow with red spots; pedicel and ovary (2-) 3-4 cm long, densely glandular. Dorsal sepal lanceolate, acuminate, 2.8-6 cm long, 1.4-2 cm wide, pubescent at base on inner side and on outside, ciliate towards apex; synsepal narrowly elliptic, with two free acuminate tips, 3.5-5 cm long, 1-1.7 cm wide, pubescent on outside, ciliate. Petals lanceolate or linear and tapering above, acuminate, 2.8-5.5 cm long, 0.5-1.1 cm ""Wide, pubescent at base within, eciIiate. Lip porrect, somewhat ellipsoidal or globose and dorsiventrally flattened, with a small mouth, 2.5-3.5 cm long; side lobes infolded and creased. Column 1-1.5 cm long; staminode oblong-trullate, obtuse, slightly longitudinally concave, . 9 mm long, 5 mm wide, glabrous.</p>","","http://cypripedioideae.e-monocot.org/node/149","http://cypripedioideae.e-monocot.org/node/286","Cypripedioideae","eng","http://rs.tdwg.org/ontology/voc/SPMInfoItems#GeneralDescription","text/html","http://purl.org/dc/dcmitype/Text","165efd5b-0d40-4445-bf16-56cbffca6d0d","","49904681-055d-4709-baa0-d671f1b63c67#general"
"urn:kew.org:wcs:taxon:54033","biology","<p>Flowering in May and June.</p>","","http://cypripedioideae.e-monocot.org/node/173","http://cypripedioideae.e-monocot.org/node/286","Cypripedioideae","eng","http://rs.tdwg.org/ontology/voc/SPMInfoItems#Biology","text/html","http://purl.org/dc/dcmitype/Text","165efd5b-0d40-4445-bf16-56cbffca6d0d","","4f9a9d66-2a05-41df-9153-3bfe524331f5#biology"
"urn:kew.org:wcs:taxon:54033","distribution","<p>Western and central China (Sichuan, Hubei), Japan, Taiwan.</p>","","http://cypripedioideae.e-monocot.org/node/173","http://cypripedioideae.e-monocot.org/node/286","Cypripedioideae","eng","http://rs.tdwg.org/ontology/voc/SPMInfoItems#Distribution","text/html","http://purl.org/dc/dcmitype/Text","165efd5b-0d40-4445-bf16-56cbffca6d0d","","4f9a9d66-2a05-41df-9153-3bfe524331f5#distribution"
"urn:kew.org:wcs:taxon:54033","ecology","<p>In deep shade in leaf litter on banks in temperate mixed forest; 2000-3000 m in China and Taiwan, but down to 1300 m inJapan. Flowering in May and June.</p>","","http://cypripedioideae.e-monocot.org/node/173","http://cypripedioideae.e-monocot.org/node/286","Cypripedioideae","eng","http://rs.tdwg.org/ontology/voc/SPMInfoItems#Ecology","text/html","http://purl.org/dc/dcmitype/Text","165efd5b-0d40-4445-bf16-56cbffca6d0d","","4f9a9d66-2a05-41df-9153-3bfe524331f5#ecology"
"urn:kew.org:wcs:taxon:54033","general","<p>A dwarf colony-forming herb with a short rhizome; roots elongate, villose. Stems solitary or clustered, slender, 8-18 cm long, glabrous, subtended by two sheaths at the base, bifoliate at the apex. Leaves subopposite, spreading, heart-shaped, subacute, 3.2-7 cm long, 2.4-5.7 cm wide, strongly three-veined on underside, the margins often undulate. Inflorescence pendent; peduncle arcuate, slender, 1.3-6.5 cm long; bract linear-filiform, acute, 1.52.9 cm long. Flower small, hidden under the leaf, pale green with a white lip and marked with maroon at the base of the segments and inside the lip; pedicel and ovary 0.9-1.5 cm long, glabrous. Dorsal sepal elliptic-ovate or ovate-lanceolate, acute, 1.5-1.9 cm long, 5.57.5 mmwide; synsepal narrowly elliptic, acute, 1.1-1.4 cm long, 3.55 mm wide. Petals curved forwards, lanceolate, acute, 1.4-1.8 cm long, 3-5 mm wide. Lip small, subellipsoid, 1-1.5 cm long. Column 3 mm long; staminode ovate, very small, 1-1.5 mm long, green with a purple apex.</p>","","http://cypripedioideae.e-monocot.org/node/173","http://cypripedioideae.e-monocot.org/node/286","Cypripedioideae","eng","http://rs.tdwg.org/ontology/voc/SPMInfoItems#GeneralDescription","text/html","http://purl.org/dc/dcmitype/Text","165efd5b-0d40-4445-bf16-56cbffca6d0d","","4f9a9d66-2a05-41df-9153-3bfe524331f5#general"
"urn:kew.org:wcs:taxon:54043","biology","<p>Flowering in late July and August.</p>","","http://cypripedioideae.e-monocot.org/node/140","http://cypripedioideae.e-monocot.org/node/286","Cypripedioideae","eng","http://rs.tdwg.org/ontology/voc/SPMInfoItems#Biology","text/html","http://purl.org/dc/dcmitype/Text","165efd5b-0d40-4445-bf16-56cbffca6d0d","","3da9f239-a252-4aac-a819-a56bb0c02cb5#biology"
"urn:kew.org:wcs:taxon:54043","distribution","<p>Mexico (S. Chiapas only).</p>","","http://cypripedioideae.e-monocot.org/node/140","http://cypripedioideae.e-monocot.org/node/286","Cypripedioideae","eng","http://rs.tdwg.org/ontology/voc/SPMInfoItems#Distribution","text/html","http://purl.org/dc/dcmitype/Text","165efd5b-0d40-4445-bf16-56cbffca6d0d","","3da9f239-a252-4aac-a819-a56bb0c02cb5#distribution"
"urn:kew.org:wcs:taxon:54043","ecology","<p>In Juniperus juniper forest; 1500 m. Flowering in late July and August.</p>","","http://cypripedioideae.e-monocot.org/node/140","http://cypripedioideae.e-monocot.org/node/286","Cypripedioideae","eng","http://rs.tdwg.org/ontology/voc/SPMInfoItems#Ecology","text/html","http://purl.org/dc/dcmitype/Text","165efd5b-0d40-4445-bf16-56cbffca6d0d","","3da9f239-a252-4aac-a819-a56bb0c02cb5#ecology"
"urn:kew.org:wcs:taxon:54043","general","<p>A terrestrial herb to 30 cm tall; rhizome subterranean. Stem terete, elongate, 25-30 cm long, densely hairy, leafy along length. Leaves plicate, narrowly oblong-lanceolate, acute to acuminate, 2.5-5 cm long, 1-2 cm wide, hairy. Inflorescence laxly to six-flowered, with the flowers produced in succession one at a time; bracts leaf-like, 2.5-3 cm long, hairy. Flowers butter-yellow, the lip flushed red inside below the column, 2.5-3 cm tall; pedicel and ovary to 2 cm long, densely hairy. Dorsal sepal elliptic, acute or shortlyapiculate, 1.4-1.8 cm long, 1-1.1 cm wide, ciliate, finely shortly hairy on outer surface. Synsepal similar to the dorsal sepal but narrower, 1.4-1.7 cm long, 0.9 cm wide, ciliate, shortly hairy on outer surface. Petals spreading-incurved, elliptic-lanceolate, obtuse, 1.9-2.1 cm long, 0.9 cm wide, sparsely hairy on both surfaces, ciliate. Lip an inflated obovoid pouch with incurved margins to the mouth, c. 1..9 cm long, 1.2 cm across, with large translucent windows over the surface, hairy within with a dense tuft of hairs at the base; side lobes incurved, blunt. Column short; stalk glabrous; staminode shiny, convex, transversely elliptic or cordiform, shortly apiculate, 0.5 cm long, 0.7 cm wide, ciliate.</p>","","http://cypripedioideae.e-monocot.org/node/140","http://cypripedioideae.e-monocot.org/node/286","Cypripedioideae","eng","http://rs.tdwg.org/ontology/voc/SPMInfoItems#GeneralDescription","text/html","http://purl.org/dc/dcmitype/Text","165efd5b-0d40-4445-bf16-56cbffca6d0d","","3da9f239-a252-4aac-a819-a56bb0c02cb5#general"
"urn:kew.org:wcs:taxon:54056","biology","<p>Flowering in late May to July.</p>","","http://cypripedioideae.e-monocot.org/node/172","http://cypripedioideae.e-monocot.org/node/286","Cypripedioideae","eng","http://rs.tdwg.org/ontology/voc/SPMInfoItems#Biology","text/html","http://purl.org/dc/dcmitype/Text","165efd5b-0d40-4445-bf16-56cbffca6d0d","","4d46a59a-8617-42c6-a348-78929ce25957#biology"
"urn:kew.org:wcs:taxon:54056","distribution","<p>N. India, E. Nepal, Sikkim, Bhutan, China (NW. Yunnan, SE. Xizang (Tibet).</p>","","http://cypripedioideae.e-monocot.org/node/172","http://cypripedioideae.e-monocot.org/node/286","Cypripedioideae","eng","http://rs.tdwg.org/ontology/voc/SPMInfoItems#Distribution","text/html","http://purl.org/dc/dcmitype/Text","165efd5b-0d40-4445-bf16-56cbffca6d0d","","4d46a59a-8617-42c6-a348-78929ce25957#distribution"
"urn:kew.org:wcs:taxon:54056","ecology","<p>At the edge of Abies (fir) forest and on steep slopes at the edge ofwoodland, in clearings in bamboo and Abies forest, and underJuniperos (juniper) bushes, in valley bottoms in open woodland in deep leafmould on limestone; 2800-4400 m. Flowering in late May to July.</p>","","http://cypripedioideae.e-monocot.org/node/172","http://cypripedioideae.e-monocot.org/node/286","Cypripedioideae","eng","http://rs.tdwg.org/ontology/voc/SPMInfoItems#Ecology","text/html","http://purl.org/dc/dcmitype/Text","165efd5b-0d40-4445-bf16-56cbffca6d0d","","4d46a59a-8617-42c6-a348-78929ce25957#ecology"
"urn:kew.org:wcs:taxon:54056","general","<p>A dwarf terrestrial herb with a creeping underground rhizome, 1-2 mm in diameter. Stems erect, 4-11 cm long, red-villose, covered in basal part by two tubular sheaths, bifoliate at the apex. Leaves subopposite, spreading, ovate or oblong-ovate, obtuse, 2.2-8 cm long, 1.6-6.9 cm wide, long ciliate, sometimes pubescent, glossy green above, prominently three-veined beneath. Inflorescence erect, one-flowered; peduncle 1.4-4.7 cm long, villose; bract elliptic to lanceolate, acute, 2-3 cm long, 0.7-0.9 cm wide, as long as the flower and hooded over it, very shortly hairy. Flower small, the sepals and petals dull claret or bright green with claret veins on inner surface, the lip white with three longitudinal rows of purple warts on front; pedicel and ovary short, ellipsoidal, 4-5 mm long, hairy on ribs. Dorsal sepal ell~ptic-ovate,acute, 1.6-2.1 cm long, 5-8 mm wide; synsepal elliptic, bidentate, 1.6--1.8 cm long, 5 mmwide. Petals lanceolate, subacute at the apex, 1.6-1.8 cm long, 5-6 mm wide. Lip hemisphaerical, with a pinched erect apical rim, 1.2 cm long, upturned at apex to hide mouth, with three longitudinallines of purple warts on the front. Column 3 mm long; staminode very small, elliptic, rounded at apex, 1.5-2 mm long.</p>","","http://cypripedioideae.e-monocot.org/node/172","http://cypripedioideae.e-monocot.org/node/286","Cypripedioideae","eng","http://rs.tdwg.org/ontology/voc/SPMInfoItems#GeneralDescription","text/html","http://purl.org/dc/dcmitype/Text","165efd5b-0d40-4445-bf16-56cbffca6d0d","","4d46a59a-8617-42c6-a348-78929ce25957#general"
"urn:kew.org:wcs:taxon:54070","biology","<p>Flowering in May to July.</p>","","http://cypripedioideae.e-monocot.org/node/178","http://cypripedioideae.e-monocot.org/node/286","Cypripedioideae","eng","http://rs.tdwg.org/ontology/voc/SPMInfoItems#Biology","text/html","http://purl.org/dc/dcmitype/Text","165efd5b-0d40-4445-bf16-56cbffca6d0d","","ee237af1-4133-4858-82fc-14aa55fadfba#biology"
"urn:kew.org:wcs:taxon:54070","distribution","<p>China (E. Sichuan, S. Gansu, W. Hubei).</p>","","http://cypripedioideae.e-monocot.org/node/178","http://cypripedioideae.e-monocot.org/node/286","Cypripedioideae","eng","http://rs.tdwg.org/ontology/voc/SPMInfoItems#Distribution","text/html","http://purl.org/dc/dcmitype/Text","165efd5b-0d40-4445-bf16-56cbffca6d0d","","ee237af1-4133-4858-82fc-14aa55fadfba#distribution"
"urn:kew.org:wcs:taxon:54070","ecology","<p>Grassy slopes in light open woods. 2000-2200 m. Flowering in May to July.</p>","","http://cypripedioideae.e-monocot.org/node/178","http://cypripedioideae.e-monocot.org/node/286","Cypripedioideae","eng","http://rs.tdwg.org/ontology/voc/SPMInfoItems#Ecology","text/html","http://purl.org/dc/dcmitype/Text","165efd5b-0d40-4445-bf16-56cbffca6d0d","","ee237af1-4133-4858-82fc-14aa55fadfba#ecology"
"urn:kew.org:wcs:taxon:54070","general","<p>A terrestrial herb with a stout, creeping, subterranean rhizome. Stems erect, 3.5-9 cm long, covered by two loose subconical sheaths, bifoliate at the apex. Leaves subcircular, elliptic or obovate, obtuse, 9-19 cm long, 5.5-18 cm wide, green heavily spotted with blackish maroon. Inflorescence one-flowered, ebracteate. Flower dark red or dull yellow marked with maroon spots and dashes; pedicel 2.5-6 cm long, glabrous; ovary 1.2-1.5 cm long, pubescent on the angles. Dorsal sepal ovate, obtuse to shortly apiculate, 2.8-4.5 cm long, 2.3-3.7 cm wide, ciliate and shortly pubescent on veins of the outer surface; synsepal elliptic-ovate, subacute, 3-5 cm long, 2.6-3 cm wide. Petals pointing forwards and enfolding lip, elliptic-oblong, acute, 3.8-5.8 cm long, 1.3-1.8 cm wide, densely longly pubescent on outer surface especially towards the apex, long ciliate. Lip circular from above, dorsiventrally flattened, 2.5-2.7 cm long, warty on front surface. Column 1-1.2 cm long; staminode oblong, rounded in front, 9-10 mm long.</p>","","http://cypripedioideae.e-monocot.org/node/178","http://cypripedioideae.e-monocot.org/node/286","Cypripedioideae","eng","http://rs.tdwg.org/ontology/voc/SPMInfoItems#GeneralDescription","text/html","http://purl.org/dc/dcmitype/Text","165efd5b-0d40-4445-bf16-56cbffca6d0d","","ee237af1-4133-4858-82fc-14aa55fadfba#general"
"urn:kew.org:wcs:taxon:54071","distribution","<p>China (5. Gansu and NW. Sichuan only).</p>","","http://cypripedioideae.e-monocot.org/node/151","http://cypripedioideae.e-monocot.org/node/286","Cypripedioideae","eng","http://rs.tdwg.org/ontology/voc/SPMInfoItems#Distribution","text/html","http://purl.org/dc/dcmitype/Text","165efd5b-0d40-4445-bf16-56cbffca6d0d","","32d5bcb4-d605-42cc-b961-4dea1ea1b923#distribution"
"urn:kew.org:wcs:taxon:54071","ecology","<p>On cool grassy gully sides in deep limestone gorges under shade of cliffs; 2600-2850 m.</p>","","http://cypripedioideae.e-monocot.org/node/151","http://cypripedioideae.e-monocot.org/node/286","Cypripedioideae","eng","http://rs.tdwg.org/ontology/voc/SPMInfoItems#Ecology","text/html","http://purl.org/dc/dcmitype/Text","165efd5b-0d40-4445-bf16-56cbffca6d0d","","32d5bcb4-d605-42cc-b961-4dea1ea1b923#ecology"
"urn:kew.org:wcs:taxon:54071","general","<p>A small terrestrial herb 20-25 cm tall, with a glabrous stem. Leaves two or three, the lowermost sheathing, the upper two ovate-elliptic, shortly acuminate, 5.5-7 cm long, 2.2-2.7 cm wide, ciliolate, glabrous. Inflorescence one-flowered; peduncle glabrous below, pubescent below the bract; bract ovate, acuminate, 3.5-4 cm long, 1-1.5 cm wide. Flower (ragrant, the sepals and petals green-yellow lined with maroon, the lip waxy, cream or butteryellow lined inside with maroon; pedicel and ovary 1.8-2.4 cm long, shortly sparsely glandular-pubescent. Dorsal sepal ovate, acuminate, 1.9-3.2 cm long, 1.1-1.5 cm wide, shortly pubescent on outside; synsepallanceolate, acuminate and bifid at apex, 1.6-3.2 cm long, 0.8-1 cm wide, shortly pubescent on outside. Petals straight or slightly spirally twisted, linear-tapering, acuminate, 2.3-4.2 cm long, 0.5-0.8 cm wide, pubescent in basal part and along mid-vein on outer surface. Lip pitcher-shaped with a dilated mouth, very inflated and with noticeably incised veins, 2.4-3.3 cm long, 1.6-2 cm wide, the margin of the mouth narrow and toothed. Column 0.70.8 cm long; staminode shortly stalked, oblong-obovate, obtuse, 11.2 cm long, 0.5 cm wide, cucullate at apex, the lateral margins incurved.</p>","","http://cypripedioideae.e-monocot.org/node/151","http://cypripedioideae.e-monocot.org/node/286","Cypripedioideae","eng","http://rs.tdwg.org/ontology/voc/SPMInfoItems#GeneralDescription","text/html","http://purl.org/dc/dcmitype/Text","165efd5b-0d40-4445-bf16-56cbffca6d0d","","32d5bcb4-d605-42cc-b961-4dea1ea1b923#general"
"urn:kew.org:wcs:taxon:54072","distribution","<p>Western U.S.A. (Washington, Oregon, California, Colorado, Montana, Idaho, Utah, Wyoming).</p>","","http://cypripedioideae.e-monocot.org/node/163","http://cypripedioideae.e-monocot.org/node/286","Cypripedioideae","eng","http://rs.tdwg.org/ontology/voc/SPMInfoItems#Distribution","text/html","http://purl.org/dc/dcmitype/Text","165efd5b-0d40-4445-bf16-56cbffca6d0d","","8a2c2cee-1253-4430-8bfb-a9649402db42#distribution"
"urn:kew.org:wcs:taxon:54072","ecology","<p>Usually found in moist to dry, cool, open coniferous forest, less commonly in swampy ground and on rocky places under scrub in montane regions; 900-1400 m altitude.</p>","","http://cypripedioideae.e-monocot.org/node/163","http://cypripedioideae.e-monocot.org/node/286","Cypripedioideae","eng","http://rs.tdwg.org/ontology/voc/SPMInfoItems#Ecology","text/html","http://purl.org/dc/dcmitype/Text","165efd5b-0d40-4445-bf16-56cbffca6d0d","","8a2c2cee-1253-4430-8bfb-a9649402db42#ecology"
"urn:kew.org:wcs:taxon:54072","general","<p>A small terrestrial herb with a drooping habit, to 25 cm tall, with a slender short rhizome. Stems one to two, rather weak and arching, terete or grooved longitudinally, 5-15 cm long, 0.2-0.3 cm in diameter, densely reddish villose, emerging from two to three papery sheaths in the basal half. Leaves two, opposite at the apex of the stem, ovate-elliptic, obtuse or rounded, 5-10 cm long, 3.5-7 cm wide, often convex ant:! curved down to touch the ground, glabrous above and below, prominently three-veined. Inflorescence arcuate, distantly densely two- to four-flowered; peduncle weakly arcuate, villose, 2-15 cm long, bearing a sterile lanceolate bract along length; bracts lanceolate, acute, 1-3.5 cm long, glabrous. Flowers small, nutant, borne on a short crowded raceme, purplish brown to greenish, the lip yellow-green streaked and mottled with purple around the mouth; pedicel and ovary 1-1.8 cm long, shortly glandular-pubescent. Dorsal sepal lanceolate, acuminate, 1.5-2.6 cm long, 0.3-0.8 cm wide, arching over lip; synsepal similar but shortly acuminately bifid at the tip, 1.5-2.5 cm long, 0.4-0.9 cm wide. Petals lanceolate, acuminate, incuIVing, 1.5-2.5 cm long, 0.6-1.7 cm wide. Lip small, globose but slighdy dorsiventrally flattened, mouth small, 0.8-1.5 cm long, 0.5-0.9 cm across. Column short, 0.3 cm long; staminode whitish to pale yellow-green, elliptic-trulIiform, obtuse, much smaller than the stigma, 0.3 cm long, 0.2 cm wide.</p>","","http://cypripedioideae.e-monocot.org/node/163","http://cypripedioideae.e-monocot.org/node/286","Cypripedioideae","eng","http://rs.tdwg.org/ontology/voc/SPMInfoItems#GeneralDescription","text/html","http://purl.org/dc/dcmitype/Text","165efd5b-0d40-4445-bf16-56cbffca6d0d","","8a2c2cee-1253-4430-8bfb-a9649402db42#general"
"urn:kew.org:wcs:taxon:54074","biology","<p>Flowering early in the season from April to early June.</p>","","http://cypripedioideae.e-monocot.org/node/150","http://cypripedioideae.e-monocot.org/node/286","Cypripedioideae","eng","http://rs.tdwg.org/ontology/voc/SPMInfoItems#Biology","text/html","http://purl.org/dc/dcmitype/Text","165efd5b-0d40-4445-bf16-56cbffca6d0d","","2249e14e-71bf-4d10-a1d4-6c03f733e94e#biology"
"urn:kew.org:wcs:taxon:54074","distribution","<p>China (Sichuan and Hubei).</p>","","http://cypripedioideae.e-monocot.org/node/150","http://cypripedioideae.e-monocot.org/node/286","Cypripedioideae","eng","http://rs.tdwg.org/ontology/voc/SPMInfoItems#Distribution","text/html","http://purl.org/dc/dcmitype/Text","165efd5b-0d40-4445-bf16-56cbffca6d0d","","2249e14e-71bf-4d10-a1d4-6c03f733e94e#distribution"
"urn:kew.org:wcs:taxon:54074","ecology","<p>In woodlands on broken limestone; 1650-2500 m. Flowering early in the season from April to early June.</p>","","http://cypripedioideae.e-monocot.org/node/150","http://cypripedioideae.e-monocot.org/node/286","Cypripedioideae","eng","http://rs.tdwg.org/ontology/voc/SPMInfoItems#Ecology","text/html","http://purl.org/dc/dcmitype/Text","165efd5b-0d40-4445-bf16-56cbffca6d0d","","2249e14e-71bf-4d10-a1d4-6c03f733e94e#ecology"
"urn:kew.org:wcs:taxon:54074","general","<p>A terrestrial herb 30-45 cm tall. Stems erect, stout, glabrous or rarely pubescent. Leaves six, the lowermost ones reduced to sheaths, the upper three elliptic to obovate, shortly acuminate, 8-17.3 cm long, 4.5-11.5 cm wide, ciliolate, glabrous on both surfaces. Inflorescence one- or rarely two-flowered; peduncle pubescent below bract; bract leaf-like, elliptic to ovate, acuminate, 7-12..7 cm long, 2.4-7.8 cm wide. Flower large, showy, pale yellow to rose with maroon venation on the sepals and petals and a pale yellow lip spotted with maroon, unpleasantly scented; ovary 2.2-3 cm long, reddish glandular-pubescent. Dorsal sepal ovate, acuminate, 4.7-6.6 cm long, 2.3-3.5 cm wide, margins sometimes undulate; synsepal elliptic-ovate, acuminate and bifid at the apex, 4-6.4 cm long, 1-2.9 cm wide. Petals linear-tapering, acuminate, 5.8-7.1 cm long, 1-1.5 cm wide, ciliate, pubescent in basal half of inner side, untwisted or twisted. Lip deeply saccate and inflated, 4-7.3 cm long, with a toothed margin to the mouth. Column 1.3-1.5 cm long; staminode oblong, obtuse, 1.3-2 cm long, 0.7-1.3 cm wide, with the side margins somewhat incurved.</p>","","http://cypripedioideae.e-monocot.org/node/150","http://cypripedioideae.e-monocot.org/node/286","Cypripedioideae","eng","http://rs.tdwg.org/ontology/voc/SPMInfoItems#GeneralDescription","text/html","http://purl.org/dc/dcmitype/Text","165efd5b-0d40-4445-bf16-56cbffca6d0d","","2249e14e-71bf-4d10-a1d4-6c03f733e94e#general"
"urn:kew.org:wcs:taxon:54081","distribution","<p>China (SE. Xizang (Tibet), NW. Yunnan, Sichuan, W. Hubei, S. Gansu).</p>","","http://cypripedioideae.e-monocot.org/node/1802","http://cypripedioideae.e-monocot.org/node/286","Cypripedioideae","eng","http://rs.tdwg.org/ontology/voc/SPMInfoItems#Distribution","text/html","http://purl.org/dc/dcmitype/Text","aecfbb39-fcbd-4066-a8c3-ddfe274f36a3","","f2b05da5-13cc-4175-9474-3328086ee863#distribution"
"urn:kew.org:wcs:taxon:54081","general","<p>A terrestrial herb with solitary or clustered, erect, shortly pubescent, leafy stems, 17-60 cm long; rhizome stout, short or elongate. Leaves 6-10, well-spaced along the stem, ovate-elliptic to lanceolate-elliptic, acute to acuminate, the largest in the upper part of the stem 9-17.5 cm long, 4.2-12 cm wide, the Iowermost three to four sheathing, shortly ciliate, pubescent on both sides. Inflorescence one-flowered; peduncle 3.5-14 cm long, pubescent; bract leafy, lanceolate or elliptic, acute, 4.5-7.9 cm long, 2-2.2 cm wide, pubescent. Flower pale to butter yellow, sometimes flushed with red on the dorsal sepal, petals and/or lip, spotted with maroon inside the lip, sometimes spotted on the outside oflip; pedicel and ovary 3-4 cm long, very pubescent with rusty hairs. Dorsal sepal elliptic- or ovate-oblong, obtuse, (1.6-)3-4.2 cm long, 1.2-3.8 cm wide, shortly ciliate; synsepal elliptic, obtuse, (1.7-) 2.8-3.4 cm long, (1-) 1.7-2.6 cm wide, glabrous. Petals spreading or recurved, obliquely oblong-lanceolate, obtuse, (1.5-)3.2-3.8 cm long, (0.7-) 1.2-1.5 cm wide, pubescent in basal part only, shortly ciliate. Lip globose-ellipsoidal, (1.8-)2.9-4.7 cm long, with the apical margin acutelyinfolded. Column 1-1.1 cm long; staminode longitudinally concave, broadly ovate or subcordate, obtuse, 6-6.5 mm long, 5 mm wide, yellow, yellow with black-maroon marked apex, or maroon.</p>","","http://cypripedioideae.e-monocot.org/node/1802","http://cypripedioideae.e-monocot.org/node/286","Cypripedioideae","eng","http://rs.tdwg.org/ontology/voc/SPMInfoItems#GeneralDescription","text/html","http://purl.org/dc/dcmitype/Text","aecfbb39-fcbd-4066-a8c3-ddfe274f36a3","","f2b05da5-13cc-4175-9474-3328086ee863#general"
"urn:kew.org:wcs:taxon:54081","habitat","<p>In open woodland and scrub, on the edges of coniferous and mixed coniferous and broadleaf forest and on margins of glacial torrents; 2700-3700 m.</p>","","http://cypripedioideae.e-monocot.org/node/1802","http://cypripedioideae.e-monocot.org/node/286","Cypripedioideae","eng","http://rs.tdwg.org/ontology/voc/SPMInfoItems#Habitat","text/html","http://purl.org/dc/dcmitype/Text","aecfbb39-fcbd-4066-a8c3-ddfe274f36a3","","f2b05da5-13cc-4175-9474-3328086ee863#habitat"
"urn:kew.org:wcs:taxon:54083","biology","<p>Flowering in April and May.</p>","","http://cypripedioideae.e-monocot.org/node/167","http://cypripedioideae.e-monocot.org/node/286","Cypripedioideae","eng","http://rs.tdwg.org/ontology/voc/SPMInfoItems#Biology","text/html","http://purl.org/dc/dcmitype/Text","165efd5b-0d40-4445-bf16-56cbffca6d0d","","4746ddf1-e7a5-4f36-b753-c5f2187576c1#biology"
"urn:kew.org:wcs:taxon:54083","ecology","<p>In forest and open, damp places; 2300-3000 m. Flowering in April and May.</p>","","http://cypripedioideae.e-monocot.org/node/167","http://cypripedioideae.e-monocot.org/node/286","Cypripedioideae","eng","http://rs.tdwg.org/ontology/voc/SPMInfoItems#Ecology","text/html","http://purl.org/dc/dcmitype/Text","165efd5b-0d40-4445-bf16-56cbffca6d0d","","4746ddf1-e7a5-4f36-b753-c5f2187576c1#ecology"
"urn:kew.org:wcs:taxon:54083","general","<p>A terrestrial herb with erect glabrous flowering stems arising from a creeping, branching rhizome, 0.2-0.3 cm in diameter, bearing remote scales and clustered roots at intervals along the length. Stems 10-25 cm long, enclosed below by five to eight imbricate obtuse sheaths, two-leaved at the apex. Leaves plicate, spreading, flabellate, obtuse, rounded or apiculate at the apex, 10-13 cm long, 7-11 cm wide, ciliate on the entire to erose margin, with 11 to 13 radiating veins. Inflorescence one-flowered) erect; peduncle 10-11 cm long, sparsely pubescent; bract ovate-lanceolate, acute, sparsely pubescent. Flower nutant, white to pink with crimson spots at the base of the petals and larger spots on the lip especially within, the staminode purple-red with a white tip; pedicel, and ovary 1.8-2.3 cm long, densely shortly tomentose. Dorsal sepal curving forwards, ovate-elliptic to narrowly elliptic, acute or acuminate, 4.5 cm long, 2-2.5 cm wide, pilose towards the base, .ciliate; synsepaI elliptic, naviculiform, acuminate and bidentate at the apex, 4.5-5.2 cm long, 2.5-3 cm wide, pilose towards the base. Petals spreading-deflexed, flat, oblong-oblanceolate, acute or acuminate, 4.8-5.3 cm long, 1.5-1.8 cm wide, pilose towards the base. Lip calceiform, ovoid to ellipsoidal in shape, with a narrowly pandurate mouth, often shortly apiculate at apex, 5.5-6.5 cm long, 4 cm wide, the margins incurved, the veins sunken especially towards the apex, barbate-pubescent within. Column c. 1 cm long, greenish white; staminode convex, ovate-sagittate, cuspidate or blunt at apex, c. 1 cm long, 0.7-0.8 cm wide.</p>","","http://cypripedioideae.e-monocot.org/node/167","http://cypripedioideae.e-monocot.org/node/286","Cypripedioideae","eng","http://rs.tdwg.org/ontology/voc/SPMInfoItems#GeneralDescription","text/html","http://purl.org/dc/dcmitype/Text","165efd5b-0d40-4445-bf16-56cbffca6d0d","","4746ddf1-e7a5-4f36-b753-c5f2187576c1#general"
"urn:kew.org:wcs:taxon:54084","distribution","<p>NW Yunnan.</p>","","http://cypripedioideae.e-monocot.org/node/1810","http://cypripedioideae.e-monocot.org/node/320","Cypripedioideae","eng","http://rs.tdwg.org/ontology/voc/SPMInfoItems#Distribution","text/html","http://purl.org/dc/dcmitype/Text","aecfbb39-fcbd-4066-a8c3-ddfe274f36a3","","adf1e9e0-0e6d-4104-ac83-51d527b7244e#distribution"
"urn:kew.org:wcs:taxon:54084","general","<p>Plants 3-5 cm tall, with a slender, creeping rhizome. Stem erect, 1.5-3 cm, covered by 2 conic sheaths, with a subopposite leaf and bract. Leaf and bract spreading horizontally or nearly prostrate on substrate; blade adaxially green, usually heavily marked with dark purple or black spots, rarely unspotted, elliptic or elliptic-ovate, 5-6.5 × 2.5-3.6 cm, apex mucronate. Inflorescence terminal, with 1 flower, ebracteate; pedicel 1.7-2.5 cm, villous; ovary 0.8-1 cm, villous. Flower small, dull yellow, finely spotted with maroon. Dorsal sepal ovate, 2.2-2.4 × 1.4-1.5 cm, abaxial midvein hairy, apex mucronate; synsepal ovate-elliptic, 1.8-1.9 × 0.8-1 cm, abaxial veins slightly hairy, apex shallowly 2-lobed and slightly recurved. Petals obliquely ovate, ± enfolding lip, 1.5-1.8 × 0.5-0.6 cm, apex acute; lip pouched, dorsiventrally compressed, subglobose, ca. 1 cm, outer surface papillose. Staminode oblong, ca. 3.5 × 3 mm, adaxially papillate, apex obtuse.</p>","","http://cypripedioideae.e-monocot.org/node/1810","http://cypripedioideae.e-monocot.org/node/320","Cypripedioideae","eng","http://rs.tdwg.org/ontology/voc/SPMInfoItems#GeneralDescription","text/html","http://purl.org/dc/dcmitype/Text","aecfbb39-fcbd-4066-a8c3-ddfe274f36a3","","adf1e9e0-0e6d-4104-ac83-51d527b7244e#general"
"urn:kew.org:wcs:taxon:54084","habitat","<p>Pinus forests, scrubby slopes, open forests; ca. 3500 m.</p>","","http://cypripedioideae.e-monocot.org/node/1810","http://cypripedioideae.e-monocot.org/node/320","Cypripedioideae","eng","http://rs.tdwg.org/ontology/voc/SPMInfoItems#Habitat","text/html","http://purl.org/dc/dcmitype/Text","aecfbb39-fcbd-4066-a8c3-ddfe274f36a3","","adf1e9e0-0e6d-4104-ac83-51d527b7244e#habitat"
"urn:kew.org:wcs:taxon:54086","distribution","<p>China (W. Sichuan, S. Gansu, S. Shaanxi, W. Henan, NW. Hubei).</p>","","http://cypripedioideae.e-monocot.org/node/161","http://cypripedioideae.e-monocot.org/node/286","Cypripedioideae","eng","http://rs.tdwg.org/ontology/voc/SPMInfoItems#Distribution","text/html","http://purl.org/dc/dcmitype/Text","165efd5b-0d40-4445-bf16-56cbffca6d0d","","ed00441b-d3b3-459b-81ae-2a21bf79f44d#distribution"
"urn:kew.org:wcs:taxon:54086","ecology","<p>On grassy banks, in scrub, on the edge of woodland and in forest; 1500-3700 m.</p>","","http://cypripedioideae.e-monocot.org/node/161","http://cypripedioideae.e-monocot.org/node/286","Cypripedioideae","eng","http://rs.tdwg.org/ontology/voc/SPMInfoItems#Ecology","text/html","http://purl.org/dc/dcmitype/Text","165efd5b-0d40-4445-bf16-56cbffca6d0d","","ed00441b-d3b3-459b-81ae-2a21bf79f44d#ecology"
"urn:kew.org:wcs:taxon:54086","general","<p>A terrestrial herb 13-35 cm tall, with clustered erect densely villose stems. Leaves three to seven, the lowermost three sheathing, the uppermost ones elliptic to elliptic-ovate, shortly acuminate, 6-17.5 cm long, 3-8.8 cm wide, ciliate, hairy on the veins of both surfaces. Inflorescence one-flowered; peduncle densely villose; bract leaf-like, elliptic to lanceolate, 6-8.5 cm long, 2-3.5 cm wide, ciliate. Flower pink with purple venation on all segments; ovary 2-4 cm long, densely red-villose and glandular. Dorsal sepal elliptic-ovate, acute or shortly acuminate, 4-5.2 cm long, 2.22.8 cm wide; synsepal elliptic-lanceolate, bifid at apex, 3.3-4.2 cm long, 1.3-2.5 cm wide. Petals straight or subfalcate, lanceolatetapering, acute, 3.7-5 cm long, 1.2-1.9 cm wide, pubescent at base on inner surface. Lip deeply saccate, 3.2-5 cm long. Column 1-1.1 cm long; staminode heart-shaped to triangular, acute, 1.2-1.4 cm long, 0.8-0.9 cm wide.</p>","","http://cypripedioideae.e-monocot.org/node/161","http://cypripedioideae.e-monocot.org/node/286","Cypripedioideae","eng","http://rs.tdwg.org/ontology/voc/SPMInfoItems#GeneralDescription","text/html","http://purl.org/dc/dcmitype/Text","165efd5b-0d40-4445-bf16-56cbffca6d0d","","ed00441b-d3b3-459b-81ae-2a21bf79f44d#general"
"urn:kew.org:wcs:taxon:54110","biology","<p>Flowering in late May to July.</p>","","http://cypripedioideae.e-monocot.org/node/169","http://cypripedioideae.e-monocot.org/node/286","Cypripedioideae","eng","http://rs.tdwg.org/ontology/voc/SPMInfoItems#Biology","text/html","http://purl.org/dc/dcmitype/Text","165efd5b-0d40-4445-bf16-56cbffca6d0d","","6b21e274-0f62-4d5d-9564-21c13b83c1a8#biology"
"urn:kew.org:wcs:taxon:54110","distribution","<p>W. North America, E. Europe across to Siberia and Sakhalin, Korea, China, S. Xizang (Tibet), Bhutan.</p>","","http://cypripedioideae.e-monocot.org/node/169","http://cypripedioideae.e-monocot.org/node/286","Cypripedioideae","eng","http://rs.tdwg.org/ontology/voc/SPMInfoItems#Distribution","text/html","http://purl.org/dc/dcmitype/Text","165efd5b-0d40-4445-bf16-56cbffca6d0d","","6b21e274-0f62-4d5d-9564-21c13b83c1a8#distribution"
"urn:kew.org:wcs:taxon:54110","ecology","<p>In small to large colonies in grassland and open woodland; 1000-4100 ID at lower altitudes in the north of its range, but to 4100 m in the Himalayas and SE. China. Flowering in late May to July.</p>","","http://cypripedioideae.e-monocot.org/node/169","http://cypripedioideae.e-monocot.org/node/286","Cypripedioideae","eng","http://rs.tdwg.org/ontology/voc/SPMInfoItems#Ecology","text/html","http://purl.org/dc/dcmitype/Text","165efd5b-0d40-4445-bf16-56cbffca6d0d","","6b21e274-0f62-4d5d-9564-21c13b83c1a8#ecology"
"urn:kew.org:wcs:taxon:54110","general","<p>A terrestrial herb 10-38 cm tall, often forming loose clumps; stem 1.5-10 cm long, pubescent, hollow below the leaves; rhizomes slender, long, creeping, the internodes usually more than 5 mmlong. Leaves two, subopposite or up to 2 cm apart, lanceolate to ovate, acute to acuminate, 4.5-12.5 cm long, 2.5-5.5 cm wide, lacking a sheathing base, usually drying black, glabrous above, more or less pubescent on the veins beneath, subtended by two tubular sheathes. Inflorescence one-flowered; peduncle 7-13 cm long, densely glandular and pubescent; bract ovate, acute to acuminate, 1.5-3.5 cm long, ciliate. Flower white spotted with purple or brown; pedicel and ovary 0.6--1.8 cm long, glandular-pubes.. cent Dorsal sepal ovate-elliptic, acute or shortly acuminate, 1.7-2.5 cm long, 1.4 cm wide; synsepal narrowly elliptic, bifid and acute at apex, 1.1-1.5 cm long, 0.5-0.6 cm wide. Petals spreading, ligulate to subpandurate or spathulate, rounded at apex, 1.3-2 cm long, 0.50.8 cm wide. Lip pitcher-shaped with a broad mouth, 1.4-2.2 cm long, 1-1.3 cm across, the incurved sides subquadrate. Column 0.50.7 cm long; staminode ovate, retuse, with upcurved sides, 0.5-0.6 cm long, 0.4-0.5 cm wide.</p>","","http://cypripedioideae.e-monocot.org/node/169","http://cypripedioideae.e-monocot.org/node/286","Cypripedioideae","eng","http://rs.tdwg.org/ontology/voc/SPMInfoItems#GeneralDescription","text/html","http://purl.org/dc/dcmitype/Text","165efd5b-0d40-4445-bf16-56cbffca6d0d","","6b21e274-0f62-4d5d-9564-21c13b83c1a8#general"
"urn:kew.org:wcs:taxon:54120","distribution","<p>W. China (Guizhou, NW. Yunnan, Sichuan, Hubei, S. Gansu, S. Shaanxi).</p>","","http://cypripedioideae.e-monocot.org/node/146","http://cypripedioideae.e-monocot.org/node/286","Cypripedioideae","eng","http://rs.tdwg.org/ontology/voc/SPMInfoItems#Distribution","text/html","http://purl.org/dc/dcmitype/Text","165efd5b-0d40-4445-bf16-56cbffca6d0d","","e209fc59-9d04-4c72-810b-1157fc1d95ba#distribution"
"urn:kew.org:wcs:taxon:54120","ecology","<p>In deciduous and mixed deciduous woods and on scrubby slopes and grassland; 1800-2800 m.</p>","","http://cypripedioideae.e-monocot.org/node/146","http://cypripedioideae.e-monocot.org/node/286","Cypripedioideae","eng","http://rs.tdwg.org/ontology/voc/SPMInfoItems#Ecology","text/html","http://purl.org/dc/dcmitype/Text","165efd5b-0d40-4445-bf16-56cbffca6d0d","","e209fc59-9d04-4c72-810b-1157fc1d95ba#ecology"
"urn:kew.org:wcs:taxon:54120","general","<p>A terrestrial herb 30-55 cm tall, with clustered pubescent stems. Leaves four to five, elliptic to elliptic-lanceolate, acuminate, ciliate, 10-21 cm long, 4.6-8.5 cm wide, glabrous above and below, subtended by three sheaths. Inflorescence usually two- to three-flowered; peduncle glandular-pubescent; bracts lanceolate, acuminate, 4.5-11 cm long, 1-3 cm wide, ciliate. Flowers entirely greenish yellow, green or yellow with a glossy yellow lip marked with red on the veins within and towards the base; ovary 2.5-4 cm long, densely glandular hairy. Dorsal sepal lanceolate, acuminate, 3.2-4.5 cm long, 1-1.5 cm wide; synsepaI ovate, bifid and acuminate at the apex, 3.3-4 cm long, 1-1.5 cm wide. Petals not twisted, linear-lanceolate, acuminate, 3.7-5 cm long, 0.5-0.8 cm wide, pubescent on the mid-rib of the outer surface, villose at base on inner surface. Lip ellipsoidal, indented on main veins, 1.5-2.7 cm long, 1.4-1.7 cm in diameter, and a small orifice; side lobes obliquely oblong. Column 6-9 mm long; stigma oblong, obtuse, obscurely papillose; staminode stalked, oblong-elliptic, obtuse or slightly apiculate, 6-7 mm long, conduplicate with the lateral margins incurved somewhat, yellow or green with red marks towards the apex.</p>","","http://cypripedioideae.e-monocot.org/node/146","http://cypripedioideae.e-monocot.org/node/286","Cypripedioideae","eng","http://rs.tdwg.org/ontology/voc/SPMInfoItems#GeneralDescription","text/html","http://purl.org/dc/dcmitype/Text","165efd5b-0d40-4445-bf16-56cbffca6d0d","","e209fc59-9d04-4c72-810b-1157fc1d95ba#general"
"urn:kew.org:wcs:taxon:54124","biology","<p>Flowering inJune and July.</p>","","http://cypripedioideae.e-monocot.org/node/162","http://cypripedioideae.e-monocot.org/node/286","Cypripedioideae","eng","http://rs.tdwg.org/ontology/voc/SPMInfoItems#Biology","text/html","http://purl.org/dc/dcmitype/Text","165efd5b-0d40-4445-bf16-56cbffca6d0d","","65279d62-83d0-4996-9c64-5ac04fa5406c#biology"
"urn:kew.org:wcs:taxon:54124","distribution","<p>N. India, Nepal, Sikkim, Bhutan, SE. Xizang (Tibet). Possibly SW. China.</p>","","http://cypripedioideae.e-monocot.org/node/162","http://cypripedioideae.e-monocot.org/node/286","Cypripedioideae","eng","http://rs.tdwg.org/ontology/voc/SPMInfoItems#Distribution","text/html","http://purl.org/dc/dcmitype/Text","165efd5b-0d40-4445-bf16-56cbffca6d0d","","65279d62-83d0-4996-9c64-5ac04fa5406c#distribution"
"urn:kew.org:wcs:taxon:54124","ecology","<p>Amongst grass-clad limestone boulders, in nooks and crevices, amongst small shrubs on steep hillsides, in pastures, on open rocky slopes, or in Rhododendron-Cassiope scrub, growing in partial shade; 2800-4900 m. Flowering inJune and July.</p>","","http://cypripedioideae.e-monocot.org/node/162","http://cypripedioideae.e-monocot.org/node/286","Cypripedioideae","eng","http://rs.tdwg.org/ontology/voc/SPMInfoItems#Ecology","text/html","http://purl.org/dc/dcmitype/Text","165efd5b-0d40-4445-bf16-56cbffca6d0d","","65279d62-83d0-4996-9c64-5ac04fa5406c#ecology"
"urn:kew.org:wcs:taxon:54124","general","<p>A small terrestrial herb 14-30 cm tall, growing from an elongate rhizome 2-4mm in diameter. Stems erect, short, 4-20 cm long, sparsely pubescent, with two to three basal tubular sheaths, three- to four-leaved. Leaves closely spaced on stem, elliptic to ovate, acute, 5-10 cm long, 2.4-4.7 cm wide, slightly pubescent on upper surface, glabrous beneath, ciliate. Inflorescence oneflowered; peduncle 3-10 cm long, pubescent especially above; bract lanceolate, acuminate, 3.2-6 cm long, 0.5-1.3 cm wide. Flower very fragrant, claret and green, crimson-purple or reddish chocolate with a yellow column; pedicel and ovary 1.6-2.4 cm long, densely long-pubescent, hairs multicellular. Dorsal sepal ovate or elliptic, shortly acuminate or acute, 2.4-2.8 cm long, 1.8-2 cm wide, glabrous, eciliate; synsepal deeply concave, oblong-lanceolate, acute, 1.8-2.2 cm long, one-third as wide as dorsal sepal, glabrous, eciliate. Petals untwisted, lanceolate or linear-Ianc,eolate, acute, 2.3-3.4 cm long, 0.6-0.7 cm wide, pubescent at the base, ciliate. Lip bulbous, broadest towards the ape~ in side view, bilaterally compressed, 2.8-3.4 cm long, with a small mouth with a toothed margin; side lobes incurved and with a distinct crease. Column 0.7-0.9 cm long; staminode trullate-subcordate, obtuse to truncate, longitudinally cohcave, 0.7 cm long, 0.55 cm wide.</p>","","http://cypripedioideae.e-monocot.org/node/162","http://cypripedioideae.e-monocot.org/node/286","Cypripedioideae","eng","http://rs.tdwg.org/ontology/voc/SPMInfoItems#GeneralDescription","text/html","http://purl.org/dc/dcmitype/Text","165efd5b-0d40-4445-bf16-56cbffca6d0d","","65279d62-83d0-4996-9c64-5ac04fa5406c#general"
"urn:kew.org:wcs:taxon:54144","ecology","<p>In Pinus-Quercus (pine-oak) forest or grassy banks on clayey soils and amongst rocks, often in volcanic areas; 600-2250 m.</p>","","http://cypripedioideae.e-monocot.org/node/138","http://cypripedioideae.e-monocot.org/node/286","Cypripedioideae","eng","http://rs.tdwg.org/ontology/voc/SPMInfoItems#Ecology","text/html","http://purl.org/dc/dcmitype/Text","165efd5b-0d40-4445-bf16-56cbffca6d0d","","76026e1b-7c04-442b-94e5-aafe54773a4f#ecology"
"urn:kew.org:wcs:taxon:54144","general","<p>A tall terrestrial herb to 1 m tall, with solitary or less commonly clustered, erect stems growing from a stout short underground rhizome. Stems stout, terete, densely coarsely hairy, leafy along length. Leaves to 20 or more, plicate, ovate to ovatelanceolate, acute to acuminate, sheathing at the base, 5-18 cm long, 2-6 cm wide, ciliate, hairy on both surfaces. Inflorescence to 10 cm long, to six-flowered, the flowers produced singly in succession; bracts leaf-like, lanceolate to elliptic-ovate, acuminate, 5-10 cm long, hairy. Flowers large, bright yellow with red marks on the staminode and on the incurved basal margins of the lip; pedicel and ovary 3-5 cm long, densely coarsely hairy and glandular. Dorsal sepal erect, elliptic, 3.4-6 cm long, 2-3.5 cm wide, ciliate, finely densely glandular hairy on outer surface. Synsepal similar to the dorsal sepal but oblong-elliptic, 3-6 cm long, 2-3 cm wide. Petals spreading-incurved, oblong-elliptic, acute, 4.8-7 cm long, 2.3-3 cm wide, ciliate, glandular hairy on inner surface especially near base. Lip deeply saccate, obovoid-globose, 4-7 cm long, 3.5-4.5 cm across, the margins incurved around the broad mouth, with translucent windows all over the surface. Column 1.1-1.5 cm long; stalk glabrous; staminode convex, cordiform to trullate, acute to apiculate, 1-1.5 cm long, 1-1.2 cm wide, ciliate.</p>","","http://cypripedioideae.e-monocot.org/node/138","http://cypripedioideae.e-monocot.org/node/286","Cypripedioideae","eng","http://rs.tdwg.org/ontology/voc/SPMInfoItems#GeneralDescription","text/html","http://purl.org/dc/dcmitype/Text","165efd5b-0d40-4445-bf16-56cbffca6d0d","","76026e1b-7c04-442b-94e5-aafe54773a4f#general"
"urn:kew.org:wcs:taxon:54147","biology","<p>Flowering in May and early June.</p>","","http://cypripedioideae.e-monocot.org/node/166","http://cypripedioideae.e-monocot.org/node/286","Cypripedioideae","eng","http://rs.tdwg.org/ontology/voc/SPMInfoItems#Biology","text/html","http://purl.org/dc/dcmitype/Text","165efd5b-0d40-4445-bf16-56cbffca6d0d","","64987696-b4ab-470f-98c0-7eac99c9c2f0#biology"
"urn:kew.org:wcs:taxon:54147","distribution","<p>Japan (Awaji, Kyushu, S. Hokkaido, NE. Honshu, Sado, Shikoku), Korea, China (Anhui, Zhejiang, Jiangxi, Hunan, Hubei, S. Shaanxi, Gansu, Sichuan, NE. Guizhou).</p>","","http://cypripedioideae.e-monocot.org/node/166","http://cypripedioideae.e-monocot.org/node/286","Cypripedioideae","eng","http://rs.tdwg.org/ontology/voc/SPMInfoItems#Distribution","text/html","http://purl.org/dc/dcmitype/Text","165efd5b-0d40-4445-bf16-56cbffca6d0d","","64987696-b4ab-470f-98c0-7eac99c9c2f0#distribution"
"urn:kew.org:wcs:taxon:54147","ecology","<p>In and on edge ofbamboo groves and in thin montane forest often near water, in dappled shade; 1000-2000 m. Flowering in May and early June.</p>","","http://cypripedioideae.e-monocot.org/node/166","http://cypripedioideae.e-monocot.org/node/286","Cypripedioideae","eng","http://rs.tdwg.org/ontology/voc/SPMInfoItems#Ecology","text/html","http://purl.org/dc/dcmitype/Text","165efd5b-0d40-4445-bf16-56cbffca6d0d","","64987696-b4ab-470f-98c0-7eac99c9c2f0#ecology"
"urn:kew.org:wcs:taxon:54147","general","<p>A terrestrial herb 25-45 cm tall, with a slender flexuous creeping rhizome, 15-40 cm long, 0.2-0.3 cm in diameter, bearing occasional scales and bunches of roots at intervals. Stems erect, slender, 0.4-0.5 cm in diameter, densely tomentose hairy, enclosed in several obtuse overlapping sheaths in lower part, bearing two subopposite leaves just above the middle. Leaves more or less horizontal, flabellate from a short sheathing base, rounded, obtuse or apiculate at the apex, 8-16 cm long, 7-23.5 cm wide, the margins undulate all round, usually glabrous but sometimes sparsely hairy, with radiating veins which apparently terminate at the margin. Inflorescence one-flowered, erect; peduncle slender, terete, 7-12 cm long, hairy; bract leafy, ovate or lanceolate, acute or acuminate, 3-6.5 cm long, 0.4-5.2 cm wide. Flower nutant, the sepals and petals pale yellow or yellow-green with purple spots at the base, the lip whitish or yellowish pink with carmine or crimson spots and veins, more intense on the inner surface, the staminode purplered with a green or yellow central line; pedicel and ovary 1.4-3 cm long, densely pubescent. Dorsal sepalincurved, lanceolate, acuminate, 4-6 cm long, 1.5-2.5 cm wide; synsepal elliptic-ovate, acuminate and bidentate at apex, 3.5-5 cm long, 1.2-2 cm wide. Petals falcate, lanceolate, acuminate, 3.5-6 cm long, 0.8-1.2 cm wide, hairy at the base on inner side. Lip calceiform, pendent, somewhat Lshaped in side view, with a crimped and grooved apical part, 3.8-6 cm long, 3-3.5 cm across. Column greenish-white, about 1 cm long; staminode convex, ovate or cordate, with two obscure longitudinal ridges, 1 cm long, 0.8-0.9 cm wide.</p>","","http://cypripedioideae.e-monocot.org/node/166","http://cypripedioideae.e-monocot.org/node/286","Cypripedioideae","eng","http://rs.tdwg.org/ontology/voc/SPMInfoItems#GeneralDescription","text/html","http://purl.org/dc/dcmitype/Text","165efd5b-0d40-4445-bf16-56cbffca6d0d","","64987696-b4ab-470f-98c0-7eac99c9c2f0#general"
"urn:kew.org:wcs:taxon:54154","biology","<p>Flowering in May to June.</p>","","http://cypripedioideae.e-monocot.org/node/154","http://cypripedioideae.e-monocot.org/node/286","Cypripedioideae","eng","http://rs.tdwg.org/ontology/voc/SPMInfoItems#Biology","text/html","http://purl.org/dc/dcmitype/Text","165efd5b-0d40-4445-bf16-56cbffca6d0d","","94e55ea1-1621-4e35-84cf-70ba7d3f5678#biology"
"urn:kew.org:wcs:taxon:54154","distribution","<p>D.S.A. (Texas, Mississippi, Kentucky, Ohio, Missouri, Arkansas, Louisiana, Tennessee).</p>","","http://cypripedioideae.e-monocot.org/node/154","http://cypripedioideae.e-monocot.org/node/286","Cypripedioideae","eng","http://rs.tdwg.org/ontology/voc/SPMInfoItems#Distribution","text/html","http://purl.org/dc/dcmitype/Text","165efd5b-0d40-4445-bf16-56cbffca6d0d","","94e55ea1-1621-4e35-84cf-70ba7d3f5678#distribution"
"urn:kew.org:wcs:taxon:54154","ecology","<p>In mesophytic woodland of Ulmus rubra (slippery elm), Acer saccharum (sugar maple), Betula nigra (black birch), Liriodendron tulipifera (tulip tree), and so forth, mainly in deep ravines on acid sandstone soils, alluvial terraces and on the banks of streams; sea level to 500 m. Flowering in May to June.</p>","","http://cypripedioideae.e-monocot.org/node/154","http://cypripedioideae.e-monocot.org/node/286","Cypripedioideae","eng","http://rs.tdwg.org/ontology/voc/SPMInfoItems#Ecology","text/html","http://purl.org/dc/dcmitype/Text","165efd5b-0d40-4445-bf16-56cbffca6d0d","","94e55ea1-1621-4e35-84cf-70ba7d3f5678#ecology"
"urn:kew.org:wcs:taxon:54154","general","<p>A large terrestrial herb with a short stout rhizome. Erect stems 40-71 cm tall, finely glandular-pubescent. Leaves usually five, broadly elliptic-ovate, 14-17 cm long, 5-9.5 cm wide, finely pubescent on the veins on the lower surface, ciliate. Inflorescence one-flowered; bract leaf-like, 6-11.5 cm long, 2.8-4.6 cm wide. Flower showy with the sepals and petals greenish striped and mottled with purple and a creamy white to pale yellow lip, marked within with purple, the staminode pale yellow marked with red; pedicel and ovary 3-5.5 cm long, reddish glandular-pubescent. Dorsal sepal suberect-eurving over lip, lanceolate, acuminate, 6.5-11 cm long, undulate on margins, slightly twisted, sparsely pubescent. Synsepallanceolate, bidenticulate at apex, 5~7-6.3 cm long, 1.1-1~3 cm wide~ Petals deflexed-pendent, spirally twisted, linear-tapering, acute, 7-9 cm long, 0.7 cm wide, pubescent within at base and along mid-vein. Lip large, 5-7 cm long, 3.5 cm across, with a broad mouth, 1.5-1.7 cm long and 1.2-1.3 cm across. Column 1-1.4 cm long; staminode conduplicate, ovate.</p>","","http://cypripedioideae.e-monocot.org/node/154","http://cypripedioideae.e-monocot.org/node/286","Cypripedioideae","eng","http://rs.tdwg.org/ontology/voc/SPMInfoItems#GeneralDescription","text/html","http://purl.org/dc/dcmitype/Text","165efd5b-0d40-4445-bf16-56cbffca6d0d","","94e55ea1-1621-4e35-84cf-70ba7d3f5678#general"
"urn:kew.org:wcs:taxon:54179","diagnostic","<p>Affinis C. lichiangense P.J. Cribb et S.C. Chen et C. margaritaceo Franch. sed flore albescenti vel eburneo maculatis marroninis ornato, sepalis angustioribus extra pilosis et sparse ciliatis, petalis acuminatis ad apicem parallelis distantibus quam labellurn superantibus, labello minore et ovario g labra satis distinguendo.</p>","","http://cypripedioideae.e-monocot.org/node/742","http://cypripedioideae.e-monocot.org/node/288","Cypripedioideae","eng","http://rs.tdwg.org/ontology/voc/SPMInfoItems#DiagnosticDescription","text/html","http://purl.org/dc/dcmitype/Text","165efd5b-0d40-4445-bf16-56cbffca6d0d","","bd85ef80-9dc8-43bf-a421-c184c08cdda9#diagnostic"
"urn:kew.org:wcs:taxon:54179","distribution","<p>China: southeastern Yunnan only.</p>","","http://cypripedioideae.e-monocot.org/node/742","http://cypripedioideae.e-monocot.org/node/288","Cypripedioideae","eng","http://rs.tdwg.org/ontology/voc/SPMInfoItems#Distribution","text/html","http://purl.org/dc/dcmitype/Text","165efd5b-0d40-4445-bf16-56cbffca6d0d","","bd85ef80-9dc8-43bf-a421-c184c08cdda9#distribution"
"urn:kew.org:wcs:taxon:54179","general","<p>A terrestrial herb with a stout creeping rhizome bearing numerous long roots, 1.5-2 mm in diameter. Stems erect, short, 3-7 cm long covered by two tubular sheaths bifoliate at the apex. Leaves glossy, appressed to substrate, ovate obovate or subcircular, up to 16 cm long, 14 cm wide, dark green, heavily spotted with black, sometimes with a purplish margin. Inflorescence one-flowered, ebracteate. Flower large, the sepals liver-coloured, the petals and lip off-white or creamy-white, regularly spotted with elliptic maroon marks, the staminode liver-coloured; pedicel 3.5-4 cm long glabrous; ovary triangular, curved, c.1.6 cm long, glabrous. Dorsal sepal erect, flat, elliptic-ovate, acute 6 cm long, 2.5-3 cm wide, sparsely glabrous; synsepal lanceolate, acute, up to 5 cm long, 1 cm wide, ciliate. Petals concave, porrect, incurved, enfolding the lip but parallel and usually not connivent at apex, obliquely oblong-lanceolate, acuminate, up to 6.2 cm long 1.9 cm wide, sparsely ciliate and pubescent on upper side of outer surface. Lip porrect, circular from above but dorsiventrally flattened 3 cm long, 2.5 cm broad minutely papillose in front. Column 1.2 cm long; staminode trullate, slightly upcurved and rounded at apex, 1 cm long, papillose towards apex.</p>","","http://cypripedioideae.e-monocot.org/node/742","http://cypripedioideae.e-monocot.org/node/288","Cypripedioideae","eng","http://rs.tdwg.org/ontology/voc/SPMInfoItems#GeneralDescription","text/html","http://purl.org/dc/dcmitype/Text","165efd5b-0d40-4445-bf16-56cbffca6d0d","","bd85ef80-9dc8-43bf-a421-c184c08cdda9#general"
"urn:kew.org:wcs:taxon:54179","habitat","<p>In scrub and open woods on steep rocky limestone boulders just below ridges 2150 - 2190 m.</p>","","http://cypripedioideae.e-monocot.org/node/742","http://cypripedioideae.e-monocot.org/node/288","Cypripedioideae","eng","http://rs.tdwg.org/ontology/voc/SPMInfoItems#Habitat","text/html","http://purl.org/dc/dcmitype/Text","165efd5b-0d40-4445-bf16-56cbffca6d0d","","bd85ef80-9dc8-43bf-a421-c184c08cdda9#habitat"
"urn:kew.org:wcs:taxon:54185","distribution","<p>NE. Myanmar (Burma), China (NW. Yunnan, SW. Sichuan).</p>","","http://cypripedioideae.e-monocot.org/node/177","http://cypripedioideae.e-monocot.org/node/286","Cypripedioideae","eng","http://rs.tdwg.org/ontology/voc/SPMInfoItems#Distribution","text/html","http://purl.org/dc/dcmitype/Text","165efd5b-0d40-4445-bf16-56cbffca6d0d","","28f6d036-c34b-4568-8095-62864adc1817#distribution"
"urn:kew.org:wcs:taxon:54185","ecology","<p>In scrub and open woods, 2600-3500 m.</p>","","http://cypripedioideae.e-monocot.org/node/177","http://cypripedioideae.e-monocot.org/node/286","Cypripedioideae","eng","http://rs.tdwg.org/ontology/voc/SPMInfoItems#Ecology","text/html","http://purl.org/dc/dcmitype/Text","165efd5b-0d40-4445-bf16-56cbffca6d0d","","28f6d036-c34b-4568-8095-62864adc1817#ecology"
"urn:kew.org:wcs:taxon:54185","general","<p>A terrestrial herb with a stout creeping rhizome bearing numerous long roots, 1.5-2 mm in diameter. Stems erect, short, 3-7 cm long, covered by two tubular sheaths, bifoliate at the apex. Leaves glossy, appressed to substrate, ovate, obovate or subcircular, 8.5-19 cm long, 7-16 cm wide, dark green heavily spotted with black, sometimes with a purplish margin. Inflorescence oneflowered, ebracteate. Flower large, the sepals liver-coloured, the petals and lip dull yellow spotted with maroon, the staminode Iivercoloured; pedicel 4-7 cm long, glabrous; ovary curved, 1.2-1.8 cm long, glabrous. Dorsal sepal erect, flat, ovate, acute, 4.2-7 cm long, 3.8-6 cm wide, ciliate; synsepal elliptic, subacute, 3.5-5.6 cm long, 2-3.6 cm wide, ciliate. Petals curved forwards enfolding the lip, obliquely oblong-elliptic, acute, 4-6.5 cm long, 1.4-2.1 cm wide, ciliate and pubescent on upper side of outer surface. Lip circular from above but dorsiventrally flattened, 3.3-4 cm long, papillose but not warted in front. Column 1.2-1.4 cm long; staminode trullate, rounded at apex, 1.3-1.5 cm long, papillose.</p>","","http://cypripedioideae.e-monocot.org/node/177","http://cypripedioideae.e-monocot.org/node/286","Cypripedioideae","eng","http://rs.tdwg.org/ontology/voc/SPMInfoItems#GeneralDescription","text/html","http://purl.org/dc/dcmitype/Text","165efd5b-0d40-4445-bf16-56cbffca6d0d","","28f6d036-c34b-4568-8095-62864adc1817#general"
"urn:kew.org:wcs:taxon:54198","distribution","<p>China (SE. Xizang (Tibet) only).</p>","","http://cypripedioideae.e-monocot.org/node/159","http://cypripedioideae.e-monocot.org/node/286","Cypripedioideae","eng","http://rs.tdwg.org/ontology/voc/SPMInfoItems#Distribution","text/html","http://purl.org/dc/dcmitype/Text","165efd5b-0d40-4445-bf16-56cbffca6d0d","","10d27c43-78f9-44f2-89bd-389a40c0ce7b#distribution"
"urn:kew.org:wcs:taxon:54198","ecology","<p>In moist places in forest; c 4300 m.</p>","","http://cypripedioideae.e-monocot.org/node/159","http://cypripedioideae.e-monocot.org/node/286","Cypripedioideae","eng","http://rs.tdwg.org/ontology/voc/SPMInfoItems#Ecology","text/html","http://purl.org/dc/dcmitype/Text","165efd5b-0d40-4445-bf16-56cbffca6d0d","","10d27c43-78f9-44f2-89bd-389a40c0ce7b#ecology"
"urn:kew.org:wcs:taxon:54198","general","<p>A terrestrial herb 25-38 cm tall; stems glabrous. Leaves three, elliptic-ovate or elliptic, acuminate or acute, 6-13 long, 3.6-7.5 cm wide, very sparsely glandular pubescent especially at base and towards the apex, sparsely pubescent on the veins, subtended by two to three sheaths. Inflorescence one-flowered; bract ovate to ovate-elliptic, acuminate or acute, 6-8 cm long, 3-4 cm wide, sparsely pubescent. Flower light greenish yellow, glabrous on outer surface; pedicel and ovary 3.5-4.1 cm long, very sparsely glandular pubescent towards the apex. Dorsal sepal ovate-elliptic, acuminate, 3.3-3.8 long, 1.5-1.7 cm wide. Synsepal ovate to lanceolate, acutely bifid at the apex, 3.3-3.8 long, 0.12-1.5 cm wide. Petals spreading, untwisted, somewhat obliquely lanceolate, acuminate, 3-4 cm long, 0.9-1.2 cm wide, pubescent at the base on the inner surface, with somewhat undulate lateral margins. Lip rather shallowly saccate, subellipsoid, 3-3.6 cm long, with marked infolded side lobes. Column 1-1.4 cm long; staminode subporrect, trullate, c. 1cm long, longitudinally grooved along mid-vein, glabrous; filaments acute.</p>","","http://cypripedioideae.e-monocot.org/node/159","http://cypripedioideae.e-monocot.org/node/286","Cypripedioideae","eng","http://rs.tdwg.org/ontology/voc/SPMInfoItems#GeneralDescription","text/html","http://purl.org/dc/dcmitype/Text","165efd5b-0d40-4445-bf16-56cbffca6d0d","","10d27c43-78f9-44f2-89bd-389a40c0ce7b#general"
"urn:kew.org:wcs:taxon:54212","ecology","<p>In meadows, scrub and forest in damp places and in light shade, often on slopes and banks; sea level to 2400 m.</p>","","http://cypripedioideae.e-monocot.org/node/157","http://cypripedioideae.e-monocot.org/node/286","Cypripedioideae","eng","http://rs.tdwg.org/ontology/voc/SPMInfoItems#Ecology","text/html","http://purl.org/dc/dcmitype/Text","165efd5b-0d40-4445-bf16-56cbffca6d0d","","42a4779a-5c5e-4a63-bb42-0587568a2834#ecology"
"urn:kew.org:wcs:taxon:54212","general","<p>A terrestrial herb with an erect, sparsely or somewhat pubescent leafy stem, 15-40 cm tall, base of stem covered by three to four tubular sheaths, occasionally forming large clumps; rhizome short, stout. Leaves three to five, elliptic-ovate or ellipticlanceolate, acuminate, largest 10-14 cm long, 4-6.5 cm wide, shortly ciliate on margins, usually hairy on veins above and below, sometimes glabrous above. Inflorescence one-flowered; bract longer than the flower, leaf-like, lanceolate, acuminate, 7-14 cm long, 3-5.5 cm wide, ciliate, hairy on veins above and below. Flower purple or pink with darker veins especially on the sepals and petals, rarely white or creamy white; pedicel and ovary 3-4.5 cm long, glabrous. Dorsal sepal elliptic-ovate, acute or apiculate, 3.2-5.3 cm long, 2-3.4 cm wide. Synsepal elliptic-ovate, bifid at acute apex, 2.8-4 cm long, 1.4-2 cm wide. Petals curving forwards either side of the lip, lanceolate, acuminate, untwisted, 3.8-5.7 cm long, 1-2.1 cm wide. Lip deeply saccate, subglobose to subellipsoid, with a pinched margined small mouth, 3-5.5 cm long. Column short; staminode sessile, trullate to oblong-trullate, blunt, not keeled beneath, 10-12 mm long, 7-8 mm wide.</p>","","http://cypripedioideae.e-monocot.org/node/157","http://cypripedioideae.e-monocot.org/node/286","Cypripedioideae","eng","http://rs.tdwg.org/ontology/voc/SPMInfoItems#GeneralDescription","text/html","http://purl.org/dc/dcmitype/Text","165efd5b-0d40-4445-bf16-56cbffca6d0d","","42a4779a-5c5e-4a63-bb42-0587568a2834#general"
"urn:kew.org:wcs:taxon:54230","distribution","<p>China (NW. Yunnan and SW. Sichuan only).</p>","","http://cypripedioideae.e-monocot.org/node/176","http://cypripedioideae.e-monocot.org/node/286","Cypripedioideae","eng","http://rs.tdwg.org/ontology/voc/SPMInfoItems#Distribution","text/html","http://purl.org/dc/dcmitype/Text","165efd5b-0d40-4445-bf16-56cbffca6d0d","","ce42b800-ab18-43c8-bcd7-9cf9cae4681d#distribution"
"urn:kew.org:wcs:taxon:54230","ecology","<p>On grassy slopes and on banks in open woods; 2500-3600 m.</p>","","http://cypripedioideae.e-monocot.org/node/176","http://cypripedioideae.e-monocot.org/node/286","Cypripedioideae","eng","http://rs.tdwg.org/ontology/voc/SPMInfoItems#Ecology","text/html","http://purl.org/dc/dcmitype/Text","165efd5b-0d40-4445-bf16-56cbffca6d0d","","ce42b800-ab18-43c8-bcd7-9cf9cae4681d#ecology"
"urn:kew.org:wcs:taxon:54230","general","<p>A terrestrial herb with a stout underground rhizome, 3-4 mm in diameter, bearing many long roots, 1-1.5 mm in diameter. Stems erect, s~veralcm apart on the rhizome, 1-5.5 cm long, covered by two sheaths, bifoliate at the apex. Leaves prostrate on the substrate, subcircular to obovate or broadly ovate, obtuse or shortly apiculate, 7-13 cm long, 5-11.7 cm wide, dark green and heavily spotted with blackish maroon above. Inflorescence oneflowere. d, ebracteate. Flower yellow marked with maroon stripes on the sepals and petals and spots on the lip, the staminode dark maroon; pedicel glabrous, 4-6 cm long; ovary curved, 1-1.5 cm long, .sparsely pubescent on the ridges. Dorsal sepal concave, curved forwards, ovate, obtuse or shortlyapiculate, 1.9-4.4 cm long, 1.8-4 cm wide, papillate-ciliate and shortly hairy on veins on outer surface; synsepal elliptic-ovate, obtuse or shorp.y bifid, 2.4-3.8 cm long, 1.62.2 cm wide, papillate-ciliate. Petals curved forwards and enfolding the lip, obliquely oblong-lanceolate, acute, 3-4.2 cm long, 1.5-2.2 cm wide, shortly ciliate and shortly pubescent on the veins on the outer surface. Lip saccate but dorsiventrally flattened, circular from above and with a circular mouth, 2.8-3 cm long, strongly warted on the front face. Column 0.8-1 cm long; staminode subquadrate, 8-9 mm long and wide, papillose.</p>","","http://cypripedioideae.e-monocot.org/node/176","http://cypripedioideae.e-monocot.org/node/286","Cypripedioideae","eng","http://rs.tdwg.org/ontology/voc/SPMInfoItems#GeneralDescription","text/html","http://purl.org/dc/dcmitype/Text","165efd5b-0d40-4445-bf16-56cbffca6d0d","","ce42b800-ab18-43c8-bcd7-9cf9cae4681d#general"
"urn:kew.org:wcs:taxon:54244","biology","<p>Flowering in late May and Early June.</p>","","http://cypripedioideae.e-monocot.org/node/175","http://cypripedioideae.e-monocot.org/node/286","Cypripedioideae","eng","http://rs.tdwg.org/ontology/voc/SPMInfoItems#Biology","text/html","http://purl.org/dc/dcmitype/Text","165efd5b-0d40-4445-bf16-56cbffca6d0d","","f4899a41-9934-4e8d-8384-d6e65b067549#biology"
"urn:kew.org:wcs:taxon:54244","distribution","<p>China (E. Sichuan only).</p>","","http://cypripedioideae.e-monocot.org/node/175","http://cypripedioideae.e-monocot.org/node/286","Cypripedioideae","eng","http://rs.tdwg.org/ontology/voc/SPMInfoItems#Distribution","text/html","http://purl.org/dc/dcmitype/Text","165efd5b-0d40-4445-bf16-56cbffca6d0d","","f4899a41-9934-4e8d-8384-d6e65b067549#distribution"
"urn:kew.org:wcs:taxon:54244","ecology","<p>In woods; 2000-2500 m. Flowering in late May and Early June.</p>","","http://cypripedioideae.e-monocot.org/node/175","http://cypripedioideae.e-monocot.org/node/286","Cypripedioideae","eng","http://rs.tdwg.org/ontology/voc/SPMInfoItems#Ecology","text/html","http://purl.org/dc/dcmitype/Text","165efd5b-0d40-4445-bf16-56cbffca6d0d","","f4899a41-9934-4e8d-8384-d6e65b067549#ecology"
[truncated: 53,363 more chars]
